# Supplementary material for: Ectopic germinal centers in the nasal turbinates contribute to B cell immunity to intranasal viral infection and vaccination
Source: Proc Natl Acad Sci U S A. 2025 Mar 20;122(12):e2421724122. doi: 10.1073/pnas.2421724122 (PMC11962485; doi:10.1073/pnas.2421724122)
Supplement: Supplementary file 2 — Dataset S01 (XLSX) [file pnas.2421724122.sd01.xlsx]

## Sheet: NT vs cLN earlyGC.markers
	p_val	avg_log2FC	pct.1	pct.2	p_val_adj
Ly6d	7.0371964015068e-26	-2.57671	0.247	0.896	2.27195885822647e-21
Shisa5	1.0273115841939e-25	-2.51095	0.296	0.915	3.31667544957002e-21
Ighd	3.20486363965164e-25	-3.59059	0.099	0.815	1.03469022606153e-20
Iglc3	9.36453667464612e-25	-2.47784	0.272	0.889	3.0233406654095e-20
Iglc2	1.97927664524298e-23	-2.51252	0.198	0.867	6.39009464916696e-19
H2-Aa	4.51730848275469e-23	-1.70754	0.543	0.97	1.45841304365735e-18
Gm26917	1.37836568321508e-21	6.7791	0.691	0.244	4.45005360825989e-17
Ly6e	2.22964336518038e-21	-1.74173	0.444	0.937	7.19840360448486e-17
Ltb	2.81536613820121e-21	-2.37449	0.259	0.859	9.08940957718259e-17
Rps24	3.39523980640145e-21	-1.50828	0.667	0.959	1.09615317149671e-16
Cd79a	3.65664122209563e-21	-1.47057	0.593	0.948	1.18054661855357e-16
Arhgdib	4.62535390562817e-21	-1.7507	0.42	0.941	1.49329550843205e-16
Cd52	2.97376085659729e-20	-1.62609	0.469	0.944	9.60078692552435e-16
Rps4x	2.51241363256385e-19	-1.38083	0.58	0.967	8.11132741273238e-15
Fcer2a	2.90127949269034e-19	-3.3507	0.136	0.722	9.36678084215075e-15
Rps27	3.44632022276488e-19	-1.29685	0.753	0.963	1.11264448391964e-14
Cd74	4.89920341132628e-19	-1.2684	0.914	0.989	1.58170782134669e-14
Actb	1.12484021170752e-18	-1.14374	0.741	0.981	3.63154662349772e-14
H2-Eb1	1.43658250455069e-18	-1.32766	0.63	0.97	4.63800661594192e-14
Rps7	1.56037325160375e-18	-1.32472	0.654	0.948	5.03766504280269e-14
Fcmr	2.45943466585636e-18	-2.45402	0.21	0.778	7.94028481871725e-14
Rps10	2.95961446993869e-18	-1.31831	0.63	0.963	9.55511531619707e-14
Rpl23	1.16317738927894e-17	-1.21782	0.728	0.959	3.75531820128707e-13
Myl12b	1.86882389008614e-17	-1.97475	0.235	0.83	6.03349792914311e-13
H3f3a	1.99743402412991e-17	-1.3477	0.506	0.952	6.44871574690341e-13
Rpl21	3.93267482258474e-17	-1.12479	0.753	0.967	1.26966406647148e-12
Rps21	4.13946119580178e-17	-1.26669	0.63	0.937	1.33642504706461e-12
Gimap6	4.14717662718276e-17	-2.07278	0.173	0.796	1.33891597408595e-12
Rpl39	4.44092697923745e-17	-1.2326	0.617	0.967	1.43375327524681e-12
Rps16	4.84907797759019e-17	-1.08204	0.79	0.959	1.56552482506499e-12
Eef1a1	5.64828700477563e-17	-0.966314	0.852	0.963	1.82354945949181e-12
Rpl34	6.75286438912068e-17	-1.16364	0.691	0.944	2.18016226802761e-12
Rpl36a	7.7242900717712e-17	-1.42008	0.407	0.933	2.49378704967133e-12
Rps29	2.09538801394178e-16	-1.03476	0.778	0.967	6.76496020301104e-12
Pfn1	2.28031535003623e-16	-1.19724	0.642	0.959	7.36199810759197e-12
Ly6a	2.56374721857092e-16	-2.51537	0.173	0.715	8.27705789515621e-12
Rps15a	2.59466178254994e-16	-1.3567	0.593	0.941	8.37686556496248e-12
Rpl35a	2.91051265845214e-16	-0.999432	0.815	0.948	9.39659011781273e-12
Rpl30	3.37998657173936e-16	-1.246	0.58	0.944	1.09122866468605e-11
Ighm	5.34152633700783e-16	-1.51332	0.235	0.844	1.72451177790298e-11
Bank1	5.97631796054932e-16	-1.51352	0.395	0.915	1.92945425356335e-11
Bcl2l11	6.3678487577153e-16	4.57099	0.358	0.041	2.05585997142839e-11
Klf2	8.57220819530256e-16	-1.89464	0.198	0.756	2.76753741585343e-11
Rps27a	1.05669490726107e-15	-1.09516	0.679	0.967	3.41153950809237e-11
H2-D1	1.27412122599473e-15	-1.1791	0.617	0.948	4.113500378124e-11
Snx2	1.42323030862002e-15	-1.95197	0.235	0.789	4.59489905137972e-11
Camk1d	1.59846414684755e-15	3.21673	0.827	0.53	5.16064149809731e-11
B2m	1.65685732974151e-15	-1.38267	0.432	0.93	5.34916388907048e-11
Rgs1	1.80151185534737e-15	4.84387	0.321	0.03	5.81618102498897e-11
Rpl10	2.53972863920776e-15	-1.31072	0.457	0.941	8.19951391168226e-11
Rpl18a	2.72170659747514e-15	-0.927226	0.802	0.959	8.78702974994849e-11
Rpl9	3.09212170477449e-15	-1.25125	0.556	0.944	9.98291492386444e-11
Rpl27a	5.05556667223122e-15	-1.0299	0.716	0.959	1.63218970012985e-10
Rplp1	7.74511988860167e-15	-1.05104	0.654	0.944	2.50051195603505e-10
Rpl8	1.09966549255637e-14	-0.990601	0.741	0.956	3.55027004271823e-10
Sh3bgrl3	1.13284847090642e-14	-1.34763	0.42	0.919	3.65740128832138e-10
Rpl19	1.78015659126421e-14	-0.895415	0.802	0.963	5.74723555489651e-10
Cd79b	2.42391291930063e-14	-1.08927	0.63	0.944	7.82560285996208e-10
Itm2b	2.65616382758668e-14	-1.51804	0.296	0.811	8.57542491736359e-10
Rps20	3.45213952390941e-14	-1.07591	0.741	0.959	1.11452324529415e-09
Aicda	3.45424182035229e-14	3.84501	0.333	0.041	1.11520197170074e-09
Rpl37	3.8189858790359e-14	-1.0254	0.741	0.959	1.23295959104674e-09
Cd37	5.31065051704888e-14	-1.14325	0.494	0.956	1.71454351942923e-09
Napsa	7.56359283089093e-14	-1.62078	0.272	0.793	2.44190594545314e-09
Rpl22	8.9364239621995e-14	-1.05653	0.593	0.948	2.88512447619611e-09
Tpt1	1.1929829763422e-13	-1.00364	0.654	0.948	3.85154553912079e-09
H2-Ab1	1.78395603533244e-13	-1.05366	0.654	0.963	5.7595020600708e-09
Rps13	2.27906054984868e-13	-1.08464	0.593	0.944	7.35794698518645e-09
Rps11	2.30399065896389e-13	-1.0199	0.642	0.959	7.43843384246491e-09
Fau	2.58166691625865e-13	-0.81603	0.926	0.978	8.33491163914105e-09
Nt5e	2.97079693703524e-13	4.63517	0.222	0.007	9.59121791121826e-09
Serpinb1a	4.76652011509117e-13	-2.47266	0.099	0.581	1.53887101915719e-08
Rpl27	5.49249530929352e-13	-1.0018	0.568	0.941	1.77325211060541e-08
Rps3a1	5.94871595948009e-13	-0.969916	0.704	0.948	1.92054294751815e-08
Ms4a1	6.2904222950044e-13	-1.24619	0.395	0.867	2.03086283794217e-08
Ctss	6.5403195031625e-13	-1.45256	0.284	0.8	2.11154215159601e-08
Rps5	7.29210096060774e-13	-0.897712	0.741	0.956	2.35425479513221e-08
4933406I18Rik	8.08076380794311e-13	3.20833	0.309	0.037	2.60887459539443e-08
Rps9	8.80659909755323e-13	-0.912003	0.728	0.963	2.84321051864506e-08
Gm42418	9.27213155624265e-13	1.55186	1	1	2.99350767293294e-08
Sell	1.13521980818529e-12	-2.52674	0.086	0.556	3.66505715072622e-08
Cyba	1.283429117946e-12	-1.29607	0.321	0.859	4.14355090728867e-08
Rpl11	1.30137345555424e-12	-0.887579	0.728	0.948	4.20148420125688e-08
Ms4a4c	1.43179329549288e-12	-3.68701	0.062	0.515	4.62254465449877e-08
Rpl38	1.46280655584455e-12	-0.94443	0.741	0.937	4.72267096554413e-08
Cmss1	1.5873917134589e-12	1.43559	0.975	0.985	5.12489414690206e-08
H2-DMa	1.91810244398079e-12	-1.44306	0.296	0.789	6.192593740392e-08
Rps2	2.0270500320475e-12	-0.997614	0.642	0.933	6.54433102846535e-08
Ptprcap	2.03657005973443e-12	-1.47975	0.284	0.8	6.57506643785259e-08
Peak1	2.13642874762519e-12	5.06474	0.321	0.052	6.89746021170791e-08
Lars2	2.98315637919745e-12	2.66156	0.852	0.763	9.63112037023897e-08
Rpl29	3.35893546116538e-12	-1.02318	0.543	0.944	1.08443231363724e-07
Aldoa	3.96768804090069e-12	0.186803	0.222	0.726	1.28096808400479e-07
Gimap1	4.18530031173593e-12	-1.90496	0.185	0.663	1.35122420564394e-07
Tmsb10	4.29333656880827e-12	-0.815458	0.901	0.967	1.38610371123975e-07
Cd55	4.76661009682682e-12	-2.22899	0.185	0.637	1.53890006976054e-07
Rps28	5.17563953116157e-12	-0.906524	0.679	0.948	1.67095522263551e-07
Ptpn6	5.82780662611996e-12	-1.46015	0.272	0.726	1.88150736924283e-07
Rps14	6.94328105892677e-12	-0.858888	0.654	0.956	2.24163828987451e-07
Rps3	7.84758700154769e-12	-0.924089	0.642	0.948	2.53359346344967e-07
Ccnb1ip1	9.00289678967392e-12	5.09592	0.235	0.019	2.90658522854623e-07
Rac2	9.84214274657886e-12	-1.18402	0.358	0.881	3.17753578573299e-07
Lcp1	1.01026614772817e-11	-1.12365	0.432	0.881	3.2616442579404e-07
Basp1	1.06792020378521e-11	2.61117	0.358	0.07	3.44778037792056e-07
Eif3f	1.19626204799006e-11	-1.24229	0.346	0.863	3.86213202193592e-07
H2-DMb2	1.22767318473685e-11	-1.15709	0.432	0.9	3.96354287692292e-07
Rpl14	1.46476490404527e-11	-1.04178	0.481	0.948	4.72899349271016e-07
Ifi30	1.55020227522233e-11	-1.67552	0.259	0.726	5.00482804555528e-07
Tmsb4x	1.60406944022302e-11	-0.991188	0.654	0.963	5.17873818776e-07
Ralgps2	1.62931558643225e-11	-1.25786	0.333	0.822	5.26024537079651e-07
Actg1	1.75020192038595e-11	-0.934763	0.519	0.956	5.65052689996604e-07
Ptpn18	1.77943701648495e-11	-1.5457	0.259	0.737	5.74491240772167e-07
Tex14	1.86829602386877e-11	3.97291	0.284	0.041	6.03179371306033e-07
H2-T23	1.88760329362527e-11	-1.39921	0.321	0.774	6.0941272334692e-07
Psmb8	2.105214622747e-11	-1.091	0.284	0.789	6.79668540953869e-07
Rpl13	3.0902498416647e-11	-0.720047	0.852	0.967	9.97687161381448e-07
Mndal	3.32037555589595e-11	-1.7841	0.16	0.6	1.07198324822101e-06
Grcc10	3.96841885823336e-11	-1.22242	0.296	0.774	1.28120402838064e-06
Rpl18	4.47477517533555e-11	-0.870742	0.704	0.937	1.44468116535708e-06
Pfdn5	4.91073658715375e-11	-1.29743	0.346	0.841	1.58543130716259e-06
Rpl6	4.97027898867313e-11	-0.741005	0.79	0.963	1.60465457149312e-06
Rnase6	5.71806785540922e-11	-2.83726	0.074	0.493	1.84607820711887e-06
Rplp2	6.1433401967699e-11	-0.81507	0.679	0.948	1.98337738252716e-06
Krtcap2	6.66849517827598e-11	-2.49215	0.148	0.552	2.1529236683064e-06
Ly86	7.17082159327763e-11	-1.4966	0.272	0.737	2.31509975138968e-06
Rps23	7.28861839892833e-11	-0.830396	0.716	0.937	2.35313045009401e-06
Il2rg	7.92941031489633e-11	-1.52037	0.247	0.715	2.56001012016428e-06
Btg1	7.99069795100379e-11	-0.920349	0.358	0.87	2.57979683348157e-06
Ighg2b	8.04363851385996e-11	3.47294	0.272	0.037	2.59688869419969e-06
H2-K1	8.58495017986968e-11	-0.947637	0.654	0.952	2.77165116557093e-06
Gimap8	9.02465744716067e-11	-3.84672	0.037	0.437	2.91361065681582e-06
S100a10	9.03326021142087e-11	-1.91122	0.136	0.578	2.91638805925723e-06
Gpr183	9.93564890413765e-11	-2.15467	0.062	0.474	3.20772424870084e-06
Emp3	1.07776281036619e-10	-2.35069	0.086	0.515	3.47955723326725e-06
Capg	1.65982023635892e-10	-2.08955	0.148	0.57	5.35872963308476e-06
Atp5g2	1.89011015525502e-10	-1.31717	0.333	0.785	6.10222063624082e-06
Selenow	1.89793028038879e-10	-1.2226	0.333	0.785	6.12746791023521e-06
Malat1	2.00182284358405e-10	1.41762	0.988	1	6.4628850505111e-06
Sec61g	2.27350399001343e-10	-1.16443	0.259	0.715	7.34000763175837e-06
Rps26	2.43982626947995e-10	-0.814491	0.741	0.956	7.87697911101601e-06
Naca	2.47331079081178e-10	-1.0306	0.444	0.9	7.98508388813583e-06
Arpc5l	2.78886408296681e-10	-1.66822	0.21	0.674	9.00384769185836e-06
Rpl12	2.96654633233947e-10	-0.93437	0.531	0.926	9.57749483395798e-06
Cdk8	2.97841504141684e-10	1.41079	0.914	0.956	9.61581296121428e-06
Fth1	3.11205740475022e-10	-0.892677	0.58	0.948	1.00472773312361e-05
Ppia	4.47905987925814e-10	-0.531417	0.593	0.948	1.44606448201849e-05
Lmo2	5.51878367347149e-10	-2.04597	0.111	0.522	1.78173930898027e-05
Cr2	5.96237506924087e-10	-2.31664	0.16	0.552	1.92495279110441e-05
Rpl10a	6.64913964156241e-10	-0.826475	0.654	0.948	2.14667473327842e-05
Rpl15	6.68564854091362e-10	-0.88448	0.568	0.937	2.15846163143396e-05
Pxdc1	7.36470494109447e-10	-2.78808	0.049	0.43	2.37769499023235e-05
Gpx1	7.71046865467755e-10	-1.07585	0.309	0.759	2.48932480516265e-05
Ddx5	8.05340110329564e-10	-0.924189	0.531	0.915	2.600040546199e-05
BE692007	8.49312980017995e-10	-1.56817	0.198	0.626	2.7420069559881e-05
Rpl3	9.30537110665566e-10	-0.835477	0.605	0.93	3.00423906178378e-05
Ifi203	9.31364806021767e-10	-2.13258	0.16	0.552	3.00691127624127e-05
Cnn2	9.57699455319199e-10	-1.22677	0.247	0.681	3.09193269149803e-05
Ppib	9.61004016683758e-10	-1.62111	0.247	0.656	3.10260146786351e-05
Rpl26	1.0312181773518e-09	-0.735751	0.667	0.948	3.32928788558029e-05
Rpl7	1.06334708129821e-09	-0.967489	0.519	0.933	3.43301605197129e-05
Helq	1.36224440477406e-09	3.65763	0.247	0.037	4.39800606081304e-05
Ppdpf	1.41098152735789e-09	-1.44041	0.185	0.619	4.55535386107496e-05
Cdc42	1.42705901080445e-09	-0.905268	0.42	0.893	4.60726001638216e-05
Rpl32	1.50838929984339e-09	-0.70018	0.765	0.959	4.8698348545444e-05
Rpl17	1.54871423204544e-09	-0.731716	0.778	0.967	5.00002389815869e-05
Gimap4	1.70125687772232e-09	-2.43229	0.086	0.474	5.4925078297265e-05
Nuggc	2.01658082063211e-09	3.74271	0.235	0.033	6.51053117941077e-05
Tnfrsf13b	2.15939044747226e-09	-1.97443	0.099	0.485	6.9715920596642e-05
Fcrla	2.75980058869209e-09	-1.72894	0.16	0.578	8.91001620059242e-05
Rpl7a	3.08701242091608e-09	-0.894618	0.593	0.922	9.96641960092756e-05
S100a11	3.50773598694234e-09	-1.65196	0.185	0.596	0.000113247
Mrpl30	5.08560106982295e-09	-2.78568	0.086	0.441	0.000164189
Bptf	5.90933154870294e-09	2.19706	0.63	0.4	0.000190783
Cd38	6.19270355738144e-09	-2.42558	0.099	0.463	0.000199931
Tapbp	6.21353315160205e-09	-1.95899	0.049	0.411	0.000200604
Psmb9	7.28691490587361e-09	-1.57743	0.111	0.519	0.000235258
Mtf2	7.50069768426344e-09	2.98833	0.407	0.148	0.00024216
Lsp1	8.46970356493243e-09	-0.959664	0.346	0.789	0.000273444
Hvcn1	8.62721016998449e-09	-1.12545	0.333	0.756	0.000278529
Uqcrh	1.01579238510913e-08	-0.975098	0.296	0.785	0.000327949
Il31ra	1.07837009654828e-08	2.63824	0.79	0.73	0.000348152
Snrpg	1.09807891745397e-08	-1.0478	0.358	0.796	0.000354515
Slfn2	1.20604605068444e-08	-2.19825	0.148	0.5	0.000389372
Atp5d	1.2347626081805e-08	-1.24395	0.272	0.685	0.000398643
Gpr18	1.32921161656941e-08	-2.31436	0.086	0.448	0.000429136
Ifi27l2a	1.45527257847298e-08	-1.96782	0.185	0.556	0.000469835
Cyb561a3	1.62214026501644e-08	-2.52704	0.074	0.426	0.000523708
Sf3b5	1.62525552532028e-08	-2.38024	0.074	0.404	0.000524714
Sarnp	1.83348278467783e-08	-2.01252	0.123	0.481	0.00059194
Limd2	1.83557034222413e-08	-0.942711	0.407	0.796	0.000592614
Scand1	1.90856720128297e-08	-1.18121	0.222	0.604	0.000616181
Fkbp3	2.106031428608e-08	-3.28416	0.037	0.363	0.000679932
Stat1	2.57031873484767e-08	-1.98382	0.074	0.43	0.000829827
H2-Q7	2.58680268372634e-08	-1.82821	0.062	0.411	0.000835149
Cox8a	2.66412295744645e-08	-0.830152	0.37	0.8	0.000860112
Bloc1s1	2.72599575683619e-08	-2.81791	0.049	0.374	0.000880088
Gm15564	2.779182730986e-08	2.2914	0.457	0.207	0.000897259
Tnfrsf13c	3.05257507025653e-08	-1.19613	0.235	0.633	0.000985524
Vti1b	3.13729538763053e-08	-3.20631	0.049	0.37	0.00101288
Gimap7	3.17522942990938e-08	-3.84216	0.037	0.348	0.00102512
Rabgap1l	3.32282995414545e-08	1.6472	0.654	0.444	0.00107278
Simc1	3.50067494897622e-08	4.53172	0.185	0.022	0.00113019
Gabarap	4.0502367547238e-08	-0.959752	0.247	0.667	0.00130762
Clec2d	4.10563792161351e-08	-2.25759	0.099	0.452	0.00132551
Ost4	4.53535748409917e-08	-1.32741	0.259	0.63	0.00146424
Phlda1	4.83317074555797e-08	4.73998	0.173	0.019	0.00156039
Neil1	5.25561660055978e-08	2.79308	0.309	0.085	0.00169678
Gm10800	5.46931794835608e-08	6.68091	0.123	0.004	0.00176577
Rassf6	5.98886058393264e-08	3.78615	0.173	0.019	0.0019335
Zfp706	6.19154219086541e-08	-1.2359	0.247	0.648	0.00199894
Clic1	6.45160932339487e-08	-0.653425	0.37	0.841	0.0020829
Ier5	7.36210187124812e-08	-1.06951	0.235	0.644	0.00237685
Eef1d	7.6912961669399e-08	-1.06654	0.272	0.67	0.00248313
Rpl36al	7.77128609050483e-08	-0.69597	0.481	0.907	0.00250896
Pml	8.24091292931623e-08	-3.52469	0.049	0.348	0.00266058
Trmt112	9.31845526414128e-08	-1.15351	0.247	0.641	0.00300846
Ppp4c	9.93536013575967e-08	-1.44386	0.136	0.489	0.00320763
Psmb10	1.02277197873373e-07	-3.22997	0.049	0.359	0.00330202
Nme2	1.06224183962915e-07	-0.934027	0.333	0.704	0.00342945
Tle5	1.07921500027953e-07	-0.582889	0.296	0.7	0.00348425
Rplp0	1.094560548416e-07	-0.607635	0.716	0.963	0.00353379
Scai	1.13599107230996e-07	2.71282	0.346	0.119	0.00366755
Myl12a	1.1773834923623e-07	-1.32746	0.284	0.644	0.00380118
H2-Oa	1.21984505674468e-07	-0.937928	0.259	0.674	0.00393827
Rpl22l1	1.30231234037233e-07	-0.782691	0.358	0.748	0.00420452
Pxk	1.3242921171003e-07	-1.1965	0.21	0.6	0.00427548
Id3	1.35636888333188e-07	-1.95687	0.086	0.415	0.00437904
Ankrd11	1.40133994651322e-07	1.63008	0.654	0.485	0.00452423
Cd72	1.51459185916654e-07	-1.21669	0.198	0.607	0.00488986
Rpl24	1.61564892615463e-07	-0.585109	0.617	0.93	0.00521612
Gmfg	1.68941222424919e-07	-1.19391	0.222	0.589	0.00545427
Rpl37a	1.82421732096228e-07	-0.566976	0.79	0.944	0.00588949
Pim1	1.87348862306822e-07	3.87569	0.222	0.044	0.00604856
Rnf130	1.94137858077694e-07	-2.56917	0.086	0.393	0.00626774
Dynll1	2.00659987152664e-07	-0.742712	0.296	0.707	0.00647831
Top1	2.0804685179091e-07	1.82866	0.58	0.363	0.00671679
Nr4a1	2.0808399971363e-07	4.03752	0.247	0.059	0.00671799
Rgs19	2.10121922160045e-07	-2.44508	0.062	0.363	0.00678379
Gimap3	2.12479995336411e-07	-1.61071	0.148	0.496	0.00685992
Ppp1ca	2.16297715888847e-07	-1.1876	0.284	0.644	0.00698317
Coro1a	2.19830318892816e-07	-0.652438	0.691	0.941	0.00709722
Lamtor2	2.21762108391341e-07	-1.56127	0.148	0.478	0.00715959
Pde3b	2.25024824581579e-07	3.30788	0.309	0.1	0.00726493
Atp5c1	2.45387407061252e-07	-1.14011	0.222	0.581	0.00792233
Zfp318	2.64257144287015e-07	-3.18274	0.049	0.344	0.00853154
Cnp	2.90890659062525e-07	-1.38583	0.173	0.504	0.0093914
Il4i1	2.94098992206361e-07	-3.5834	0.025	0.311	0.00949499
Cox4i1	3.04467690803998e-07	-0.780956	0.407	0.841	0.00982974
Ppp1cc	3.19068967784523e-07	-1.42009	0.173	0.511	0.0103011
Rps12	3.19912971911348e-07	-0.562537	0.753	0.959	0.0103284
Chchd10	3.21249112617804e-07	-1.47265	0.148	0.474	0.0103715
Vamp8	3.6844170668623e-07	-1.85297	0.099	0.415	0.0118951
Epb41	3.78026273653458e-07	2.61272	0.407	0.181	0.0122046
Rabac1	3.91644303097541e-07	-1.38173	0.185	0.511	0.0126442
Psenen	3.99078289255885e-07	-1.39005	0.185	0.53	0.0128842
Rps19	4.20014483766028e-07	-0.579759	0.79	0.959	0.0135602
Cox7a2	4.26697231003905e-07	-1.12625	0.173	0.541	0.0137759
Vim	4.32463752691654e-07	-1.18991	0.16	0.5	0.0139621
Eef1b2	4.47489523244432e-07	-0.783693	0.444	0.848	0.0144472
Mef2b	4.69458272896131e-07	3.07715	0.284	0.085	0.0151565
Snn	4.75187282742225e-07	-1.69187	0.123	0.448	0.0153414
Apbb1ip	5.17066671208345e-07	-0.714727	0.185	0.544	0.0166935
Rps8	5.4112993934833e-07	-0.429647	0.914	0.97	0.0174704
Serf2	5.6699445220515e-07	-0.575539	0.531	0.893	0.0183054
Chchd2	6.35046056000502e-07	-1.15973	0.247	0.607	0.0205025
Btla	6.38852154503125e-07	-1.35912	0.222	0.563	0.0206253
Swi5	6.8829692078252e-07	-1.9356	0.086	0.4	0.0222217
Ftl1	6.92972707068544e-07	-0.672121	0.42	0.885	0.0223726
B4galnt1	6.94850604781926e-07	-1.76134	0.136	0.437	0.0224333
Psap	7.06405659612463e-07	-0.947645	0.272	0.644	0.0228063
Crip1	7.90880927204376e-07	-0.973111	0.42	0.789	0.0255336
Dpm3	8.34203400295856e-07	-1.93619	0.111	0.415	0.0269323
Msn	8.55516398961511e-07	-0.871529	0.407	0.774	0.0276203
Aff3	8.56686628768081e-07	-1.00434	0.346	0.707	0.0276581
Taf10	8.75352841264192e-07	-1.5709	0.185	0.526	0.0282608
Unc93b1	8.91348177788159e-07	-0.67169	0.407	0.796	0.0287772
Cox6c	9.13385903577217e-07	-0.902679	0.284	0.644	0.0294887
Atp6v1f	9.34473803684897e-07	-1.11447	0.222	0.574	0.0301695
Ptp4a3	9.6643161047768e-07	-1.12634	0.272	0.596	0.0312012
Eif3i	9.88585466806403e-07	-1.42416	0.173	0.493	0.0319165
Vpreb3	1.03339981604843e-06	-0.0988767	0.148	0.489	0.0333633
Eif1	1.06946510352288e-06	-0.530906	0.556	0.941	0.0345277
Anp32a	1.07183502708214e-06	-1.15272	0.198	0.526	0.0346042
Krt222	1.11879685699592e-06	7.33076	0.086	0	0.0361204
Rnf125	1.11879685699592e-06	6.51076	0.086	0	0.0361204
Tomm7	1.19487591233048e-06	-1.43403	0.21	0.541	0.0385766
Npm1	1.20729668544891e-06	-0.687128	0.37	0.785	0.0389776
Bach2	1.21052958251416e-06	1.32035	0.765	0.759	0.0390819
Selenof	1.23160912272328e-06	-1.27229	0.136	0.47	0.0397625
Psme1	1.2625782748046e-06	-0.905013	0.346	0.704	0.0407623
Sub1	1.37481359201669e-06	-0.739079	0.259	0.667	0.0443859
Atp5j	1.42393772967326e-06	-0.819106	0.296	0.644	0.0459718
Prr5	1.42723264877451e-06	-2.1693	0.037	0.307	0.0460782
Psmb3	1.52835823710395e-06	-1.03085	0.21	0.544	0.049343
Cnn3	1.53010832119781e-06	-2.34345	0.074	0.356	0.0493995
Pola1	1.53252490453808e-06	2.9054	0.284	0.093	0.0494776
Rack1	1.54369081019222e-06	-0.712783	0.519	0.881	0.0498381
Cd53	1.77919679956389e-06	-1.17918	0.321	0.641	0.0574414
Hpgds	1.85365020215224e-06	4.43968	0.136	0.015	0.0598451
Ndufa4	1.91725273299982e-06	-0.898825	0.272	0.63	0.0618985
1810058I24Rik	1.9532100603029e-06	-2.54154	0.049	0.319	0.0630594
Atp5g3	1.97217443185229e-06	-0.720024	0.358	0.73	0.0636717
Ier5l	1.97471303954255e-06	6.305	0.099	0.004	0.0637536
Swap70	1.99615516569625e-06	-1.04046	0.321	0.663	0.0644459
Arhgef18	2.08311873105719e-06	-2.62352	0.049	0.319	0.0672535
Med28	2.10024631531827e-06	-1.59865	0.099	0.4	0.0678065
Eif3k	2.10870016438217e-06	-0.84637	0.272	0.667	0.0680794
Eif2ak3	2.168557469884e-06	2.43019	0.358	0.152	0.0700119
Atp5e	2.17455160984573e-06	-0.674997	0.469	0.867	0.0702054
Abtb2	2.29064813336041e-06	5.6348	0.111	0.007	0.0739536
Arpc4	2.42534802536447e-06	-1.00271	0.222	0.563	0.0783024
Myl6	2.45259576021762e-06	-0.730244	0.383	0.833	0.0791821
Mtmr14	2.55308573966973e-06	2.39991	0.321	0.122	0.0824264
Ndufb11	2.57098808004052e-06	-0.967744	0.259	0.593	0.0830044
Rpl13a	2.74122521440631e-06	-0.527871	0.827	0.974	0.0885005
Cdc42se1	2.85021497450854e-06	-1.10912	0.086	0.37	0.0920192
Dad1	3.01291409131132e-06	-0.732281	0.259	0.589	0.0972719
Actr3	3.01794774453097e-06	-0.679646	0.457	0.833	0.0974344
Nrros	3.2089309673432e-06	-1.48881	0.099	0.4	0.1036
Rwdd1	3.25414623727513e-06	-2.85234	0.049	0.304	0.10506
Atp6v0e	3.26903097911518e-06	-0.913772	0.198	0.533	0.105541
Jchain	3.29152706832909e-06	2.58663	0.247	0.067	0.106267
Snrpe	3.33303682794648e-06	-0.906122	0.259	0.626	0.107607
Atp5l	3.33996108288997e-06	-0.87546	0.346	0.689	0.107831
S1pr2	3.40563180053291e-06	4.11907	0.16	0.026	0.109951
Fcrl1	3.41803423045255e-06	-1.05737	0.21	0.552	0.110351
Cmah	3.6797227203449e-06	-1.20108	0.123	0.422	0.1188
Casp8	3.91053268354517e-06	-3.01039	0.025	0.267	0.126252
Gphn	3.9374402158491e-06	2.00209	0.667	0.585	0.12712
Nop10	4.05709434512251e-06	-0.8018	0.247	0.581	0.130983
Rnf157	4.17167146943657e-06	2.92908	0.296	0.111	0.134682
Scd1	4.18426162850833e-06	-1.73537	0.136	0.426	0.135089
Ndufa6	4.29451519098554e-06	-1.01698	0.235	0.533	0.138648
Sri	4.68667770410216e-06	-1.08669	0.185	0.504	0.151309
Cd180	4.73096447077285e-06	-1.45128	0.136	0.437	0.152739
Il10rb	5.05098503227526e-06	-2.42279	0.062	0.319	0.163071
Ifi47	5.15683668695219e-06	-2.30302	0.025	0.267	0.166488
Sik3	5.35154744345237e-06	2.75531	0.358	0.159	0.172775
Elob	5.51496644085472e-06	-0.598207	0.346	0.715	0.178051
Add3	5.60795450714281e-06	-0.941607	0.148	0.456	0.181053
Rpl5	5.68511337563447e-06	-0.643017	0.519	0.915	0.183544
Bmyc	5.71108688732204e-06	-1.52497	0.074	0.352	0.184382
Hnrnpf	6.11674638095306e-06	-0.700379	0.432	0.77	0.197479
Gstp1	6.382834479614e-06	-1.20506	0.198	0.489	0.20607
Optn	6.45644342863271e-06	3.30741	0.185	0.041	0.208446
Gm31243	6.64391863838573e-06	-1.68532	0.062	0.326	0.214499
Nr4a3	6.74981704272307e-06	7.81756	0.074	0	0.217918
Gxylt2	6.74981704272307e-06	7.57321	0.074	0	0.217918
Gm16196	6.74981704272307e-06	7.34084	0.074	0	0.217918
Hspa1a	6.74981704272307e-06	8.24627	0.074	0	0.217918
AW112010	6.80629435070998e-06	-2.33905	0.037	0.278	0.219741
Rps17	6.96010217923842e-06	-0.618449	0.432	0.811	0.224707
Rbx1	7.00174718155856e-06	-0.971451	0.235	0.574	0.226051
Fis1	7.21705024007039e-06	-0.873301	0.247	0.6	0.233002
Gm15987	7.29108906656188e-06	-1.49395	0.111	0.393	0.235393
Rpl35	7.54075235468002e-06	-0.510001	0.802	0.952	0.243453
Sox5	7.57282529325571e-06	3.7853	0.198	0.048	0.244489
Bcl11a	8.42055348754798e-06	-0.956968	0.21	0.519	0.271858
Taldo1	8.69786494017981e-06	-0.821936	0.21	0.526	0.280811
Csnk2b	8.88111614795291e-06	-1.49777	0.123	0.404	0.286727
Foxn3	8.99762593194619e-06	-1.03912	0.309	0.63	0.290488
Ildr1	9.13818280094001e-06	2.67087	0.185	0.041	0.295026
Cst3	9.16094441920555e-06	-1.0581	0.247	0.556	0.295761
Map2k2	9.586692721447e-06	-1.59744	0.123	0.396	0.309506
4933421O10Rik	9.66871198275143e-06	2.8087	0.21	0.056	0.312154
AI467606	9.93610481907232e-06	-3.15878	0.025	0.252	0.320787
Cecr2	1.00653670145556e-05	2.66364	0.259	0.085	0.32496
Morc3	1.03587335016212e-05	-2.43074	0.062	0.304	0.334432
Gng12	1.03633367761407e-05	2.93224	0.21	0.056	0.33458
Rev1	1.03924861599224e-05	3.21927	0.247	0.081	0.335521
Cnbp	1.04092567899188e-05	-0.741853	0.358	0.752	0.336063
Reep5	1.06890069667215e-05	-1.34369	0.185	0.478	0.345095
Tmem123	1.08767019170298e-05	-0.954847	0.185	0.511	0.351154
Ifi208	1.10890711165375e-05	-6.03805	0	0.204	0.358011
Tspan32	1.12213921906253e-05	-0.802501	0.111	0.385	0.362283
Sik1	1.14668220398276e-05	2.91407	0.16	0.03	0.370206
Rasgrp2	1.16511410687912e-05	-0.707739	0.148	0.448	0.376157
Lgals9	1.20233526759274e-05	-1.98064	0.099	0.359	0.388174
Gpx4	1.23399459354265e-05	-0.968647	0.185	0.493	0.398395
Srp14	1.25123918138415e-05	-1.1542	0.16	0.467	0.403963
Etl4	1.25183894761558e-05	5.26262	0.086	0.004	0.404156
Cystm1	1.25183894761558e-05	4.68858	0.086	0.004	0.404156
Fxyd5	1.31682342688543e-05	-1.03284	0.099	0.367	0.425136
Was	1.35239063283341e-05	-2.26203	0.074	0.311	0.436619
Cobl	1.36734682790065e-05	3.73643	0.086	0.004	0.441448
Ifi213	1.41692398962246e-05	-4.91247	0.012	0.219	0.457454
Ndufa7	1.42532446667671e-05	-0.767645	0.222	0.519	0.460166
Nedd9	1.46975539152306e-05	-0.771601	0.247	0.57	0.474511
Ndufv2	1.48696199687905e-05	-1.92115	0.086	0.333	0.480066
Gimap5	1.48819287228261e-05	-1.57865	0.099	0.352	0.480463
Lat2	1.53166499669964e-05	-1.32031	0.099	0.363	0.494498
Dleu2	1.53300581348613e-05	1.81953	0.395	0.204	0.494931
Txndc5	1.53755644715976e-05	-1.71904	0.099	0.37	0.4964
Sdc4	1.53898882306346e-05	-1.85948	0.099	0.348	0.496863
Atp5b	1.55354436312375e-05	-0.697629	0.309	0.637	0.501562
Tomm6	1.55994265568314e-05	-0.994676	0.284	0.604	0.503627
Cd48	1.65402718466431e-05	-1.36518	0.136	0.419	0.534003
Ifi209	1.71274019389827e-05	-1.12485	0.235	0.533	0.552958
Rev3l	1.83625427012606e-05	2.45327	0.358	0.178	0.592835
Arpc2	1.89236326436243e-05	-0.708124	0.444	0.807	0.610949
Hint1	1.95053155578822e-05	-0.703786	0.21	0.556	0.629729
Snrpf	1.97578334560877e-05	-1.17599	0.185	0.478	0.637882
Ndufa11	1.97739765645333e-05	-1.45528	0.148	0.422	0.638403
Rftn1	1.9966347617963e-05	1.92069	0.469	0.296	0.644614
Mrps36	2.00944685278244e-05	-2.8834	0.037	0.256	0.64875
Dipk1a	2.08067895039729e-05	-0.813648	0.16	0.467	0.671747
Itgb7	2.09790187065346e-05	-1.85095	0.074	0.304	0.677308
Birc3	2.10906727115646e-05	-0.84114	0.259	0.57	0.680912
Ctsh	2.1424166354754e-05	-0.873087	0.284	0.615	0.691679
Rpl23a	2.16926055500738e-05	-0.538448	0.407	0.778	0.700346
Map2k1	2.22924969994048e-05	-1.36192	0.123	0.393	0.719713
Fam3c	2.23787570875398e-05	-2.42731	0.049	0.278	0.722498
Pglyrp1	2.38735040597592e-05	2.84696	0.074	0.319	0.770756
Anxa6	2.46860420845956e-05	-2.52141	0.062	0.285	0.796989
Mif4gd	2.48763260641546e-05	-0.787386	0.309	0.637	0.803132
Cfl1	2.50668173070018e-05	-0.461721	0.593	0.915	0.809282
Csk	2.51254456305887e-05	-0.569095	0.309	0.644	0.811175
Edf1	2.5366524141007e-05	-1.12378	0.21	0.504	0.818958
Tmem134	2.6434197241801e-05	-1.18928	0.136	0.4	0.853428
Fchsd2	2.65033937730559e-05	-0.819353	0.333	0.67	0.855662
Srgn	2.68421831976805e-05	-0.385011	0.469	0.863	0.8666
Irf9	2.70155654649711e-05	-3.57323	0.025	0.23	0.872198
Pecam1	2.72813214225698e-05	-1.55811	0.111	0.381	0.880777
Ubl5	2.73224942542362e-05	-0.751763	0.333	0.656	0.882107
Rnf187	2.80249639355509e-05	-1.4196	0.086	0.33	0.904786
H2-T22	2.82410096641993e-05	-1.26189	0.123	0.389	0.911761
Adgre5	2.85273716638122e-05	-1.15666	0.086	0.337	0.921006
Ncf4	2.86945115316604e-05	-1.16682	0.198	0.474	0.926402
Samsn1	2.88913623782692e-05	-1.81191	0.074	0.304	0.932758
Atp5k	2.98312921931086e-05	-0.510673	0.185	0.5	0.963103
Sipa1	2.98431047190524e-05	-0.866316	0.16	0.463	0.963485
Gng5	2.99558329027858e-05	-0.679263	0.333	0.67	0.967124
Calm1	3.03436993554719e-05	-0.580425	0.457	0.844	0.979646
Rap1gds1	3.0971649054699e-05	-0.984626	0.111	0.37	0.99992
Gm8369	3.16355427874891e-05	-0.861954	0.247	0.552	1
Bend5	3.19712715858191e-05	-5.73535	0	0.185	1
Trim12a	3.28451243772157e-05	-1.24394	0.123	0.389	1
Rgs2	3.28793280225625e-05	2.98079	0.198	0.056	1
Arl6ip1	3.33552600010045e-05	-0.736175	0.37	0.674	1
Samhd1	3.34785767364336e-05	-0.835876	0.259	0.559	1
Nme1	3.36106429752224e-05	-0.956007	0.16	0.441	1
Grap	3.39560699769898e-05	-0.889286	0.185	0.474	1
Apobec3	3.40487684978855e-05	-0.529604	0.37	0.719	1
Smarca4	3.44434587450463e-05	2.16039	0.333	0.152	1
Abhd17b	3.47479057559247e-05	-1.0998	0.173	0.456	1
Aff4	3.52011613208006e-05	2.17115	0.444	0.278	1
Ostf1	3.55416155164118e-05	-1.3115	0.148	0.426	1
Cct2	3.55961629518754e-05	-1.10445	0.173	0.448	1
Rnasek	3.62174176844712e-05	-0.715295	0.185	0.478	1
Tmem108	3.71880557847288e-05	-2.02459	0.062	0.296	1
Hexb	3.78098015486732e-05	0.928251	0.728	0.678	1
Mtdh	3.82249464684893e-05	-0.875123	0.16	0.452	1
Fyn	3.93007658886236e-05	2.12424	0.309	0.133	1
Eef1g	3.9495940649994e-05	-0.828563	0.321	0.619	1
Spcs1	4.0520646738949e-05	-0.973424	0.123	0.378	1
Tfcp2l1	4.08115418357357e-05	7.12677	0.062	0	1
Slco4a1	4.08115418357357e-05	6.91115	0.062	0	1
Bmp8a	4.08115418357357e-05	6.72637	0.062	0	1
Syne1	4.20048045516407e-05	3.14859	0.222	0.074	1
Tox	4.23029981046178e-05	1.56821	0.21	0.059	1
Ccr6	4.23714444984627e-05	-1.94536	0.111	0.344	1
Cdk2ap2	4.38435362318612e-05	-1.36055	0.148	0.404	1
Mylip	4.42245811005975e-05	-0.869516	0.099	0.359	1
Cd84	4.43135500169025e-05	-0.865333	0.099	0.344	1
Txnip	4.46240443360125e-05	-1.06706	0.185	0.459	1
Rps18	4.52464224082053e-05	-0.51142	0.691	0.933	1
Ndufa13	4.54479044924357e-05	-0.660131	0.321	0.637	1
Tuba1b	4.59591717291386e-05	-0.675469	0.16	0.448	1
Rps6	4.67286694730541e-05	-0.623656	0.568	0.9	1
Cox5b	4.69652395981615e-05	-0.724057	0.272	0.6	1
Add1	4.7498332070222e-05	-2.8164	0.049	0.256	1
Sdha	4.786709148677e-05	-1.89894	0.049	0.27	1
Arf1	4.85802237047529e-05	-0.653362	0.222	0.519	1
B3gnt5	4.93724978525777e-05	-1.97042	0.074	0.296	1
Hhex	4.9565904529342e-05	-3.31299	0.025	0.219	1
Plac8	4.97789162834381e-05	-1.65951	0.111	0.359	1
Tubb5	5.09054514269256e-05	-0.77147	0.309	0.619	1
Wdr83os	5.24895422217206e-05	-1.96804	0.099	0.326	1
Pdcd10	5.3121357704858e-05	-0.804606	0.198	0.474	1
Rpsa	5.33610258154816e-05	-0.346037	0.938	0.959	1
Ppp4r2	5.33953325488426e-05	1.97548	0.296	0.122	1
Ngdn	5.36381050713681e-05	-2.17685	0.049	0.263	1
Slc7a5	5.36761781087656e-05	4.13832	0.136	0.026	1
Pdcd4	5.64161386885008e-05	-1.20836	0.136	0.407	1
Sap18	5.84927058586959e-05	-1.03498	0.185	0.456	1
Tmbim6	5.90754483023666e-05	-0.471483	0.346	0.681	1
Lamtor1	5.91774846909699e-05	-3.12838	0.025	0.219	1
Timm8b	6.03101632777143e-05	-2.39991	0.037	0.241	1
Snrpd3	6.14577545173415e-05	-0.70791	0.185	0.478	1
Cd200	6.30554001193145e-05	-2.85865	0.012	0.2	1
Knl1	6.33915040190553e-05	3.38289	0.136	0.026	1
Lsm4	6.53353161505638e-05	-0.899611	0.21	0.485	1
Dazap2	6.53579126413734e-05	-0.734005	0.272	0.604	1
Btg2	6.73237101203858e-05	1.63892	0.481	0.333	1
Gm43388	6.750259144282e-05	-2.04897	0.062	0.27	1
Nsa2	6.757131958905e-05	-0.500486	0.358	0.7	1
Pmepa1	6.79121104538274e-05	3.01433	0.136	0.026	1
Hmgn1	6.84891645797377e-05	-0.773598	0.358	0.656	1
Cuta	6.87731985495083e-05	-1.03735	0.111	0.344	1
Atp5h	7.02191398638419e-05	-0.402067	0.346	0.644	1
Gemin7	7.02974191924982e-05	-1.8519	0.049	0.259	1
Rps25	7.27837606094146e-05	-0.621662	0.494	0.856	1
Cd40	7.33175977070921e-05	-0.733831	0.123	0.393	1
Twf2	7.36873781378667e-05	-2.07093	0.049	0.267	1
Ube2i	7.43164601482324e-05	-0.770067	0.247	0.519	1
Il16	7.43925734178228e-05	-0.995604	0.148	0.404	1
Cblb	7.43978465304765e-05	2.34685	0.407	0.244	1
Acp5	7.47719239754914e-05	-1.20182	0.136	0.37	1
Slc38a2	7.50370102926e-05	1.66037	0.444	0.267	1
Tsn	7.62842786000908e-05	-1.92031	0.086	0.304	1
Stxbp1	7.7770240322882e-05	4.20885	0.086	0.007	1
Cacna1d	7.94002820579498e-05	2.50883	0.099	0.011	1
Ddx58	7.944891398907e-05	-2.86179	0.037	0.233	1
Gpr174	7.98700649486647e-05	-3.32312	0.025	0.211	1
Lsm6	7.99087674298701e-05	-1.27342	0.123	0.374	1
Ndufs8	8.24417694202573e-05	-0.706668	0.148	0.419	1
Sf3b6	8.36595087429017e-05	-1.21846	0.21	0.452	1
Tmem167	8.64020203730927e-05	-1.65089	0.086	0.319	1
Rap1a	8.67630887090624e-05	-0.562786	0.247	0.559	1
Emg1	8.87648751165067e-05	-0.757985	0.173	0.441	1
Tgif1	8.8791885595947e-05	2.52167	0.235	0.085	1
Tmem258	9.12578937414188e-05	-0.709978	0.173	0.456	1
Rpl31	9.15710818547562e-05	-0.537991	0.519	0.856	1
Timm17b	9.33908361089312e-05	-1.05929	0.074	0.3	1
Mki67	9.67204127380621e-05	1.80587	0.21	0.067	1
Gna13	9.88757040332499e-05	1.74832	0.383	0.211	1
Gnai2	0.000102105	-0.528118	0.494	0.826	1
Clec2i	0.000102626	-3.62924	0.012	0.189	1
Trim30a	0.000104265	-1.36801	0.062	0.267	1
Ndufc1	0.000104895	-1.09971	0.086	0.322	1
Ssr2	0.000105006	-2.29959	0.062	0.267	1
Tespa1	0.000106789	-2.47476	0.037	0.233	1
Bax	0.000109656	-1.03533	0.099	0.337	1
Polr2e	0.000110149	-2.32131	0.086	0.285	1
Irgm1	0.000110344	-5.75902	0	0.163	1
Trak1	0.000112577	2.70452	0.235	0.085	1
Psmb1	0.000112598	-0.685991	0.309	0.611	1
Cyth4	0.000115146	-1.49834	0.062	0.27	1
Icosl	0.000115604	-0.50959	0.111	0.356	1
Dnajc19	0.000115677	-1.41309	0.074	0.296	1
Psme2	0.000115955	-0.623903	0.235	0.496	1
Snu13	0.000119519	-1.02345	0.173	0.441	1
Ndufb4	0.000120869	-1.33366	0.148	0.389	1
Sbk1	0.000122719	-1.92616	0.049	0.244	1
Iglc1	0.000123566	-1.49656	0.086	0.307	1
Rpl41	0.000123704	-0.343347	0.914	0.978	1
Psma6	0.000125581	-0.561173	0.099	0.322	1
Clta	0.000127379	-0.567836	0.383	0.719	1
Fam32a	0.000128625	-1.71662	0.062	0.274	1
Rhof	0.000129133	-2.48076	0.049	0.244	1
Mybl1	0.000130053	2.53213	0.173	0.048	1
Cwc15	0.00013048	-1.20055	0.16	0.4	1
Tgfbr1	0.000131995	2.41328	0.247	0.096	1
Ran	0.000136347	-0.416537	0.296	0.574	1
Mien1	0.000138612	-1.69577	0.049	0.256	1
Ripor2	0.000140227	-0.633785	0.37	0.704	1
Bst2	0.000140859	-2.48727	0.062	0.259	1
Itga4	0.000141427	-1.10383	0.148	0.389	1
Ankrd17	0.00014381	1.94175	0.383	0.219	1
Irf5	0.000145303	-0.948738	0.16	0.385	1
Gm31718	0.000145582	3.78071	0.111	0.019	1
Rnf144a	0.000146442	-2.88763	0.037	0.219	1
Lsm3	0.000147965	-1.68433	0.062	0.259	1
Tfdp1	0.000154479	4.04319	0.111	0.019	1
Ifi35	0.000154481	-2.40367	0.037	0.226	1
Trim34a	0.000158709	-1.85022	0.074	0.278	1
Pum1	0.000159821	1.90365	0.346	0.189	1
Slc25a3	0.000159867	-0.609742	0.37	0.685	1
S1pr1	0.00016244	-1.19519	0.123	0.352	1
Srsf9	0.000162474	-1.32821	0.086	0.304	1
Cd81	0.000163864	-0.777398	0.235	0.5	1
Gadd45b	0.000167514	2.42947	0.259	0.111	1
BC005624	0.00016869	-1.86481	0.074	0.278	1
Mrps21	0.000170223	-1.18334	0.198	0.437	1
Stk10	0.00017352	-1.42576	0.111	0.33	1
Sdf4	0.000173582	-1.44551	0.099	0.311	1
Foxn2	0.000174453	2.76143	0.173	0.048	1
Tbc1d14	0.000176967	-3.08583	0.025	0.2	1
Rpa3	0.000178187	-1.36016	0.012	0.181	1
Cybb	0.000179697	-1.29964	0.198	0.437	1
Esyt1	0.000179724	-1.07934	0.086	0.293	1
Eif3e	0.000180581	-0.996419	0.185	0.437	1
Snx30	0.000180622	2.18695	0.395	0.248	1
Atp5o	0.000186331	-0.772706	0.21	0.448	1
Sec11a	0.000186873	-2.2438	0.074	0.267	1
Lamtor4	0.00018724	-2.08992	0.049	0.241	1
Dlgap2	0.000189813	2.58147	0.111	0.019	1
Ndufa3	0.000190098	-0.369496	0.321	0.633	1
Hexim1	0.000190596	3.50259	0.148	0.037	1
Spcs2	0.000194348	-1.18687	0.185	0.422	1
Atg2a	0.000196464	2.66272	0.198	0.067	1
Ctsc	0.000198448	-1.00025	0.136	0.378	1
Dock10	0.000199026	0.162314	0.333	0.648	1
Marc2	0.000199496	-2.15966	0.062	0.256	1
Sf3b2	0.000202122	-0.960155	0.185	0.426	1
Snrpb	0.000206327	-0.99636	0.21	0.459	1
Dguok	0.000209179	-1.88058	0.062	0.252	1
Tnfaip8l2	0.000214823	-1.77673	0.074	0.278	1
Ppp1r15a	0.000215999	2.42555	0.284	0.13	1
Gngt2	0.000222382	-0.862697	0.111	0.319	1
Ube2j1	0.000228081	2.52222	0.346	0.196	1
Tomm22	0.000228232	-0.939192	0.16	0.393	1
Gimap9	0.000229264	-1.12402	0.086	0.307	1
Irf2	0.000230783	-0.708097	0.235	0.537	1
Ahsa1	0.000234137	-1.5421	0.086	0.296	1
Rhoh	0.000235334	-0.668906	0.235	0.511	1
Arpc3	0.000236172	-0.531937	0.407	0.733	1
Man1a	0.000237731	-0.735158	0.309	0.633	1
Pdcd6	0.000238922	-3.49918	0.025	0.189	1
Tubb4b	0.000238953	-0.770714	0.21	0.459	1
Manf	0.000241937	-0.825922	0.111	0.344	1
Tmem170	0.000241969	3.65511	0.099	0.015	1
Mfsd6	0.000248536	5.8739	0.049	0	1
1700056E22Rik	0.000248536	6.5236	0.049	0	1
Slc4a11	0.000248536	6.718	0.049	0	1
Gm16556	0.000248536	6.87653	0.049	0	1
Atp11a	0.000248536	6.28175	0.049	0	1
Zfp791	0.000248536	7.31094	0.049	0	1
Gm26759	0.000248536	6.43318	0.049	0	1
Hist1h2bp	0.000248536	6.63652	0.049	0	1
Ccno	0.000248536	6.75407	0.049	0	1
Gm9750	0.000248536	6.10573	0.049	0	1
Ywhaz	0.000251402	-0.515781	0.444	0.793	1
Psmc4	0.000252488	-1.68179	0.037	0.211	1
Acap1	0.000255134	-0.398064	0.222	0.467	1
Nedd8	0.000255557	-0.727031	0.222	0.496	1
Atp5g1	0.000260825	-0.464521	0.198	0.459	1
Pqbp1	0.000263646	-1.33273	0.074	0.267	1
Arl6ip5	0.000263805	-0.921214	0.136	0.363	1
Tmem50a	0.000266732	-0.933324	0.21	0.463	1
Tm6sf1	0.000267933	-1.4302	0.062	0.248	1
Coa3	0.000268065	-1.96395	0.086	0.278	1
Ndufa1	0.000268619	-0.739106	0.173	0.444	1
Ndufb10	0.000269713	-0.197512	0.21	0.493	1
Gse1	0.000271746	1.92967	0.247	0.1	1
E2f4	0.00027448	-1.03588	0.062	0.263	1
Atp6v1g1	0.000278111	-0.899139	0.16	0.407	1
Arhgef3	0.000286181	-0.132989	0.099	0.322	1
Brk1	0.000292583	-1.62062	0.136	0.344	1
Trim12c	0.00029299	-1.33169	0.062	0.252	1
Arhgap9	0.000301832	-2.97905	0.025	0.189	1
Ap4s1	0.000302268	-5.35477	0	0.144	1
Hck	0.00030311	-1.97688	0.062	0.248	1
Psmb5	0.000306966	-0.636216	0.123	0.352	1
Arf6	0.000314593	-0.666018	0.235	0.496	1
2900060B14Rik	0.000315566	4.57736	0.086	0.011	1
Nmi	0.000321345	-1.19674	0.049	0.233	1
1110008P14Rik	0.000321719	-1.70582	0.074	0.267	1
BC031181	0.000322809	-1.32525	0.111	0.311	1
Tcp1	0.000324235	-0.795354	0.173	0.422	1
Rab1b	0.000328563	-1.5805	0.074	0.274	1
H2-M3	0.000330465	-1.9965	0.099	0.285	1
Zfp53	0.00033464	2.63393	0.21	0.078	1
Susd3	0.000336583	-2.45519	0.062	0.237	1
Unc45a	0.000339474	3.7686	0.148	0.041	1
Rere	0.000340364	1.7638	0.432	0.307	1
Son	0.000345161	1.16878	0.704	0.707	1
Ncapg2	0.000348649	2.4317	0.086	0.011	1
Ly9	0.000350432	-1.76018	0.074	0.267	1
Otub1	0.000352057	-2.7712	0.025	0.189	1
Fam111a	0.000352501	-0.723582	0.173	0.393	1
Calhm2	0.000352714	-3.04708	0.025	0.185	1
Cox7b	0.000355064	-0.725888	0.185	0.43	1
Ifi214	0.000355553	-3.6379	0.025	0.181	1
Gclc	0.000358897	3.80202	0.148	0.041	1
Pin4	0.000361125	-3.24408	0.025	0.181	1
Sh3bp5	0.000361386	-0.669622	0.247	0.507	1
Atp5md	0.000361816	-0.379903	0.259	0.552	1
Map3k1	0.000368634	-1.33077	0.062	0.252	1
Pdia3	0.000369306	-0.828302	0.284	0.544	1
Eif3m	0.000379395	-0.853126	0.21	0.452	1
Nfkbia	0.000389995	-0.229822	0.284	0.581	1
Memo1	0.000391362	2.78919	0.21	0.081	1
Nrm	0.000393388	-1.32056	0.086	0.289	1
Rnf13	0.000394868	-1.65714	0.062	0.244	1
Plpp1	0.000396354	4.89731	0.074	0.007	1
Cd19	0.00039863	-0.45884	0.432	0.741	1
Skp1a	0.000398954	-0.685476	0.148	0.37	1
Zbtb8os	0.000399325	-1.4437	0.037	0.215	1
Tent5c	0.000401009	5.20274	0.062	0.004	1
Jazf1	0.000401009	5.31017	0.062	0.004	1
Lacc1	0.000401009	6.06076	0.062	0.004	1
Cmtm7	0.000405489	-0.682993	0.173	0.422	1
Klf10	0.00040617	3.51094	0.111	0.022	1
Sik2	0.000406989	2.59095	0.173	0.056	1
Rhoa	0.000407426	-0.472245	0.457	0.804	1
Mrpl23	0.000409965	-1.34679	0.136	0.359	1
Rras2	0.000413985	1.73796	0.309	0.156	1
Tbc1d10c	0.000414393	-0.613452	0.247	0.522	1
Traf3ip3	0.000416034	-0.869432	0.148	0.359	1
Spi1	0.000416394	-1.31061	0.111	0.307	1
Rex1bd	0.000417229	-1.45723	0.049	0.226	1
Pnp2	0.000418242	4.46553	0.062	0.004	1
Arf5	0.000423096	-0.850649	0.198	0.437	1
Prdx5	0.000423969	-1.08429	0.099	0.307	1
Psmb6	0.0004257	-0.730955	0.148	0.378	1
Mark4	0.000434236	3.28397	0.074	0.007	1
Ptp4a2	0.000438403	-0.608231	0.358	0.607	1
Tspo	0.000444979	-0.881641	0.198	0.43	1
Dlg5	0.000445393	3.09871	0.062	0.004	1
Pdhb	0.000448122	-0.927808	0.062	0.248	1
S1pr4	0.000448213	-2.88749	0.025	0.181	1
Stap1	0.000451859	-0.541421	0.284	0.574	1
Abl2	0.000452157	2.35524	0.235	0.1	1
Hivep3	0.00045227	3.08269	0.111	0.022	1
Stk17b	0.000452963	-0.346194	0.395	0.759	1
Sertad2	0.000454945	2.71479	0.198	0.074	1
Ipmk	0.000458364	3.514	0.111	0.022	1
Sp110	0.000459961	-1.12967	0.148	0.359	1
Clip2	0.000470783	3.22074	0.111	0.022	1
Gsn	0.000472697	-1.78011	0.049	0.226	1
Pdcd1lg2	0.000473336	-3.77881	0.025	0.178	1
Sh3bp2	0.000478824	-2.49031	0.025	0.185	1
Cox6b1	0.000480185	-0.522156	0.321	0.626	1
Rnaseh2c	0.00048164	-2.0353	0.086	0.259	1
Mrpl34	0.000482997	-1.71538	0.062	0.237	1
Arhgap31	0.000483516	2.83192	0.111	0.022	1
Nsmce4a	0.000487054	-0.945309	0.111	0.326	1
Pip5k1c	0.000488773	2.83631	0.198	0.07	1
Selenok	0.000489453	-0.196747	0.259	0.526	1
Wdr1	0.000489782	-0.381513	0.198	0.459	1
Atp6ap1	0.000492509	-0.824579	0.111	0.33	1
Ptprj	0.000497359	-1.25714	0.099	0.293	1
Arhgap30	0.000497748	-0.346383	0.148	0.396	1
Rab14	0.000504672	-0.829867	0.173	0.389	1
Hist1h2bm	0.00050672	3.97623	0.123	0.03	1
Srsf10	0.000509818	1.75279	0.42	0.274	1
Mcl1	0.000514962	-0.474495	0.395	0.7	1
Churc1	0.000520398	-1.60487	0.086	0.274	1
Gnb2	0.000527947	-0.51525	0.309	0.559	1
Kmo	0.000532989	-2.11381	0.049	0.219	1
Mprip	0.000535307	2.22934	0.247	0.107	1
Dennd4a	0.000538002	2.37887	0.457	0.315	1
Ranbp1	0.000538823	-0.38626	0.136	0.367	1
Arpc5	0.000545935	-0.515906	0.346	0.656	1
Slfn5	0.000547903	-5.49237	0	0.133	1
Polr2k	0.000549728	-1.82148	0.074	0.252	1
Sec61b	0.000551336	-0.430433	0.235	0.511	1
Rapgef5	0.000553553	2.95935	0.185	0.067	1
Ech1	0.000560141	-2.92058	0.025	0.178	1
Rchy1	0.000562573	-1.4367	0.086	0.278	1
Hspd1	0.000564329	-1.29512	0.086	0.278	1
Kif23	0.000566905	1.87234	0.111	0.022	1
Slc41a2	0.000567503	2.50895	0.198	0.074	1
Parp2	0.0005725	-2.15584	0.037	0.2	1
Gm20559	0.000573889	-0.612313	0.136	0.363	1
Thap3	0.000574436	-2.79079	0.012	0.159	1
Pcbd2	0.000576244	-1.99816	0.049	0.222	1
Dynlrb1	0.00057834	-0.945399	0.111	0.319	1
Ap2m1	0.000579241	-0.525262	0.173	0.393	1
Cr1l	0.000580384	-1.68471	0.086	0.267	1
Vps28	0.000600232	-0.371744	0.198	0.441	1
Bcl2	0.00060392	0.202136	0.086	0.289	1
Tdg	0.000614992	3.09087	0.123	0.03	1
Lrrc8d	0.000618902	2.2375	0.222	0.089	1
Mrps16	0.000619978	-0.761987	0.148	0.363	1
Rab43	0.000623108	2.65996	0.185	0.067	1
Bin1	0.000628754	-0.56823	0.198	0.463	1
Scml4	0.000635148	-2.18334	0.062	0.233	1
Ezh2	0.000644946	2.58896	0.235	0.104	1
Hsp90b1	0.000644967	-0.703326	0.346	0.596	1
Zfp36l1	0.000648139	-0.352433	0.444	0.752	1
Plekhj1	0.000650522	-1.0812	0.148	0.348	1
Rin3	0.000651994	-1.60216	0.037	0.196	1
Hcst	0.000653334	-3.87805	0.025	0.17	1
Scp2	0.000654349	-1.11869	0.111	0.315	1
Cerk	0.000655516	1.66682	0.42	0.281	1
Tecr	0.000659231	-0.668658	0.173	0.4	1
Ctsz	0.000659674	-0.730571	0.222	0.478	1
Klf13	0.000660917	-0.998085	0.16	0.385	1
Pcbp2	0.000661604	-0.722152	0.136	0.352	1
Junb	0.000663655	1.79722	0.481	0.407	1
Ppp1r11	0.000664715	-0.466529	0.173	0.407	1
Tcof1	0.000665337	-0.379968	0.123	0.356	1
Prim2	0.000665583	3.44491	0.136	0.037	1
Xaf1	0.000667026	-5.52138	0	0.13	1
Rbis	0.000667058	-0.884972	0.148	0.367	1
Syngr2	0.000672405	-1.33972	0.148	0.341	1
Skil	0.000673477	1.9841	0.296	0.144	1
Ndufa2	0.000684338	-0.559704	0.247	0.511	1
Vapa	0.000685962	-0.969735	0.16	0.367	1
Irgc1	0.000692438	-2.53379	0.012	0.156	1
Nfatc3	0.000697349	1.41201	0.457	0.344	1
1810037I17Rik	0.000698341	-0.285335	0.173	0.415	1
Ifi206	0.0007004	-1.35883	0.037	0.196	1
Lpgat1	0.000702095	-1.24529	0.123	0.322	1
Birc6	0.000705027	1.5717	0.395	0.252	1
Cenpx	0.00071011	-1.21429	0.062	0.237	1
Slc22a15	0.000712347	3.2076	0.099	0.019	1
Cobll1	0.000714912	-1.73054	0.049	0.215	1
Mrpl51	0.000714912	-1.91364	0.049	0.215	1
Ccnh	0.000715944	-2.37383	0.037	0.193	1
Ube2h	0.000716549	1.54082	0.346	0.207	1
Grasp	0.000722314	2.90887	0.099	0.019	1
Eapp	0.000730113	-0.375737	0.062	0.244	1
Bcap31	0.000741068	-0.805787	0.198	0.433	1
Ephx1	0.000744582	-2.16769	0.062	0.23	1
Cyp4f18	0.000754868	-0.835561	0.16	0.385	1
Pnrc2	0.000762525	-1.61152	0.111	0.296	1
Slc4a7	0.000768828	2.06715	0.309	0.17	1
Hnrnpk	0.000772231	-0.319802	0.395	0.733	1
H2afv	0.000772358	-0.582044	0.185	0.426	1
B3gnt8	0.0007793	-1.42376	0.074	0.248	1
Eif4a3	0.000792093	-1.0371	0.099	0.289	1
Lpp	0.000798577	1.69542	0.42	0.296	1
Nono	0.000808069	-1.06253	0.16	0.37	1
Snrpd2	0.000811556	-0.211929	0.198	0.422	1
Ostc	0.000816051	-1.49525	0.099	0.281	1
9930111J21Rik2	0.000817722	-1.46708	0.074	0.252	1
Tbca	0.000818816	-0.34653	0.185	0.43	1
Bbip1	0.000819691	-1.26913	0.062	0.237	1
mt-Co1	0.000819752	0.579337	0.951	0.993	1
Copz1	0.000821583	-1.66956	0.074	0.244	1
Pgk1	0.000827764	0.25545	0.074	0.263	1
Cox7c	0.000828184	-0.337197	0.395	0.707	1
Actr10	0.000828956	-1.35402	0.049	0.211	1
Tmed9	0.000841899	-1.15973	0.123	0.315	1
Abracl	0.000854063	-0.878267	0.123	0.337	1
Gatd3a	0.000854235	-2.42792	0.012	0.152	1
Hnrnpa3	0.000855741	-0.311735	0.481	0.811	1
Hprt	0.000857576	-0.841566	0.123	0.319	1
Hmgb2	0.000862919	1.21893	0.543	0.452	1
Adk	0.000863439	2.56018	0.148	0.044	1
Polr2j	0.000863494	-2.08403	0.049	0.211	1
Cpsf3	0.000875589	-1.69516	0.074	0.244	1
Ero1lb	0.0008836	1.68042	0.432	0.289	1
Txndc16	0.000891313	1.75135	0.358	0.222	1
Abhd17a	0.000891806	-0.79613	0.148	0.359	1
Gm7030	0.000898078	-1.75665	0.025	0.17	1
Gnb1	0.000909718	-0.358743	0.284	0.556	1
Cd86	0.000912037	2.18259	0.321	0.181	1
Rtraf	0.000914227	-0.569397	0.185	0.426	1
Eif6	0.000915744	-1.13534	0.074	0.252	1
Cnot8	0.000932713	-2.6546	0.037	0.185	1
Ergic3	0.000943521	-1.87626	0.062	0.226	1
Eno1	0.000950324	0.474781	0.136	0.322	1
U2af2	0.000956733	-0.985956	0.16	0.352	1
Il10ra	0.000963566	-1.26986	0.099	0.289	1
Micos10	0.000968458	-0.608158	0.099	0.296	1
Ncf1	0.000968806	-1.1364	0.099	0.285	1
Eif3h	0.000976948	-0.472783	0.333	0.659	1
Slc25a11	0.000978344	-1.38468	0.074	0.248	1
Commd7	0.000980494	-0.994671	0.049	0.222	1
Gm15675	0.000986458	-5.56636	0	0.122	1
Pdlim2	0.000987587	-2.47223	0.037	0.185	1
Mapk11	0.000988023	-2.96535	0.012	0.148	1
A330040F15Rik	0.000992978	-1.40404	0.062	0.23	1
AB124611	0.00099319	-1.00044	0.074	0.252	1
Aurkaip1	0.00100371	-1.07491	0.111	0.315	1
Glmp	0.00100991	-1.85626	0.074	0.237	1
Psma5	0.00101253	-1.50998	0.074	0.244	1
Thada	0.00102798	1.96269	0.259	0.126	1
Taf6l	0.00102965	4.35547	0.086	0.015	1
Parp8	0.00104723	2.07154	0.284	0.152	1
Atp6v0c	0.00105885	-0.355851	0.247	0.507	1
Mrpl52	0.00106664	-0.439368	0.247	0.478	1
Rnf167	0.00107029	-0.390976	0.148	0.37	1
Rhog	0.00107376	-0.589053	0.247	0.474	1
Immp2l	0.0010757	-0.957926	0.123	0.322	1
Lage3	0.00107762	-1.59375	0.025	0.17	1
Gtpbp4	0.00108412	-1.13796	0.062	0.233	1
Lpin2	0.00108926	2.0691	0.284	0.152	1
Cklf	0.00108997	-1.56441	0.099	0.27	1
Arhgap8	0.00109174	3.20259	0.086	0.015	1
Slfn8	0.00110505	-2.33704	0.037	0.189	1
Dram2	0.00110506	-1.65559	0.037	0.189	1
Xbp1	0.00110836	-1.73755	0.074	0.241	1
Strn4	0.00112072	-0.154984	0.049	0.219	1
Uqcrb	0.0011262	-0.470935	0.173	0.389	1
Ndufaf3	0.00113306	-3.84475	0.012	0.141	1
Ssbp1	0.00114732	-0.519456	0.111	0.319	1
Mat2b	0.00116082	-0.912061	0.111	0.3	1
mt-Atp6	0.00116579	0.693805	0.889	0.956	1
Epsti1	0.00117479	-0.972045	0.074	0.256	1
Arhgdia	0.00117484	-0.237897	0.333	0.619	1
Cd47	0.00118344	-0.546308	0.309	0.589	1
Ddx23	0.00119142	-1.86835	0.049	0.207	1
Slc50a1	0.00119789	-0.721916	0.185	0.393	1
Zfp36	0.0012085	-0.249359	0.358	0.644	1
Ccni	0.00121298	-0.851726	0.148	0.359	1
Txndc9	0.00121572	-1.0947	0.049	0.211	1
Arid1b	0.00121778	1.30666	0.432	0.296	1
Ube2v1	0.00121824	-0.565386	0.185	0.411	1
Cox7a2l	0.00123835	-0.540407	0.259	0.504	1
Brd1	0.00124032	2.26624	0.296	0.174	1
St3gal6	0.00124627	-2.20893	0.012	0.144	1
Uvrag	0.00126079	1.42182	0.531	0.478	1
Ezr	0.00126684	-0.234048	0.309	0.596	1
Mbd4	0.00127145	2.23019	0.185	0.07	1
C1qbp	0.00127743	-2.20464	0.062	0.215	1
Rpl36	0.00128667	-0.130675	0.889	0.963	1
Fam173a	0.00128719	-0.832102	0.086	0.263	1
Grap2	0.00131589	0.793526	0.111	0.296	1
Dbnl	0.00132084	-0.501159	0.198	0.433	1
Tmod3	0.00132192	-0.394075	0.185	0.43	1
Ccdc12	0.00133779	-0.779397	0.173	0.374	1
Rbm42	0.00134183	-0.579508	0.148	0.359	1
Ppp2r1a	0.00134914	-1.32943	0.099	0.27	1
Foxp1	0.0013531	-0.596763	0.568	0.841	1
Puf60	0.00136701	-0.6285	0.198	0.411	1
Smim11	0.00136817	-2.26631	0.049	0.196	1
Clic4	0.00137674	2.90948	0.21	0.093	1
Sumo2	0.00137806	-0.251367	0.407	0.704	1
Ddx47	0.00138311	-1.68389	0.099	0.263	1
Pitpnm1	0.00138547	2.17379	0.148	0.048	1
Mrps18b	0.0014147	-3.46853	0.025	0.156	1
Ell2	0.0014187	2.38813	0.247	0.122	1
Oard1	0.00142092	-1.55623	0.062	0.219	1
Smim14	0.00143474	-0.355586	0.358	0.652	1
Ncoa1	0.00143737	1.60555	0.37	0.233	1
Npc2	0.0014494	-0.51846	0.123	0.307	1
Igtp	0.00145488	-4.98059	0	0.115	1
mt-Co3	0.0014786	0.813699	0.889	0.978	1
Dusp1	0.00148263	2.80764	0.148	0.048	1
Mfsd14b	0.00148919	-2.98259	0.025	0.159	1
Gm2a	0.00151698	-1.34775	0.123	0.3	1
Ifrd1	0.00151753	2.79982	0.235	0.111	1
Irf1	0.00152711	-1.28263	0.062	0.226	1
H2-Ob	0.00152839	-0.39456	0.531	0.819	1
Pawr	0.00152889	3.73	0.074	0.011	1
Selenoh	0.00153799	-1.58139	0.099	0.263	1
Il1r1	0.00153808	5.9281	0.037	0	1
Atp2b4	0.00153808	7.17095	0.037	0	1
Ehf	0.00153808	6.91235	0.037	0	1
Pax6	0.00153808	6.81591	0.037	0	1
Zhx3	0.00153808	6.73969	0.037	0	1
Col27a1	0.00153808	6.3408	0.037	0	1
Cntln	0.00153808	6.03259	0.037	0	1
Rundc3b	0.00153808	7.06875	0.037	0	1
Fosl2	0.00153808	6.70802	0.037	0	1
Poln	0.00153808	6.37704	0.037	0	1
Ret	0.00153808	5.99065	0.037	0	1
Myo16	0.00153808	6.56955	0.037	0	1
Tubb3	0.00153808	7.21925	0.037	0	1
Gm17745	0.00153808	7.10952	0.037	0	1
Usp44	0.00153808	6.2332	0.037	0	1
Gm48882	0.00153808	5.86722	0.037	0	1
4930469K13Rik	0.00153808	7.05054	0.037	0	1
Ltc4s	0.00153808	7.01583	0.037	0	1
Gm11423	0.00153808	6.44422	0.037	0	1
Gm49774	0.00153808	6.13717	0.037	0	1
Ier3	0.00153808	6.60424	0.037	0	1
Vegfa	0.00153808	5.86012	0.037	0	1
Bambi	0.00153808	6.10428	0.037	0	1
Cfap43	0.00153808	4.92687	0.037	0	1
Gatm	0.00155305	3.8581	0.074	0.011	1
Neil3	0.00155305	3.79215	0.074	0.011	1
Ube2d3	0.00156877	-0.301848	0.358	0.637	1
Tagap1	0.00157004	3.90716	0.099	0.022	1
Gpr137c	0.00158604	2.97939	0.148	0.048	1
Gng10	0.00162042	-1.25011	0.16	0.341	1
Supt4a	0.00162412	-0.569329	0.222	0.459	1
Morf4l1	0.0016245	-0.358356	0.407	0.737	1
Smdt1	0.0016247	-0.50025	0.148	0.344	1
Nasp	0.00166246	2.15075	0.247	0.122	1
Impdh2	0.00170176	-0.693198	0.099	0.281	1
Trafd1	0.00170468	-3.13821	0.025	0.156	1
Kif11	0.00170556	2.9106	0.074	0.011	1
Exoc7	0.00171565	-2.87021	0.012	0.137	1
Tmem234	0.00176013	-1.161	0.123	0.315	1
Atxn7l1	0.00176122	1.94085	0.235	0.111	1
Mfsd10	0.00176516	-4.90715	0	0.111	1
Ppp1r18	0.00176814	-0.856169	0.21	0.433	1
Gm16286	0.00176945	-1.97814	0.049	0.196	1
Capzb	0.00177014	-0.231607	0.37	0.667	1
Dgka	0.00178314	-1.3676	0.111	0.281	1
Romo1	0.0018043	-0.551323	0.148	0.348	1
Atp5mpl	0.00180543	-0.499496	0.284	0.537	1
Mpnd	0.00182292	-1.44089	0.037	0.185	1
Polr2b	0.00182439	-3.07822	0.025	0.152	1
Smim7	0.00184883	-2.49594	0.025	0.156	1
Ssh2	0.00187244	1.64366	0.469	0.381	1
Uqcr11	0.00187453	-0.616716	0.21	0.415	1
Rab24	0.00187823	-0.811273	0.049	0.2	1
Lyl1	0.00188063	-1.33153	0.074	0.23	1
Slc35c2	0.00191798	-2.40186	0.025	0.156	1
Nudc	0.00193903	-1.36414	0.074	0.23	1
Adh5	0.00194325	-1.52345	0.062	0.215	1
Nucks1	0.0019474	-0.542045	0.111	0.296	1
Commd3	0.00195554	-1.8439	0.062	0.215	1
Pfdn2	0.00195607	-0.521632	0.136	0.33	1
Hivep2	0.00195647	1.60249	0.457	0.322	1
Snrpb2	0.00200883	-2.78857	0.025	0.152	1
Aida	0.00201065	-1.94681	0.037	0.174	1
Mtpn	0.00203167	-0.870688	0.123	0.304	1
Slain2	0.00203992	-1.37438	0.025	0.159	1
Oaz1	0.00205419	-0.223005	0.605	0.922	1
Etf1	0.00205788	1.65339	0.309	0.174	1
Tpm4	0.00205899	-0.833094	0.272	0.481	1
Serinc3	0.00206333	-0.447274	0.506	0.819	1
Scn8a	0.00206657	4.12812	0.062	0.007	1
Rnf5	0.00208283	-2.93565	0.037	0.167	1
Rac1	0.00208316	-0.683367	0.185	0.393	1
Sp100	0.00209795	-0.377618	0.457	0.719	1
Rp9	0.00210935	-0.685909	0.21	0.437	1
Chmp2a	0.00211572	-0.431606	0.099	0.285	1
Idh3g	0.00212634	-1.69978	0.062	0.211	1
Sumo1	0.00212997	-0.698174	0.185	0.393	1
Atp2c1	0.00213333	-1.13255	0.049	0.196	1
Cnr2	0.00213976	-1.93525	0.062	0.211	1
Alg14	0.00214033	-4.72628	0	0.107	1
Mboat7	0.00214033	-4.97873	0	0.107	1
Arhgef12	0.00214488	3.1111	0.136	0.044	1
Pdzd2	0.00215178	1.7173	0.136	0.041	1
Taf1d	0.00215191	2.01262	0.358	0.241	1
Uchl3	0.00216333	-0.77572	0.185	0.389	1
Lrp2bp	0.00217649	3.22861	0.062	0.007	1
Gdi2	0.00218414	1.10068	0.58	0.541	1
Capza2	0.0021929	-1.11945	0.16	0.341	1
Mrps18c	0.00221052	-1.43655	0.074	0.226	1
Cdc42se2	0.00221333	-0.542462	0.173	0.381	1
Eif1ax	0.0022254	-1.78423	0.049	0.196	1
Gpsm3	0.00225709	-0.104838	0.21	0.426	1
Znrd1	0.00226065	-1.66985	0.099	0.256	1
Mrps34	0.00226176	-2.20113	0.049	0.193	1
Btf3	0.00226551	-0.378867	0.506	0.837	1
Idh3b	0.00227998	-0.495886	0.099	0.281	1
Icam2	0.00228652	-1.67804	0.062	0.215	1
Zdhhc2	0.00229176	3.13467	0.062	0.007	1
Cenpa	0.00229926	1.76338	0.185	0.074	1
Phax	0.00230133	-3.24165	0.012	0.13	1
Rpl28	0.00230278	-0.244314	0.79	0.974	1
U2af1	0.00230427	-0.452495	0.148	0.341	1
Pdcd5	0.00230503	-0.615395	0.148	0.337	1
Suv39h2	0.00230774	4.02764	0.049	0.004	1
Ss18l1	0.00230774	4.54133	0.049	0.004	1
Pik3r3	0.00230774	5.18218	0.049	0.004	1
Ccdc122	0.00230774	4.32668	0.049	0.004	1
Airn	0.00230774	5.7878	0.049	0.004	1
Ndufc2	0.00230797	-0.52204	0.111	0.304	1
Ndufa12	0.00231661	-1.15351	0.099	0.27	1
Gbp9	0.0023262	-2.69531	0.025	0.152	1
Snhg12	0.00232795	1.58711	0.272	0.141	1
Cks2	0.00234561	2.5125	0.16	0.059	1
Klf4	0.00235488	3.95561	0.049	0.004	1
Bola3	0.00237502	-1.61925	0.049	0.193	1
Iah1	0.00237502	-1.72078	0.049	0.193	1
Paxbp1	0.0023788	2.2636	0.235	0.119	1
Rora	0.0024029	3.6358	0.049	0.004	1
Prcp	0.00243619	-1.50283	0.049	0.196	1
Snx3	0.00244807	-0.47634	0.235	0.463	1
Cox5a	0.00246142	-0.259907	0.272	0.489	1
Psmd5	0.0024702	-2.88193	0.012	0.13	1
Ubl3	0.00248142	-0.807181	0.111	0.293	1
Ndufs3	0.00250223	-1.64917	0.111	0.27	1
Tagln2	0.0025162	-1.17196	0.099	0.274	1
4930523C07Rik	0.00251939	-0.516717	0.222	0.437	1
Kti12	0.00252714	-2.67977	0.025	0.148	1
Stat6	0.00252738	-0.804585	0.049	0.2	1
Twistnb	0.00253354	-1.88029	0.049	0.189	1
Tex9	0.00255284	2.58055	0.136	0.044	1
Fkbp4	0.00257399	-1.40395	0.086	0.241	1
Fmc1	0.00258011	-1.39027	0.099	0.259	1
Tmem185b	0.00259375	-4.53139	0	0.104	1
Med31	0.00259375	-4.76064	0	0.104	1
Banf1	0.00259823	-0.509744	0.222	0.433	1
Eif1b	0.00260338	-1.37715	0.062	0.215	1
Hspe1	0.00264707	-0.32488	0.309	0.526	1
Clec2g	0.00265035	-2.33868	0.012	0.13	1
Ablim1	0.00266015	-0.351099	0.37	0.641	1
Ndufb9	0.00266163	-0.413047	0.148	0.326	1
Pkib	0.0026838	-1.41445	0.086	0.248	1
Rbm43	0.00271301	-1.2084	0.012	0.13	1
G3bp2	0.00273105	-0.421829	0.123	0.307	1
Fhit	0.00273769	1.85368	0.21	0.096	1
Mff	0.00274434	-2.14207	0.062	0.2	1
Erp29	0.00274848	-0.374131	0.21	0.437	1
Fut8	0.00275143	1.51611	0.173	0.067	1
Stt3b	0.00277733	1.58038	0.395	0.281	1
Fubp1	0.00278752	-0.144421	0.198	0.419	1
Cotl1	0.0028072	-0.555195	0.259	0.496	1
Rtcb	0.00280798	-0.857215	0.123	0.296	1
Iglv3	0.00281045	-2.43829	0.062	0.204	1
Capns1	0.00281595	-0.797847	0.136	0.319	1
Smim15	0.00284706	-0.621334	0.049	0.189	1
Zmynd11	0.00285231	-0.72447	0.086	0.256	1
Glrx5	0.00286372	-2.2314	0.037	0.167	1
2810013P06Rik	0.002866	1.83906	0.198	0.085	1
Ikbkb	0.00287025	-0.394518	0.173	0.367	1
Slc39a11	0.00287765	3.70709	0.086	0.019	1
Dusp5	0.00287765	2.5947	0.086	0.019	1
Smap2	0.00288732	-0.151232	0.309	0.567	1
Hsh2d	0.00295919	-1.34589	0.049	0.189	1
Helz2	0.00299401	-0.599965	0.123	0.307	1
Nufip2	0.00299746	2.37439	0.247	0.13	1
Os9	0.00300119	-1.58173	0.062	0.207	1
Ap1m1	0.00300458	-0.57934	0.16	0.359	1
Ttc39b	0.00302624	1.71293	0.21	0.096	1
Ndufa8	0.00303007	-0.7041	0.111	0.281	1
Tln1	0.00307026	-0.588697	0.21	0.407	1
Xrcc1	0.00307864	2.40953	0.16	0.063	1
Ndufb8	0.00308376	-0.19601	0.173	0.359	1
Drap1	0.00309312	-0.872086	0.148	0.319	1
Ywhab	0.00310478	-0.259025	0.148	0.344	1
Mrps15	0.0031091	-0.104221	0.074	0.237	1
Lamp1	0.00312957	-0.601239	0.148	0.337	1
Mbp	0.00314154	-4.83957	0	0.1	1
Hpse	0.00314732	2.54291	0.136	0.044	1
Gltp	0.00315407	-2.21039	0.049	0.181	1
Immp1l	0.00317649	-2.57662	0.012	0.126	1
Desi2	0.00318656	2.70862	0.173	0.07	1
Vps13a	0.00318718	1.48514	0.358	0.241	1
Med7	0.00324647	-1.02593	0.037	0.17	1
Cbx4	0.0032557	1.99843	0.321	0.2	1
Polr2l	0.00328009	-1.85683	0.037	0.167	1
Canx	0.00329147	-0.330287	0.185	0.389	1
Fam49b	0.0032971	-0.269816	0.432	0.693	1
Per1	0.00331874	1.59546	0.21	0.096	1
Plxnb2	0.00332778	4.10231	0.099	0.026	1
Inpp5d	0.0033348	1.14088	0.519	0.5	1
Iscu	0.00337375	-1.15817	0.086	0.244	1
Tmem173	0.00339707	-1.77005	0.062	0.196	1
Pdia4	0.00341218	-0.927843	0.086	0.244	1
Cct8	0.00342147	-0.597471	0.173	0.37	1
Ypel3	0.00346345	-0.628061	0.272	0.511	1
Clasp2	0.00347508	2.54101	0.185	0.081	1
Tgfbr2	0.00349574	-0.717256	0.235	0.448	1
M6pr	0.0035148	-0.573924	0.099	0.267	1
Tfeb	0.00351802	-0.684396	0.074	0.23	1
Rgs14	0.00355196	-1.03776	0.049	0.193	1
Ktn1	0.00359505	2.09	0.37	0.281	1
Psmd3	0.0035997	-2.88904	0.025	0.141	1
Stx7	0.00361606	-0.459504	0.111	0.281	1
Bpifa1	0.00366743	4.59396	0.099	0.026	1
Gdi1	0.00366843	-0.795248	0.136	0.311	1
Fkbp1a	0.003691	-0.592843	0.136	0.307	1
Slamf1	0.00369983	-0.968337	0.025	0.148	1
Hsbp1	0.00370111	-1.02612	0.123	0.289	1
Lbh	0.00370342	-0.553637	0.185	0.385	1
Slc39a7	0.00372608	-0.271477	0.025	0.148	1
Sgms1	0.00372954	-0.9428	0.074	0.226	1
Atg3	0.00377043	-0.981817	0.099	0.256	1
Stub1	0.00379187	-0.415282	0.148	0.307	1
Phf1	0.00379834	-2.3303	0.037	0.159	1
Trim30b	0.00380312	-4.92327	0	0.096	1
Tlr7	0.00380312	-4.54075	0	0.096	1
Cap1	0.00385409	-0.380769	0.272	0.504	1
Calm3	0.00387301	-0.284166	0.173	0.356	1
Samd9l	0.00388352	-0.533279	0.148	0.333	1
Slamf6	0.00388839	-0.696242	0.16	0.344	1
Zfp831	0.00389416	-1.98809	0.012	0.122	1
Map3k8	0.00390925	-1.32004	0.025	0.144	1
Dpp4	0.00391887	-2.10984	0.037	0.163	1
Cox14	0.00392743	-0.901108	0.136	0.304	1
Il12a	0.00392909	-3.48783	0.012	0.119	1
Uck2	0.00394311	3.49019	0.111	0.033	1
Exosc3	0.00394543	-1.40644	0.049	0.185	1
Sipa1l2	0.00394574	2.8955	0.123	0.041	1
Hist1h2bb	0.00394815	2.74141	0.099	0.026	1
Cdipt	0.00395479	-1.84754	0.012	0.122	1
Tial1	0.00400056	-1.86135	0.049	0.178	1
Tra2b	0.00400452	1.22353	0.568	0.556	1
Rab11b	0.00400811	-0.726588	0.173	0.359	1
Rubcnl	0.00403834	-0.940683	0.123	0.293	1
Ncapd2	0.00403836	2.3455	0.099	0.026	1
L3mbtl3	0.00405216	-1.01486	0.037	0.163	1
Notch2	0.00406236	-1.53146	0.074	0.215	1
Prkag1	0.00408371	-1.4771	0.062	0.204	1
Pi4k2a	0.00410059	2.93592	0.123	0.041	1
Fam193b	0.00410772	2.45429	0.148	0.056	1
Atf4	0.00411174	2.00452	0.309	0.2	1
Get4	0.00418169	-0.753205	0.049	0.181	1
Kdelr2	0.00418668	-2.13521	0.025	0.141	1
Dok3	0.00420631	0.215842	0.272	0.563	1
Trim5	0.00421669	-2.33924	0.025	0.141	1
Il17ra	0.00423854	2.03304	0.259	0.148	1
Tor3a	0.00424567	-1.90028	0.037	0.163	1
Iglv1	0.00424791	-5.0357	0.012	0.119	1
Pdcd2	0.00426437	-1.12378	0.049	0.178	1
Gm12735	0.00427603	4.06485	0.074	0.015	1
Rasa3	0.00430636	-0.934084	0.16	0.344	1
Prkd2	0.00431477	-0.42675	0.111	0.293	1
Slc16a10	0.00433475	4.79943	0.074	0.015	1
Dhx16	0.00436021	2.40298	0.148	0.056	1
Rbm7	0.00436708	-0.822647	0.062	0.211	1
Id2	0.00439421	3.99227	0.074	0.015	1
Tmbim4	0.00440252	-0.967674	0.086	0.237	1
Pdia6	0.00442323	-0.856741	0.198	0.393	1
Psma2	0.00442611	-0.434752	0.222	0.422	1
Ddt	0.00444521	-1.09097	0.049	0.185	1
D11Wsu47e	0.0044544	3.52738	0.074	0.015	1
Snrpd1	0.0044582	-0.297537	0.136	0.315	1
Ethe1	0.00447103	-0.322475	0.025	0.144	1
Itgb3	0.0045002	2.3049	0.136	0.048	1
Rad51b	0.00450834	2.44575	0.111	0.033	1
Dennd1b	0.00451305	-0.475139	0.148	0.337	1
E2f1	0.00451534	3.01019	0.074	0.015	1
Abtb1	0.00453146	2.63182	0.111	0.033	1
Lgals8	0.00457139	-0.443858	0.049	0.189	1
Casz1	0.00457703	2.96223	0.074	0.015	1
Ern1	0.00457703	3.75166	0.074	0.015	1
Dkc1	0.00459228	-2.06364	0.025	0.141	1
Eif2ak4	0.0046019	-4.87672	0	0.093	1
Pex2	0.0046019	-4.49522	0	0.093	1
Ier3ip1	0.00461423	-1.16556	0.062	0.196	1
Dpf2	0.00462858	-2.24676	0.037	0.156	1
Card11	0.00463463	-0.849713	0.185	0.381	1
Grb2	0.00466355	-0.359612	0.457	0.737	1
Plaur	0.00467571	-0.853384	0.136	0.293	1
Bcas2	0.00468725	-0.235803	0.123	0.293	1
Ndufb6	0.00470211	-1.12842	0.111	0.256	1
Ociad1	0.0047348	-0.65861	0.185	0.356	1
Chordc1	0.00473788	-1.50196	0.086	0.233	1
Slc44a2	0.00473788	-0.901421	0.086	0.233	1
Jagn1	0.00477025	-0.929311	0.012	0.119	1
Mrpl17	0.00483985	-1.23201	0.049	0.178	1
Tsc22d3	0.00485918	-0.346199	0.247	0.467	1
Tmem223	0.00490109	-0.517065	0.049	0.178	1
Cab39l	0.00491768	-0.233154	0.123	0.307	1
Ccdc71	0.00495218	-2.06544	0.025	0.137	1
Nabp2	0.00496304	-0.74841	0.049	0.178	1
Glg1	0.004966	-0.454575	0.086	0.241	1
Ctu2	0.00496654	-3.06553	0.012	0.115	1
Mrpl42	0.00497676	-1.26955	0.062	0.193	1
Tmem14c	0.00497774	-0.547612	0.123	0.285	1
Vdac3	0.00499905	-1.10738	0.099	0.256	1
Tlr1	0.00500525	-2.95971	0.012	0.115	1
Mdh1	0.00501588	0.06316	0.235	0.441	1
Camsap2	0.00503141	2.07934	0.123	0.041	1
Ndufs7	0.00505106	-0.314495	0.16	0.341	1
Fam169b	0.0050873	-1.02001	0.111	0.263	1
Gm30211	0.00509036	-0.167667	0.358	0.633	1
Adcy7	0.00511052	-0.59833	0.049	0.181	1
Drg1	0.00515317	-1.32549	0.049	0.178	1
Phf11b	0.00516004	-1.62411	0.062	0.193	1
Pcbp1	0.00519026	-0.315257	0.284	0.544	1
Mgrn1	0.005198	-0.41088	0.136	0.307	1
Arpp19	0.0052109	-0.194513	0.259	0.496	1
Myo1e	0.00525986	1.09263	0.506	0.419	1
Eaf2	0.00529914	1.68234	0.185	0.085	1
Tmem208	0.00530119	-1.18988	0.074	0.219	1
Aprt	0.00530909	-1.11962	0.086	0.233	1
Rab8a	0.00532169	-0.0682463	0.173	0.363	1
Smim12	0.00532309	-0.532699	0.025	0.141	1
Hnrnph2	0.00533431	-0.0737965	0.123	0.293	1
Fos	0.00537399	2.10182	0.136	0.048	1
Cyth1	0.00547577	1.46827	0.481	0.411	1
Cdc37	0.00554041	-0.697231	0.148	0.333	1
Prorsd1	0.00554103	-1.89791	0.037	0.156	1
Agpat2	0.00556613	-4.48657	0	0.089	1
Ift52	0.00556613	-4.50005	0	0.089	1
Sigirr	0.00556613	-4.86974	0	0.089	1
Rnf122	0.00556613	-4.46111	0	0.089	1
Pold2	0.00556613	-4.42522	0	0.089	1
Rflnb	0.00556613	-4.7889	0	0.089	1
A530088E08Rik	0.00556613	-4.57061	0	0.089	1
Ifit3	0.00556613	-6.20886	0	0.089	1
Arhgap1	0.00558287	-3.49167	0.012	0.111	1
Tmem229b	0.00566287	-2.45132	0.012	0.115	1
Rtp4	0.00566287	-2.06091	0.012	0.115	1
Acsl3	0.00569151	2.57062	0.148	0.059	1
Pkm	0.00569819	0.83008	0.222	0.419	1
Cops8	0.00570645	-1.44399	0.012	0.115	1
Mettl23	0.00570916	-0.441281	0.173	0.374	1
Dcps	0.00575582	-0.86394	0.062	0.196	1
Serp1	0.0057663	-0.335597	0.395	0.674	1
Lypla1	0.00578142	-1.55014	0.062	0.193	1
1810009A15Rik	0.00578397	-1.24731	0.025	0.137	1
Bag1	0.00580263	-1.06833	0.111	0.27	1
Atp6v1c1	0.00580269	-1.50553	0.037	0.156	1
Dapk3	0.00581217	-0.89219	0.074	0.211	1
Diaph1	0.00581693	-0.923643	0.111	0.267	1
Dnm1l	0.00586525	2.56635	0.235	0.13	1
Jmy	0.00590093	3.36679	0.086	0.022	1
Pkig	0.00590261	-0.430594	0.346	0.578	1
Tap2	0.00590496	0.0394566	0.173	0.37	1
Tigd2	0.0059182	-1.61247	0.037	0.156	1
Ufl1	0.00593727	-2.24789	0.025	0.133	1
Tob2	0.00596225	2.12671	0.198	0.096	1
Slc9a3r1	0.00597914	-1.37926	0.074	0.207	1
Adamts6	0.00597935	-2.26104	0.025	0.133	1
Exosc7	0.00598976	-1.64508	0.025	0.137	1
Rpn2	0.00601093	-0.91021	0.074	0.215	1
Cbx1	0.00602923	-0.848669	0.099	0.244	1
Xpa	0.0060317	-1.43222	0.025	0.137	1
Dnajb11	0.00603612	-1.01704	0.099	0.252	1
Tmem160	0.00603989	-0.445182	0.086	0.233	1
Ivns1abp	0.00605052	1.5481	0.247	0.133	1
Csde1	0.00605401	-0.76876	0.148	0.304	1
Ndufab1	0.00607558	-0.583261	0.111	0.263	1
Atp9b	0.00607823	2.20052	0.222	0.119	1
Pnkp	0.00610006	-1.62444	0.037	0.152	1
Ube2l3	0.00611359	-0.945769	0.148	0.3	1
Snrpa	0.00612314	-1.52738	0.062	0.189	1
Ncor1	0.00614251	-0.579079	0.235	0.43	1
Atad2	0.00614394	2.48323	0.173	0.078	1
Rab3gap1	0.00614675	-0.213803	0.099	0.256	1
Gatd1	0.00615044	-1.85905	0.025	0.133	1
Smco4	0.00618193	3.08184	0.086	0.022	1
Gramd4	0.00618898	2.28171	0.173	0.078	1
Park7	0.00620422	-0.348112	0.222	0.426	1
Timm17a	0.00620614	-1.24059	0.049	0.178	1
Cct6a	0.00622336	-1.43745	0.074	0.207	1
Ndufb5	0.00623355	-0.510483	0.173	0.359	1
Fermt3	0.00624083	-0.457939	0.185	0.37	1
Zmat5	0.00625083	-0.952628	0.062	0.2	1
Ebna1bp2	0.00626083	-1.47626	0.049	0.174	1
Myg1	0.00626302	-2.69242	0.025	0.13	1
Limd1	0.00627696	-0.692678	0.099	0.256	1
Sh2d3c	0.00627727	-0.464024	0.037	0.156	1
Ubp1	0.00628895	-0.943286	0.025	0.137	1
Rps27l	0.00632507	-0.571305	0.136	0.3	1
Plekha5	0.0063269	2.9461	0.086	0.022	1
Cct5	0.00635723	-0.496551	0.198	0.393	1
Hnrnpc	0.00637152	-0.605312	0.136	0.307	1
Selenos	0.0064016	-0.833447	0.074	0.211	1
Tle4	0.00644113	1.78766	0.333	0.233	1
Vcpip1	0.0064639	2.37141	0.198	0.096	1
Celf2	0.00646545	0.153952	0.309	0.552	1
Irak3	0.00651653	-2.85531	0.012	0.111	1
Dnajc2	0.00658584	-0.43666	0.074	0.222	1
Rpa1	0.00659313	-0.318043	0.086	0.244	1
Psma4	0.00665721	-0.79024	0.111	0.256	1
Cep85l	0.00669083	2.46348	0.136	0.052	1
Gbp4	0.00672991	-4.39241	0	0.085	1
Htra2	0.00672991	-4.43081	0	0.085	1
Ckap4	0.00672991	-4.44703	0	0.085	1
Zcchc18	0.00672991	-4.43478	0	0.085	1
Dennd5b	0.00674756	-0.826137	0.136	0.311	1
Atp6v0a1	0.0067566	-1.09588	0.049	0.17	1
Ndufs5	0.00677874	-0.89119	0.148	0.315	1
Ksr1	0.0067898	4.4805	0.062	0.011	1
Unc119	0.0068021	-1.18719	0.049	0.178	1
Cox16	0.00686041	-0.166707	0.185	0.404	1
Ndrg3	0.0068669	-2.44373	0.025	0.13	1
Rbm3	0.00688191	-0.119739	0.457	0.756	1
Eepd1	0.00688917	3.96799	0.062	0.011	1
Nr6a1	0.00688922	3.33004	0.062	0.011	1
Mitd1	0.00691074	-1.35553	0.037	0.152	1
Ppil1	0.00692772	-0.680061	0.012	0.111	1
Snx1	0.00692998	-0.480032	0.099	0.256	1
Nbdy	0.00693786	2.23794	0.086	0.022	1
Gt(ROSA)26Sor	0.00696689	3.11973	0.111	0.037	1
Phb	0.00697771	-0.53753	0.062	0.2	1
Anxa5	0.00697907	-1.69593	0.049	0.167	1
Gps1	0.00700147	-1.01321	0.037	0.152	1
Eny2	0.00700396	-1.19999	0.062	0.185	1
Ctcf	0.00700843	-0.0379005	0.198	0.393	1
Cd24a	0.00702786	-0.511489	0.321	0.533	1
Cd69	0.00704414	-1.23521	0.123	0.267	1
Got1	0.00706028	2.37567	0.123	0.044	1
Sept1	0.00706786	-0.368514	0.272	0.481	1
Fnbp1	0.00707634	1.49312	0.383	0.267	1
Igf2bp3	0.007092	3.77049	0.062	0.011	1
Cope	0.00710935	-0.398038	0.16	0.333	1
Cited2	0.00711133	2.15875	0.235	0.13	1
Anapc13	0.00714152	-0.579178	0.111	0.259	1
Cyren	0.00715769	-2.88306	0.012	0.107	1
Il4ra	0.00717816	-0.471509	0.111	0.259	1
Uhrf1	0.00719539	3.47685	0.062	0.011	1
Pld4	0.00721595	-0.120918	0.136	0.311	1
Micos13	0.00723042	-0.688791	0.185	0.356	1
Abi3	0.00723359	-0.545531	0.111	0.263	1
Insig1	0.00723809	3.29435	0.111	0.037	1
Ddx52	0.00726403	-2.00801	0.025	0.13	1
1110059E24Rik	0.007273	-0.541671	0.099	0.248	1
Cox6a1	0.00728619	-0.175704	0.284	0.533	1
Fkbp8	0.00729031	-0.419459	0.136	0.281	1
Kntc1	0.00730013	3.01207	0.062	0.011	1
Gm45552	0.00731509	-2.17334	0.025	0.13	1
Ndufv3	0.00731952	-0.565662	0.16	0.33	1
Xpr1	0.00732316	1.88269	0.185	0.085	1
Hps3	0.00732751	-1.64187	0.037	0.152	1
Herc3	0.00734387	2.09315	0.185	0.089	1
Arf2	0.00734612	2.10889	0.086	0.022	1
Pitpna	0.0073606	-0.457222	0.321	0.563	1
Tmem219	0.00739779	-2.90769	0.025	0.126	1
Znrf3	0.00740623	1.7881	0.062	0.011	1
Ifi27	0.00744087	-0.801877	0.062	0.196	1
Timeless	0.00751371	2.5643	0.062	0.011	1
Slc14a1	0.00757152	-0.613034	0.037	0.156	1
Ddx18	0.00759712	-0.696409	0.086	0.23	1
Bsg	0.00760057	-0.581255	0.123	0.293	1
Isg20	0.00767041	-2.88559	0.012	0.107	1
Ube3c	0.0076744	-1.15817	0.062	0.185	1
Pitpnc1	0.00768012	1.70851	0.259	0.156	1
Cox20	0.00768734	-0.667094	0.111	0.263	1
Ddx39	0.00771011	-0.319863	0.16	0.352	1
Czib	0.00773534	-2.20049	0.025	0.13	1
Mcph1	0.00777275	2.63809	0.099	0.03	1
Lrif1	0.00780334	-0.771353	0.049	0.174	1
Igkv5-43	0.00784461	1.40465	0.062	0.011	1
Fbl	0.00784966	-0.696068	0.198	0.363	1
Smad7	0.0078915	1.88	0.235	0.126	1
Colgalt1	0.00797857	-0.945059	0.062	0.189	1
Mrps14	0.00798452	-0.637188	0.16	0.326	1
Pak1ip1	0.00798497	-1.42595	0.074	0.2	1
Gm30054	0.00805819	-1.92154	0.049	0.163	1
Mrpl57	0.0080733	0.284241	0.086	0.233	1
Asf1b	0.00809776	2.54105	0.099	0.03	1
Shld1	0.00813444	-4.3958	0	0.081	1
Dclk2	0.00813444	-4.6127	0	0.081	1
Zfp397	0.00813444	-4.38092	0	0.081	1
5430427O19Rik	0.0081668	-3.4854	0.012	0.104	1
H2-DMb1	0.00816844	-0.225281	0.198	0.393	1
Ubb	0.00817413	-0.196075	0.716	0.944	1
F730311O21Rik	0.00821097	-1.08295	0.062	0.193	1
Eloc	0.00821098	-0.306571	0.136	0.3	1
Metap1	0.0082158	-2.29098	0.012	0.107	1
Atp5f1	0.00821788	-0.620729	0.284	0.467	1
Idh3a	0.00822195	-2.31564	0.025	0.126	1
Trp53	0.008228	-0.690052	0.16	0.326	1
Phb2	0.00825022	-0.81251	0.136	0.3	1
Mmgt2	0.0082785	-1.86759	0.012	0.107	1
Tnrc6c	0.00828481	1.20999	0.358	0.256	1
1700030K09Rik	0.00834162	-1.60495	0.012	0.107	1
Ormdl3	0.00834162	-1.32628	0.012	0.107	1
Hmox2	0.00835724	-0.450777	0.111	0.278	1
Ndufb1-ps	0.00837234	0.0683472	0.309	0.574	1
Rabgap1	0.00838358	-1.90434	0.037	0.148	1
Klhdc3	0.0083904	2.40912	0.148	0.063	1
Dnajc8	0.00844118	-0.727991	0.148	0.311	1
Ndufa10	0.00845081	-1.27431	0.062	0.185	1
Tfg	0.00845518	-2.31022	0.025	0.126	1
Chka	0.00845528	2.61882	0.148	0.063	1
Ppm1m	0.00846452	-1.2585	0.025	0.13	1
Dctn5	0.00849425	-1.12005	0.074	0.2	1
Cep135	0.00849941	1.72333	0.111	0.037	1
Cetn2	0.00853578	-0.261507	0.074	0.204	1
Eif5a	0.00856483	-0.141397	0.42	0.67	1
Dicer1	0.0086442	-2.19706	0.037	0.144	1
Atxn7	0.00865263	2.44585	0.148	0.063	1
Haao	0.00865994	-0.185641	0.173	0.352	1
Trerf1	0.00866003	2.00635	0.111	0.037	1
Otulin	0.00866358	1.58902	0.444	0.374	1
Plp2	0.00868271	-0.956936	0.111	0.256	1
Wasf2	0.00869673	-0.473536	0.247	0.422	1
Vasp	0.00870974	-0.318031	0.247	0.437	1
Tmem131	0.00878369	1.71237	0.284	0.174	1
Dnajc10	0.00881612	-2.22087	0.025	0.126	1
Mrpl49	0.00881612	-0.983135	0.025	0.126	1
Cdkn2aipnl	0.00884484	-0.384009	0.062	0.193	1
Cbx7	0.00886983	-1.45761	0.049	0.167	1
Guk1	0.00887759	-2.07116	0.025	0.126	1
Mrpl10	0.00887759	-2.15034	0.025	0.126	1
Nbr1	0.00887933	2.02975	0.16	0.07	1
Pts	0.00890559	-2.41322	0.037	0.141	1
Snrnp40	0.00895409	-0.976032	0.099	0.233	1
Ssna1	0.00898392	-0.616364	0.099	0.248	1
Med11	0.00916388	-1.82207	0.037	0.144	1
Hint2	0.00916413	-2.67421	0.012	0.104	1
Topbp1	0.0091789	1.78511	0.185	0.089	1
Asnsd1	0.00919154	-0.90598	0.025	0.13	1
Acadl	0.00927002	-1.31357	0.062	0.185	1
Fkbp2	0.00927403	-0.533925	0.049	0.17	1
Bmi1	0.00930501	-2.53328	0.012	0.104	1
Chmp1a	0.00932973	-0.86162	0.049	0.17	1
Anxa2	0.00933512	0.934466	0.173	0.074	1
Scarb2	0.00934515	2.08162	0.16	0.07	1
Scmh1	0.0093682	-2.67559	0.025	0.122	1
Nrbp1	0.00941286	-0.560492	0.123	0.278	1
Dnajc9	0.00942446	-0.676578	0.123	0.27	1
Atic	0.00945163	-0.909355	0.049	0.163	1
Lrch1	0.00945977	1.22654	0.432	0.359	1
Slc6a6	0.00949005	1.63495	0.185	0.089	1
Tmem243	0.00949203	-0.113313	0.37	0.656	1
Arpc1b	0.00953284	-0.158953	0.457	0.726	1
Cd44	0.00955522	2.07304	0.247	0.144	1
Zfp143	0.00958716	-1.89985	0.037	0.144	1
Mzb1	0.00963193	-0.279292	0.333	0.578	1
Ppp1r35	0.00965289	-1.32197	0.049	0.167	1
Lynx1	0.00966571	-2.29815	0.012	0.104	1
Pigp	0.00967667	-1.48402	0.062	0.174	1
Fam120b	0.00969226	-1.12311	0.074	0.204	1
Sdccag8	0.00971236	2.46314	0.173	0.081	1
Camk2d	0.00973033	-0.222225	0.333	0.57	1
Psmd13	0.00975174	-0.751767	0.086	0.215	1
Ap2b1	0.00976125	-1.25421	0.074	0.2	1
Themis2	0.00976133	-0.950393	0.062	0.185	1
Pdrg1	0.00981872	-1.18811	0.086	0.211	1
Ube2l6	0.00982957	-4.34595	0	0.078	1
Mknk1	0.00982957	-4.39621	0	0.078	1
Pisd	0.00982957	-4.23349	0	0.078	1
Oasl1	0.00982957	-4.19136	0	0.078	1
Setd1b	0.00982957	-4.27227	0	0.078	1
Tmem120a	0.00982957	-4.25336	0	0.078	1
Ice2	0.00982957	-4.22186	0	0.078	1
Tent5a	0.00982957	-4.39347	0	0.078	1
Calhm6	0.00982957	-4.59751	0	0.078	1
Gtf2e1	0.00982957	-4.30237	0	0.078	1
Rad23a	0.00983408	-0.418198	0.099	0.244	1
Cd28	0.0098547	5.98788	0.025	0	1
Tmbim1	0.0098547	5.42858	0.025	0	1
Cyp27a1	0.0098547	5.57379	0.025	0	1
Gm19582	0.0098547	6.0616	0.025	0	1
Il10	0.0098547	4.95084	0.025	0	1
Fasl	0.0098547	5.74208	0.025	0	1
Mpzl1	0.0098547	5.94135	0.025	0	1
Lefty1	0.0098547	4.96599	0.025	0	1
Gpr158	0.0098547	5.97988	0.025	0	1
Mastl	0.0098547	5.86406	0.025	0	1
0610009E02Rik	0.0098547	6.15177	0.025	0	1
Olfm1	0.0098547	5.7052	0.025	0	1
Phyhd1	0.0098547	5.24026	0.025	0	1
Miga2	0.0098547	6.25384	0.025	0	1
Ttc16	0.0098547	6.09877	0.025	0	1
Osbpl6	0.0098547	5.29237	0.025	0	1
Slc43a3	0.0098547	4.77156	0.025	0	1
P2rx3	0.0098547	5.82075	0.025	0	1
Gm10801	0.0098547	5.43784	0.025	0	1
Cox4i2	0.0098547	5.32329	0.025	0	1
Mafb	0.0098547	5.35125	0.025	0	1
Gm20652	0.0098547	5.41939	0.025	0	1
Phtf1os	0.0098547	5.99153	0.025	0	1
Chil4	0.0098547	5.62876	0.025	0	1
Col24a1	0.0098547	6.68359	0.025	0	1
Ccne2	0.0098547	5.82614	0.025	0	1
Agbl4	0.0098547	5.18344	0.025	0	1
Pou3f1	0.0098547	6.56012	0.025	0	1
Abcb1a	0.0098547	6.76493	0.025	0	1
Fbxl13	0.0098547	5.2841	0.025	0	1
Gm9970	0.0098547	5.91433	0.025	0	1
C530008M17Rik	0.0098547	4.60781	0.025	0	1
Pxmp2	0.0098547	4.86333	0.025	0	1
A630023P12Rik	0.0098547	5.77525	0.025	0	1
Tspan33	0.0098547	4.98052	0.025	0	1
Gm15624	0.0098547	5.76876	0.025	0	1
Tgfa	0.0098547	5.5684	0.025	0	1
Bcat1	0.0098547	5.86011	0.025	0	1
Thap8	0.0098547	6.0902	0.025	0	1
Vsig10l	0.0098547	4.93847	0.025	0	1
Syngr4	0.0098547	6.0034	0.025	0	1
Sytl2	0.0098547	6.38201	0.025	0	1
Pak1	0.0098547	5.90052	0.025	0	1
St5	0.0098547	5.80787	0.025	0	1
Nupr1	0.0098547	5.18619	0.025	0	1
9130019O22Rik	0.0098547	4.16807	0.025	0	1
Gm32816	0.0098547	5.29391	0.025	0	1
Ifitm2	0.0098547	5.83799	0.025	0	1
Lzts1	0.0098547	6.37109	0.025	0	1
Unc13a	0.0098547	5.44169	0.025	0	1
4933431K23Rik	0.0098547	5.83929	0.025	0	1
C330011M18Rik	0.0098547	5.39825	0.025	0	1
4930513N10Rik	0.0098547	5.1781	0.025	0	1
Zdhhc1	0.0098547	5.40844	0.025	0	1
Cenpn	0.0098547	6.58281	0.025	0	1
Lrrc49	0.0098547	5.89753	0.025	0	1
Gm19325	0.0098547	5.76958	0.025	0	1
Ccdc162	0.0098547	6.12207	0.025	0	1
Lilr4b	0.0098547	6.47364	0.025	0	1
Tspan15	0.0098547	6.0902	0.025	0	1
Ramp3	0.0098547	5.04885	0.025	0	1
Atp1b2	0.0098547	5.1177	0.025	0	1
Cd300lf	0.0098547	7.193	0.025	0	1
Gm49586	0.0098547	6.16228	0.025	0	1
Gm7008	0.0098547	5.34565	0.025	0	1
Egln3	0.0098547	4.47861	0.025	0	1
4930426I24Rik	0.0098547	5.65084	0.025	0	1
A830005F24Rik	0.0098547	6.22909	0.025	0	1
Itga1	0.0098547	5.57424	0.025	0	1
Nek10	0.0098547	6.33257	0.025	0	1
Gm21738	0.0098547	5.34269	0.025	0	1
Arhgap22	0.0098547	6.0534	0.025	0	1
Krt8	0.0098547	5.83799	0.025	0	1
Gm49482	0.0098547	6.29968	0.025	0	1
Cdc45	0.0098547	6.61824	0.025	0	1
Tmem41a	0.0098547	4.48224	0.025	0	1
Vmn2r96	0.0098547	6.1314	0.025	0	1
Gm17949	0.0098547	5.778	0.025	0	1
Myom1	0.0098547	6.31721	0.025	0	1
Gm19466	0.0098547	5.46132	0.025	0	1
Gm50209	0.0098547	6.23429	0.025	0	1
2410152P15Rik	0.0098547	5.54137	0.025	0	1
Fads2	0.0098547	5.82614	0.025	0	1
Acta2	0.0098547	5.82956	0.025	0	1
4930505N22Rik	0.0098547	6.29253	0.025	0	1
8030456M14Rik	0.0098547	5.94329	0.025	0	1
Sh2d1a	0.0098547	6.21269	0.025	0	1
Pcyt1b	0.0098547	5.71384	0.025	0	1
AC132444.1	0.0098547	5.05762	0.025	0	1
Pigs	0.00990796	-3.3488	0.012	0.1	1
Srsf5	0.00991909	-0.361068	0.333	0.57	1
5430405H02Rik	0.00996318	-1.73419	0.012	0.104	1
Pycard	0.00998187	-0.765452	0.049	0.163	1
Ppp1r7	0.00998444	-3.49806	0.012	0.1	1
Fam98b	0.00998444	-3.32361	0.012	0.1	1
Sra1	0.0099975	-1.12037	0.136	0.274	1
Msh3	0.0100009	2.20745	0.148	0.063	1
Ormdl2	0.0100388	-0.680761	0.012	0.104	1
Gm12185	0.0100424	-1.44492	0.049	0.163	1
2610035D17Rik	0.010101	1.26978	0.309	0.2	1
Srp19	0.0101082	-0.543848	0.099	0.237	1
Mreg	0.0101157	3.55595	0.049	0.007	1
Atp8b4	0.0101157	4.33473	0.049	0.007	1
Ceacam16	0.0101157	3.69974	0.049	0.007	1
Gfod1	0.0101157	4.0069	0.049	0.007	1
Mdh2	0.0101647	-0.0793114	0.235	0.426	1
Arhgap24	0.010205	-0.912415	0.136	0.281	1
Apobec1	0.0102789	1.44112	0.333	0.226	1
Zfp512b	0.0102794	4.65613	0.049	0.007	1
A630001O12Rik	0.0102794	3.18608	0.049	0.007	1
Rsbn1l	0.0103048	1.45545	0.346	0.244	1
Lrrc8b	0.0103289	2.97415	0.074	0.019	1
AV099323	0.0104454	3.70577	0.049	0.007	1
Uqcrc1	0.0104471	-0.315791	0.185	0.363	1
Borcs8	0.0104505	-1.18871	0.086	0.215	1
Chmp3	0.0104703	-1.1138	0.086	0.211	1
Mrpl48	0.0105202	-2.24049	0.037	0.137	1
C2cd2l	0.0105778	2.9902	0.074	0.019	1
Neto2	0.0106137	3.22151	0.049	0.007	1
Edem2	0.0106164	-1.31123	0.025	0.126	1
Cenps	0.0106225	1.94351	0.148	0.063	1
Tbc1d17	0.0106228	-0.427821	0.049	0.167	1
Prdx2	0.0106493	-0.791785	0.136	0.285	1
Ripk2	0.0106639	1.9078	0.198	0.104	1
Cyc1	0.0106773	-0.0976788	0.148	0.322	1
Tpgs1	0.0106885	-0.731554	0.037	0.144	1
Cit	0.0107845	2.91742	0.049	0.007	1
Anks1b	0.0107845	3.4485	0.049	0.007	1
Chst11	0.010832	2.82683	0.074	0.019	1
Pole4	0.0108732	-0.42607	0.222	0.415	1
Cmtr1	0.0108754	-0.857787	0.062	0.185	1
Cybc1	0.010878	-0.645703	0.111	0.241	1
H2-Eb2	0.0108887	-0.332124	0.259	0.463	1
Cstb	0.0108945	-0.329958	0.074	0.207	1
Rhbdf2	0.0109126	-1.676	0.025	0.122	1
Eif3c	0.0109129	-0.285141	0.222	0.433	1
Coq10b	0.010946	1.91623	0.148	0.063	1
Sptssa	0.0109512	-0.875633	0.086	0.222	1
E2f7	0.0109577	2.41532	0.049	0.007	1
Zfp148	0.0110626	-0.87839	0.099	0.241	1
Zfp511	0.0111398	-1.74708	0.025	0.122	1
Magoh	0.0111601	-0.757145	0.086	0.211	1
Rnf114	0.0111676	-0.618361	0.148	0.3	1
Rogdi	0.0111965	-2.52551	0.012	0.1	1
Bfsp2	0.0112265	-0.910209	0.074	0.204	1
Cep164	0.0112359	3.05025	0.123	0.048	1
Pde4d	0.0112359	2.49147	0.123	0.048	1
Polr2c	0.0112447	-0.725141	0.037	0.144	1
Nxpe3	0.0113163	-0.761879	0.074	0.2	1
Polr2f	0.0113381	-1.01067	0.074	0.196	1
Cmas	0.0113619	2.05823	0.173	0.081	1
Tbc1d15	0.0113779	1.89218	0.247	0.148	1
Cib1	0.0114523	0.0113645	0.136	0.307	1
Kansl2	0.0114591	-0.797054	0.049	0.163	1
Gm11808	0.0114598	-1.34723	0.037	0.144	1
Gtdc1	0.0114779	1.44712	0.247	0.141	1
Ada	0.0114914	2.6028	0.074	0.019	1
Usp28	0.0114914	2.7407	0.074	0.019	1
Tmed4	0.0115279	-1.92109	0.025	0.122	1
Sorbs2	0.0116275	2.2433	0.074	0.019	1
Trmt6	0.0116286	-2.30647	0.012	0.1	1
Trmt1l	0.011636	-0.760673	0.062	0.185	1
Cdkn2d	0.0116421	-0.969971	0.086	0.211	1
Mrps24	0.0116473	-0.341414	0.136	0.278	1
Alkbh3	0.0117168	-2.31892	0.012	0.1	1
Tpk1	0.0117168	-2.28008	0.012	0.1	1
Fh1	0.0117197	-0.233983	0.099	0.241	1
Chd3	0.011727	-0.106785	0.086	0.226	1
Purb	0.0117567	1.60795	0.383	0.289	1
Ubn2	0.0117892	1.73811	0.259	0.156	1
Bcor	0.0118304	-1.74235	0.037	0.141	1
Hist2h4	0.0118365	3.57267	0.086	0.026	1
Lrrk2	0.0118457	-0.795149	0.21	0.374	1
Ccr7	0.0118525	0.145269	0.148	0.3	1
Ppm1l	0.0118757	-4.64897	0	0.074	1
Tmem154	0.0118757	-4.37806	0	0.074	1
Gm44686	0.0118757	-4.07909	0	0.074	1
Ints14	0.0118757	-4.52823	0	0.074	1
Gdf11	0.0118757	-4.25875	0	0.074	1
Cdk14	0.0119039	2.14352	0.074	0.019	1
Ube2v2	0.0119207	-0.840676	0.086	0.215	1
Trim7	0.0119737	-0.472914	0.086	0.23	1
Atpaf1	0.0119849	-1.93863	0.012	0.1	1
Cebpzos	0.0119849	-1.7046	0.012	0.1	1
Dlst	0.0120095	-1.3521	0.025	0.122	1
Def6	0.0120458	-0.609487	0.086	0.215	1
Eno1b	0.0120754	-1.6172	0.012	0.1	1
Psmg2	0.0120754	-1.55142	0.012	0.1	1
Kdm3a	0.0120897	2.88871	0.16	0.078	1
Pakap.1	0.0121258	1.84052	0.185	0.093	1
Pvt1	0.0121536	1.78312	0.173	0.081	1
Tor1aip1	0.0121692	-0.187145	0.198	0.37	1
Mettl26	0.0122571	-1.02611	0.062	0.181	1
Cct4	0.0122772	-0.805923	0.123	0.27	1
Nip7	0.0123373	-0.573338	0.062	0.178	1
Dusp10	0.0123406	2.49224	0.086	0.026	1
Kcnk5	0.0124031	3.03503	0.099	0.033	1
Mlf2	0.0124284	-0.472567	0.086	0.215	1
Ceacam1	0.0124454	-1.06027	0.037	0.141	1
Slc20a2	0.0124499	1.67633	0.16	0.074	1
Stk16	0.0124821	-3.02522	0.012	0.096	1
Msmo1	0.0125125	-2.03981	0.025	0.119	1
Jak2	0.012513	1.95715	0.222	0.13	1
Gem	0.0125216	2.08132	0.198	0.104	1
Ndufa5	0.0125711	-0.519356	0.123	0.27	1
Anxa11	0.0125962	-1.00866	0.074	0.193	1
Coro2a	0.0125982	-0.97971	0.049	0.163	1
Ctnnal1	0.0125998	2.88588	0.086	0.026	1
Prkce	0.0126342	-0.396117	0.185	0.37	1
Pabpc1	0.0126654	-0.301811	0.457	0.726	1
Plbd1	0.0126738	-2.71481	0.012	0.096	1
Pgap1	0.0126893	-1.16378	0.086	0.215	1
Rer1	0.0127042	-0.695623	0.185	0.348	1
Kmt2a	0.0127569	1.82104	0.42	0.341	1
Mthfs	0.0127627	-1.23905	0.062	0.178	1
Ndufa9	0.0127771	-0.688283	0.049	0.156	1
Zfp639	0.012844	-1.04383	0.037	0.141	1
Cisd3	0.0128602	-1.17884	0.025	0.119	1
Fbxw7	0.0129506	1.44541	0.173	0.081	1
Mlh1	0.0129646	2.1914	0.111	0.041	1
Trio	0.0129647	2.8831	0.111	0.041	1
Mlx	0.012966	-2.7881	0.012	0.096	1
Cat	0.0129778	-1.07771	0.099	0.23	1
Set	0.012984	-0.202571	0.346	0.559	1
Mrpl41	0.0129903	-2.50389	0.037	0.133	1
Mrpl46	0.0130372	-1.13814	0.025	0.119	1
Fam129a	0.0130602	4.81169	0.037	0.004	1
Stard9	0.0130602	4.79145	0.037	0.004	1
4930593A02Rik	0.0130602	4.45611	0.037	0.004	1
Melk	0.0130602	4.08515	0.037	0.004	1
Ctnnbip1	0.0130602	3.64758	0.037	0.004	1
Acap3	0.0130602	5.05247	0.037	0.004	1
Atp10a	0.0130602	5.28902	0.037	0.004	1
Gm26887	0.0130602	5.04115	0.037	0.004	1
P4htm	0.0130602	4.92359	0.037	0.004	1
Cdc25a	0.0130602	4.61598	0.037	0.004	1
Dram1	0.0130602	4.86875	0.037	0.004	1
Kcnip1	0.0130602	4.68011	0.037	0.004	1
1810010H24Rik	0.0130602	5.40811	0.037	0.004	1
Hist1h2af	0.0130602	4.40875	0.037	0.004	1
Mustn1	0.0130602	4.60859	0.037	0.004	1
Fyb	0.0130602	5.60198	0.037	0.004	1
Il7r	0.0130602	4.68701	0.037	0.004	1
Gm49662	0.0130602	4.18706	0.037	0.004	1
Sytl3	0.0130602	4.6342	0.037	0.004	1
Efnb1	0.0130602	5.43609	0.037	0.004	1
Mrpl58	0.0130705	-0.569922	0.037	0.144	1
Ggnbp2	0.0130772	-0.327526	0.198	0.359	1
Asb3	0.0130865	-1.55892	0.049	0.156	1
Plcl2	0.0131318	-0.294706	0.111	0.256	1
Dda1	0.0132012	-0.153611	0.062	0.178	1
Rab7	0.0132129	-0.881793	0.185	0.322	1
Plgrkt	0.0132414	-0.997967	0.111	0.248	1
Zfp950	0.0132672	-0.519561	0.074	0.196	1
Foxm1	0.0133112	3.67385	0.037	0.004	1
Gm47230	0.0133112	3.53043	0.037	0.004	1
Palm	0.0133112	3.58254	0.037	0.004	1
Itk	0.0133112	5.03142	0.037	0.004	1
Gm26542	0.0133112	4.26306	0.037	0.004	1
Rasd1	0.0133112	4.29176	0.037	0.004	1
Rad51ap2	0.0133112	3.92636	0.037	0.004	1
Gm6225	0.0133112	3.66673	0.037	0.004	1
Cops4	0.0133373	-0.975895	0.037	0.141	1
Eci1	0.0133373	-1.24173	0.037	0.141	1
Klhl12	0.013365	-2.63807	0.012	0.096	1
Isg20l2	0.0134891	-1.85543	0.025	0.119	1
Wbp2	0.0134954	-0.894815	0.136	0.27	1
Hist1h2bj	0.0135416	2.39098	0.111	0.041	1
Igkv4-55	0.0135665	4.61171	0.037	0.004	1
D830050J10Rik	0.0135665	2.96581	0.037	0.004	1
Bola2	0.0135915	-0.456178	0.198	0.363	1
Adprh	0.0135964	-0.597297	0.049	0.163	1
Stat4	0.013616	0.433468	0.123	0.281	1
Serinc5	0.0136288	2.75488	0.099	0.033	1
Hcls1	0.0136375	-0.277627	0.235	0.444	1
Pglyrp2	0.0136713	-2.5059	0.012	0.096	1
Arid2	0.013676	1.61521	0.21	0.115	1
Commd6	0.0137294	-0.597127	0.062	0.178	1
Slc25a5	0.0137471	-0.000768498	0.309	0.541	1
Armc1	0.0137669	-1.61698	0.025	0.119	1
Emc3	0.0137702	-1.76965	0.037	0.137	1
Prelid1	0.0137713	-0.567248	0.198	0.37	1
Ctnnbl1	0.0137748	-2.23421	0.012	0.096	1
Gm20628	0.0138261	2.78052	0.037	0.004	1
Stil	0.0138261	2.82748	0.037	0.004	1
Txnrd3	0.0138261	2.00778	0.037	0.004	1
Vps36	0.0138287	-0.851896	0.049	0.159	1
Arhgef6	0.0138306	-0.724483	0.099	0.226	1
Hnrnpa1	0.0138358	-0.178463	0.309	0.53	1
Gm42031	0.0140753	-0.946303	0.099	0.226	1
Uqcc3	0.0140908	-0.639014	0.062	0.181	1
Rsrc2	0.0141227	1.53881	0.383	0.293	1
Kif20b	0.0141411	1.7744	0.111	0.041	1
Pop5	0.0141457	-0.308649	0.099	0.237	1
Pdlim5	0.0141855	2.0055	0.148	0.067	1
Nup54	0.0141956	-2.03763	0.012	0.096	1
Sh3glb1	0.0142213	-0.153937	0.259	0.47	1
Usp18	0.014346	-4.51847	0	0.07	1
Ndufaf7	0.014346	-4.1492	0	0.07	1
Gtf2h3	0.014346	-4.05497	0	0.07	1
Gm34908	0.014346	-4.45064	0	0.07	1
Sc5d	0.014346	-4.49852	0	0.07	1
Gm49359	0.014346	-4.17428	0	0.07	1
Dgcr8	0.014346	-4.35973	0	0.07	1
Egln1	0.0144103	-1.93449	0.012	0.096	1
Atf1	0.0144482	-0.961333	0.074	0.189	1
Rfxank	0.0144512	-3.31554	0.012	0.093	1
Treml2	0.0145021	-0.899748	0.123	0.259	1
Washc1	0.0145187	-1.92451	0.012	0.096	1
Gm4070	0.0145618	-3.08609	0.012	0.093	1
Tmed3	0.0145618	-3.27928	0.012	0.093	1
Mpc1	0.0145693	-0.165889	0.185	0.337	1
Brms1	0.014572	-2.00805	0.037	0.133	1
Sugt1	0.0146111	-0.713914	0.086	0.207	1
Uqcrq	0.0146111	-0.491158	0.235	0.404	1
Scamp3	0.0146377	-0.362851	0.086	0.211	1
Mtfr1l	0.0146731	-3.43022	0.012	0.093	1
Nsmce1	0.0146742	-0.317262	0.136	0.281	1
Psmd8	0.0146879	-0.0629623	0.185	0.344	1
Ptprc	0.0147179	-0.193782	0.617	0.874	1
Ghitm	0.0147486	-0.428278	0.173	0.333	1
Ganab	0.0148405	-2.16422	0.025	0.115	1
Lta	0.0149203	0.213362	0.049	0.163	1
Micu1	0.0149419	-1.46804	0.037	0.137	1
Ccdc47	0.0149458	-1.82307	0.037	0.133	1
Rnf19b	0.0149595	2.68267	0.136	0.059	1
Rangap1	0.0150197	1.89991	0.111	0.041	1
Cyb5a	0.0151297	-1.89	0.074	0.181	1
Luc7l2	0.0151507	-0.34027	0.296	0.493	1
Pebp1	0.0151759	-0.25136	0.173	0.326	1
Mtch2	0.0151936	-0.700453	0.086	0.204	1
Rab4b	0.0152175	-0.456647	0.21	0.378	1
Mrpl15	0.0152604	-0.41388	0.099	0.222	1
2010309G21Rik	0.0152604	-0.624918	0.099	0.222	1
Ppt1	0.0153539	-1.36873	0.049	0.156	1
Mllt6	0.0153866	-0.473202	0.037	0.141	1
Lrmp	0.0154189	-0.533662	0.16	0.315	1
Hnrnpm	0.0154437	-0.390946	0.235	0.422	1
Mrpl54	0.0154485	0.112634	0.099	0.237	1
Smim20	0.0155349	-0.633717	0.049	0.156	1
Higd2a	0.0155518	-0.371464	0.136	0.278	1
Rnf41	0.0155778	1.75535	0.259	0.163	1
Cpne3	0.0155911	-2.70256	0.012	0.093	1
Glrx2	0.0156085	-1.06922	0.037	0.137	1
Snx29	0.0156468	1.10067	0.444	0.356	1
Alg5	0.0156648	-2.50908	0.025	0.111	1
Parvg	0.0156963	-0.52014	0.099	0.219	1
Syf2	0.0157226	0.0420005	0.16	0.337	1
Gadd45gip1	0.0157416	0.022237	0.148	0.304	1
Sptbn1	0.0158247	-0.658524	0.148	0.281	1
Prrc1	0.0158283	-2.61393	0.012	0.093	1
Prpsap1	0.0158831	-1.87037	0.025	0.115	1
Snrnp27	0.0158871	-1.57688	0.074	0.181	1
Noc2l	0.0159024	-0.61758	0.049	0.156	1
Dph3	0.0159165	-1.10543	0.086	0.204	1
Bcl3	0.0161097	-0.873331	0.086	0.207	1
Serbp1	0.0162075	-0.344542	0.358	0.574	1
2310009A05Rik	0.0162272	-1.78126	0.049	0.148	1
Timm23	0.0162722	-0.87336	0.148	0.296	1
Txn2	0.0162723	-0.383395	0.148	0.296	1
Cebpz	0.0162831	1.45396	0.37	0.296	1
Nkain2	0.0162937	1.66551	0.235	0.137	1
Smu1	0.0164151	-0.573373	0.099	0.226	1
Mef2d	0.0164674	1.8859	0.259	0.163	1
Rbms1	0.0165433	-0.485187	0.099	0.23	1
Isca2	0.0165499	-0.758785	0.049	0.152	1
Mrps5	0.0166605	-1.39964	0.049	0.156	1
Zyx	0.0167377	-2.18351	0.037	0.13	1
Gripap1	0.0167417	-0.344656	0.111	0.244	1
Trim59	0.0168053	-0.64567	0.136	0.267	1
Atp5a1	0.016838	-0.432832	0.321	0.53	1
Rpl7l1	0.0168613	-1.25441	0.123	0.241	1
Ppp1r16b	0.0168841	1.17689	0.346	0.244	1
Ppip5k2	0.0169356	-2.36559	0.012	0.093	1
Isg15	0.0169356	-2.18567	0.012	0.093	1
Itfg1	0.01695	-2.13426	0.037	0.13	1
Rbm26	0.0170626	1.91067	0.309	0.226	1
Rars2	0.0170627	-2.08094	0.012	0.093	1
Cd22	0.0171088	-0.136341	0.321	0.556	1
Eif2b5	0.0171256	-1.06887	0.037	0.137	1
Lsm5	0.0171629	-0.538812	0.136	0.274	1
Tmem51	0.0171928	3.54394	0.062	0.015	1
Reg3g	0.0171928	4.53547	0.062	0.015	1
Ormdl1	0.0172363	-2.20598	0.025	0.111	1
Smim27	0.0172411	-0.511193	0.049	0.159	1
Depdc5	0.0172729	2.09923	0.173	0.089	1
Zfp322a	0.0173195	-1.53438	0.012	0.093	1
Tmem70	0.0173297	-4.03047	0	0.067	1
Hsd11b1	0.0173297	-4.28471	0	0.067	1
Dmap1	0.0173297	-3.98207	0	0.067	1
Pef1	0.0173297	-4.38412	0	0.067	1
Gm13091	0.0173297	-4.39457	0	0.067	1
Borcs5	0.0173297	-4.27387	0	0.067	1
Ddx56	0.0173297	-4.09809	0	0.067	1
Srr	0.0173297	-4.10915	0	0.067	1
Ogfod3	0.0173297	-4.03845	0	0.067	1
Cmpk2	0.0173297	-4.25673	0	0.067	1
Bcdin3d	0.0173297	-4.12202	0	0.067	1
Adrm1	0.0173326	-0.775865	0.086	0.2	1
Arfrp1	0.0173426	-1.14322	0.049	0.152	1
Keap1	0.0173497	-0.836725	0.049	0.156	1
Sf3b4	0.0173763	-0.885271	0.136	0.27	1
2310010J17Rik	0.0173818	-2.10438	0.037	0.13	1
Hibadh	0.0173947	-0.190645	0.086	0.219	1
Osbpl3	0.0174069	3.55015	0.062	0.015	1
Arglu1	0.0174186	1.47841	0.42	0.352	1
Galnt6	0.0174491	-1.6781	0.012	0.093	1
Blvra	0.0174491	-0.999393	0.012	0.093	1
Ptrhd1	0.0174491	-0.884415	0.012	0.093	1
Txndc17	0.0175364	-0.744623	0.111	0.237	1
Tmem80	0.0175905	-2.31311	0.025	0.111	1
Pet100	0.0175962	-0.304628	0.123	0.267	1
Snhg5	0.0176234	3.7989	0.062	0.015	1
Pmpcb	0.0176421	-3.22201	0.012	0.089	1
Mpv17	0.0177762	-3.24304	0.012	0.089	1
Pot1b	0.0177763	-3.4647	0.012	0.089	1
Fam174a	0.0178548	-1.14916	0.049	0.152	1
Tut1	0.0179113	-3.30834	0.012	0.089	1
Vps26a	0.0179289	-2.45925	0.037	0.126	1
H2-Ke6	0.017953	-0.272601	0.136	0.274	1
Mef2c	0.0179551	-0.339364	0.617	0.889	1
Sla	0.0179983	-0.80227	0.074	0.193	1
St3gal3	0.0180473	-3.77013	0.012	0.089	1
Gla	0.0180633	2.95838	0.062	0.015	1
Ggta1	0.0180634	-1.02692	0.049	0.152	1
Lsg1	0.0180634	-1.32038	0.049	0.152	1
Phlpp1	0.0181012	1.80103	0.16	0.078	1
Ubr5	0.0181049	1.85979	0.222	0.133	1
Ensa	0.018107	-0.251045	0.074	0.196	1
0610010K14Rik	0.0181492	-1.23434	0.086	0.2	1
Bet1l	0.0181937	-2.81566	0.025	0.107	1
Paxip1	0.0182869	3.02929	0.062	0.015	1
Cars	0.0182869	2.37721	0.062	0.015	1
Crppa	0.0182869	2.82592	0.062	0.015	1
Ric1	0.0183219	1.91253	0.136	0.059	1
Slu7	0.0183887	-1.6821	0.037	0.13	1
Tpm3	0.0184411	-0.146477	0.42	0.659	1
Pcif1	0.0184953	-0.623537	0.099	0.23	1
Ccnyl1	0.0185128	2.99445	0.062	0.015	1
Smpd4	0.0185128	2.58561	0.062	0.015	1
Gcsam	0.0185128	2.74398	0.062	0.015	1
Arhgap6	0.0185213	1.97192	0.16	0.078	1
Tmem163	0.018547	-0.527221	0.123	0.259	1
Klf3	0.0185664	-2.11778	0.025	0.111	1
Vkorc1	0.0185664	-1.95492	0.025	0.111	1
Eif3d	0.0185736	-0.11102	0.16	0.3	1
Arl8a	0.0186762	-1.25487	0.086	0.196	1
Snapc5	0.0187019	-1.16604	0.049	0.152	1
Tsg101	0.0187075	-0.840184	0.037	0.133	1
Qsox1	0.0187413	2.72747	0.062	0.015	1
Cers2	0.0188044	-0.999762	0.074	0.185	1
Gid8	0.0188568	-1.40053	0.074	0.181	1
Yrdc	0.0188571	-2.35746	0.037	0.126	1
D8Ertd738e	0.0188783	-0.0472028	0.259	0.452	1
Ptrh2	0.0189542	-2.47791	0.025	0.107	1
Tm2d3	0.0189698	-0.992432	0.037	0.13	1
Plbd2	0.0189721	2.52407	0.062	0.015	1
Ranbp6	0.0189721	3.09805	0.062	0.015	1
Alg13	0.0189721	2.54134	0.062	0.015	1
Rabep2	0.0189966	-0.183712	0.099	0.237	1
Dmac1	0.0189994	-0.497394	0.086	0.2	1
Golga7	0.0189994	-1.39868	0.086	0.2	1
Ldb1	0.0190145	-0.283841	0.111	0.241	1
Copa	0.0190426	-0.367946	0.099	0.222	1
Fgd2	0.0190939	-1.13093	0.062	0.17	1
Dnase2a	0.0191188	-0.908435	0.086	0.204	1
C130026I21Rik	0.0191385	1.79521	0.198	0.107	1
Ppil2	0.0193547	-0.339497	0.074	0.193	1
Cmip	0.0193547	1.67445	0.235	0.144	1
Itpr1	0.0194055	0.221237	0.173	0.348	1
Fundc2	0.0194071	-0.931404	0.099	0.219	1
Ulk2	0.0194764	2.2131	0.148	0.07	1
Hspa8	0.0195471	-0.21766	0.63	0.881	1
Rab11a	0.0195677	-1.2667	0.074	0.181	1
Gm10138	0.0196006	3.18091	0.099	0.037	1
Eef1akmt1	0.0196038	-2.32688	0.012	0.089	1
Trappc6b	0.0196371	-0.76688	0.111	0.233	1
Copb2	0.0196925	-0.553212	0.099	0.219	1
Rps27rt	0.0197035	-2.23103	0.037	0.126	1
Abca3	0.0197423	1.84151	0.148	0.07	1
Suz12	0.0198493	-0.569611	0.123	0.252	1
Dcaf8	0.0198694	-1.25902	0.099	0.215	1
Ogfr	0.019906	-0.165438	0.049	0.156	1
Fgd6	0.019958	2.01	0.123	0.052	1
Crkl	0.019958	2.18572	0.123	0.052	1
Fry	0.0200025	-0.67533	0.086	0.204	1
Nrip1	0.0201469	1.92704	0.148	0.07	1
Spns1	0.0201982	-2.1435	0.012	0.089	1
Kars	0.0201982	-2.30234	0.012	0.089	1
Gpi1	0.0202668	0.315851	0.321	0.574	1
Cdkn1b	0.020314	-0.465177	0.123	0.256	1
Cdv3	0.0204929	1.78671	0.321	0.244	1
Mtg2	0.0205013	-2.1062	0.012	0.089	1
Grhpr	0.0205013	-1.76334	0.012	0.089	1
Tmem126b	0.0205013	-2.11594	0.012	0.089	1
Echs1	0.0205246	-1.5123	0.025	0.111	1
Pold1	0.0206112	-0.593444	0.086	0.204	1
Cplane1	0.0208306	3.06875	0.099	0.037	1
Mpp1	0.0208514	-1.58296	0.049	0.144	1
Neurl2	0.0209351	-3.86177	0	0.063	1
Dbr1	0.0209351	-3.98134	0	0.063	1
Glipr1	0.0209351	-3.7348	0	0.063	1
Tdp1	0.0209351	-4.07228	0	0.063	1
Gapt	0.0209351	-3.96491	0	0.063	1
Gypc	0.0209351	-4.16232	0	0.063	1
Tmem109	0.0209351	-4.22412	0	0.063	1
Klhl15	0.0209351	-4.07717	0	0.063	1
Btk	0.0209358	-0.00949481	0.296	0.507	1
Slc38a1	0.0209365	1.00675	0.346	0.244	1
Crem	0.0209405	1.41514	0.136	0.059	1
H2afy	0.0209536	-0.213144	0.259	0.422	1
Tnfrsf18	0.0209633	-1.782	0.012	0.089	1
Nup205	0.0209633	-0.6815	0.012	0.089	1
Sgpp1	0.0209633	-0.93408	0.012	0.089	1
Nfx1	0.0210335	1.46738	0.284	0.196	1
Prkcb	0.0210738	-0.265802	0.42	0.663	1
Eef2	0.0210865	-0.302532	0.654	0.915	1
Snw1	0.021094	-0.125126	0.123	0.27	1
[truncated: 30,286 more rows]

## Sheet: NT vs cLN GC-DZ.markers
	p_val	avg_log2FC	pct.1	pct.2	p_val_adj
Rgs1	1.75401333471428e-185	3.8557	0.905	0.235	5.66283205112506e-181
Tgif1	1.8878831388751e-147	2.62819	0.884	0.341	6.09503071385825e-143
Ubc	1.56409459644373e-125	1.23042	0.981	0.93	5.04967940461857e-121
Tsc22d3	4.74607042469245e-123	2.78478	0.812	0.246	1.53226883661196e-118
Pnrc1	6.71690972272279e-107	1.60934	0.933	0.669	2.16855430398105e-102
Bcl2l11	9.00210893552709e-105	2.80947	0.743	0.228	2.90633086983492e-100
Iglc3	1.65739294737255e-86	-1.26156	0.843	0.962	5.35089313059229e-82
Pim1	5.6186243094277e-86	1.4172	0.909	0.562	1.81397285829873e-81
Bcl6	1.07827981434456e-85	-1.63652	0.483	0.842	3.48122638061141e-81
Junb	2.28594928917522e-85	1.64983	0.899	0.572	7.3801872801022e-81
Bcar3	3.78687232005131e-82	1.26897	0.962	0.835	1.22259172852857e-77
Bri3	1.61322691643079e-81	1.30783	0.899	0.702	5.20830309969679e-77
Fchsd2	1.64824287707193e-81	-1.46506	0.693	0.917	5.32135212862674e-77
Fam107b	5.23238112311899e-81	1.00448	0.972	0.864	1.68927424559897e-76
Nt5e	5.11120543138456e-80	2.44702	0.719	0.281	1.65015267352251e-75
Psmb8	1.52176203735708e-78	-0.615792	0.976	0.995	4.91300873760734e-74
Zfp36l2	6.01428132405595e-76	1.62174	0.83	0.459	1.94171072547147e-71
Nfatc3	7.93077310220479e-74	1.35267	0.899	0.699	2.56045009604682e-69
Jund	2.15239284837702e-73	0.987834	0.984	0.937	6.9490003109852e-69
Slc38a2	2.58023553454964e-73	1.53194	0.843	0.517	8.33029042329352e-69
Rsrp1	4.27216591689238e-70	0.998074	0.951	0.822	1.37926876626871e-65
Ftl1	1.76054547260625e-69	0.681962	0.982	0.992	5.68392105830929e-65
Mef2b	2.36173472125158e-69	-0.861631	0.919	0.985	7.62486054756072e-65
Ubb	6.60558896897392e-69	0.562947	0.995	0.995	2.13261439863323e-64
Arpc5l	1.43854695496448e-66	-0.661565	0.962	0.99	4.64434884410281e-62
Cd86	1.52093600071359e-66	1.33858	0.899	0.671	4.91034187830382e-62
Ltb	2.91557640916478e-66	-1.48489	0.761	0.938	9.41293843698849e-62
Eif5	1.46619744261826e-65	0.863442	0.965	0.875	4.73361844349307e-61
Slamf1	1.04400846101707e-62	-2.339	0.141	0.488	3.37058131639362e-58
Cxcr4	1.20843818984487e-61	1.31157	0.832	0.531	3.90144269591416e-57
Skil	1.736265210212e-61	1.86901	0.682	0.314	5.60553223116943e-57
Snx30	1.95299913175303e-61	1.46564	0.816	0.541	6.30525769686467e-57
Rnf125	2.18993086410448e-60	3.34002	0.458	0.073	7.07019179476131e-56
Gna13	1.48426504006418e-59	0.851886	0.954	0.839	4.79194968184721e-55
Lta	1.81503961222219e-57	-1.84641	0.313	0.662	5.85985538805935e-53
Cblb	1.14601096520071e-56	1.59304	0.801	0.517	3.69989640115051e-52
Nr4a1	1.28749472594618e-56	4.00002	0.423	0.058	4.15667672271725e-52
Cd180	3.1423410362379e-56	-1.45201	0.548	0.794	1.01450480354941e-51
Ifrd1	8.12584210416071e-56	1.85331	0.678	0.336	2.62342812332828e-51
Tnfaip8	1.33413903008435e-55	-0.813852	0.888	0.962	4.30726785862733e-51
Gcsam	1.09692870214744e-54	-1.40674	0.538	0.789	3.54143431488302e-50
Lncpint	8.88335694536538e-54	2.05661	0.615	0.268	2.86799178981121e-49
Ikzf1	1.44507862420632e-53	-0.978577	0.759	0.918	4.66543633825009e-49
Abi3	1.92682875714361e-53	-1.4194	0.423	0.72	6.22076664243815e-49
Limd2	8.82947515521577e-53	-0.619958	0.968	0.995	2.85059605386141e-48
Gtf2b	3.04302536437689e-52	1.17296	0.844	0.676	9.8244073888908e-48
Gimap7	6.43204579918279e-52	-2.59379	0.103	0.401	2.07658598626616e-47
Brd2	1.20425649424596e-51	1.09369	0.871	0.666	3.88794209167309e-47
Pde4b	1.33202335650232e-51	1.30227	0.792	0.507	4.30043740646775e-47
Aff4	9.52600073213092e-51	1.05993	0.904	0.725	3.07546933636847e-46
Cystm1	1.22723231878203e-50	2.67124	0.472	0.125	3.96211954118778e-46
Psmb9	2.86942971618029e-50	-0.715507	0.891	0.965	9.26395383868807e-46
Ssh2	4.1695290191666e-50	1.17461	0.879	0.686	1.34613244383794e-45
Tbc1d15	4.39784758855306e-50	1.54619	0.659	0.29	1.41984509396436e-45
Mybl1	6.21282373821878e-50	-1.10712	0.664	0.849	2.00581014388393e-45
Ube2b	1.08268202238085e-49	0.788406	0.956	0.859	3.49543890925656e-45
S1pr2	1.84525244940493e-49	-0.892831	0.732	0.895	5.95739753290381e-45
Cyth1	2.09006639883317e-49	1.08377	0.899	0.692	6.7477793686329e-45
Zfp36l1	1.51147596482123e-48	0.713573	0.958	0.928	4.87980015242533e-44
Foxp1	2.33717971065718e-48	1.06677	0.905	0.684	7.5455846958567e-44
Prr5	1.35851729592955e-47	-1.29709	0.465	0.724	4.38597308990854e-43
Btg2	1.6815484655198e-47	1.28	0.779	0.481	5.42887922093068e-43
Rnase6	2.92979626051529e-47	-1.54058	0.325	0.637	9.45884722707361e-43
Gdi2	7.55582045424921e-47	0.460907	0.987	0.988	2.43939663365436e-42
Rgs2	7.89972440014184e-47	1.3119	0.752	0.474	2.55042602258579e-42
Ly6e	2.0472674465457e-46	-0.490165	0.981	0.995	6.60960295117279e-42
Vgll4	5.01402298710927e-46	1.56211	0.659	0.321	1.61877732138823e-41
Hbp1	7.87494334165309e-46	1.98757	0.528	0.178	2.5424254578527e-41
Sik3	1.13913814514323e-45	1.20312	0.833	0.584	3.67770750159493e-41
Cytip	6.078312063071e-45	1.41087	0.739	0.446	1.96238304956247e-40
Tob2	8.05258741044937e-45	1.745	0.574	0.238	2.59977784546358e-40
Runx1	8.91124138524826e-45	1.34799	0.847	0.637	2.8769942812274e-40
Ppp1r15a	1.07682979034822e-44	1.89037	0.54	0.193	3.47654497813922e-40
Atp6v0c	1.45244166896023e-44	0.793671	0.929	0.854	4.6892079282381e-40
Oser1	3.99856769425569e-43	1.09798	0.773	0.512	1.29093758009045e-38
Nfe2l2	4.4591768140695e-43	1.3852	0.684	0.394	1.43964523442234e-38
Ptpn6	6.31091772975606e-43	-0.862609	0.822	0.913	2.03747978905174e-38
Cbx4	7.35937351891665e-43	1.01483	0.844	0.631	2.37597374058224e-38
Csk	2.78805104831051e-42	-0.615539	0.926	0.978	9.00122280947049e-38
Dusp2	3.3369933450416e-42	0.907731	0.91	0.752	1.07734830144668e-37
Fbxo11	4.24858287137486e-42	1.34293	0.705	0.399	1.37165498002337e-37
Tnfrsf13c	5.86468528799041e-42	-0.717432	0.898	0.953	1.8934136452277e-37
Got1	6.9352901292332e-42	2.2555	0.472	0.15	2.23905841822294e-37
Satb1	1.13487369742508e-41	2.22487	0.444	0.121	3.66393973213688e-37
Swap70	1.31023342960122e-41	-0.771271	0.855	0.942	4.23008862746755e-37
Ankrd11	1.67207256544496e-41	0.847537	0.956	0.847	5.39828627753906e-37
Btg1	9.24540931341878e-41	0.695819	0.964	0.92	2.98488039683725e-36
Gimap1	1.36163906222936e-40	-0.996309	0.598	0.829	4.39605171240748e-36
Apobec3	7.71784794031975e-40	-0.604671	0.925	0.975	2.49170720753223e-35
Tent5c	9.99919406439619e-40	1.95061	0.479	0.166	3.22823980369031e-35
Gclc	1.2450503672688e-39	1.88618	0.531	0.221	4.01964511072733e-35
Aicda	2.1278366900628e-39	-0.637072	0.899	0.967	6.86972075386775e-35
Rhoh	2.41482858488276e-39	-0.658309	0.88	0.967	7.79627408629398e-35
Tbc1d10c	2.4178569911587e-39	-1.06856	0.519	0.762	7.80605129595585e-35
Iglc2	2.843075354617e-39	-1.48232	0.46	0.707	9.17886878238098e-35
Cmip	3.18455204292803e-39	1.39909	0.673	0.383	1.02813262705931e-34
Atf4	3.49558006712417e-39	0.953736	0.836	0.647	1.12854802467104e-34
Txndc16	6.49657224636046e-39	1.08953	0.835	0.606	2.09741834973747e-34
Klf6	6.97674245704538e-39	1.55369	0.607	0.309	2.2524413022571e-34
Dnajb1	1.44353583701027e-38	0.970017	0.815	0.612	4.66045544978765e-34
Xylt1	1.51992074490193e-38	1.83021	0.548	0.238	4.90706412491587e-34
Coq10b	2.01085630634447e-38	1.99151	0.473	0.168	6.49204958503313e-34
Arid4b	2.69978751277031e-38	1.11618	0.806	0.596	8.71626398497895e-34
Neu1	2.85343008146552e-38	1.49337	0.613	0.308	9.21229901801143e-34
Smad7	3.02691519314844e-38	1.48147	0.605	0.285	9.77239570107973e-34
Ildr1	3.45398732729676e-38	1.09216	0.776	0.574	1.11511980861776e-33
Rtn3	1.00668214942681e-37	1.01477	0.819	0.631	3.25007331942447e-33
Cerk	1.13655585153879e-37	0.842377	0.907	0.739	3.669370566693e-33
Cnot6l	1.35709447925086e-37	0.929447	0.857	0.686	4.38137952626141e-33
Ly6a	1.53816959275451e-37	-1.20028	0.491	0.719	4.96598053020793e-33
Phlpp1	2.51777949202685e-37	1.90769	0.451	0.146	8.12865109000868e-33
Tmed5	3.00439050575714e-37	0.820068	0.878	0.72	9.69967474783692e-33
Clk1	5.40038718539062e-37	0.957562	0.826	0.597	1.74351500280336e-32
Sec24a	6.76700798000614e-37	1.72484	0.551	0.256	2.18472852634498e-32
Mef2d	9.42171609310111e-37	1.30899	0.682	0.399	3.04180104065769e-32
Gpr171	1.07159138415253e-36	2.54159	0.361	0.083	3.45963278373645e-32
Cd22	1.1548023913652e-36	-0.943727	0.663	0.824	3.72827952052254e-32
Il16	1.57250609766472e-36	-1.03032	0.528	0.757	5.07683593631056e-32
Gem	2.24367129115124e-36	1.7551	0.53	0.24	7.24369276348179e-32
Klhl24	5.70035156580663e-36	1.17402	0.714	0.429	1.84035850302067e-31
Rac2	1.83543069788974e-35	-0.403267	0.978	0.995	5.92568800813703e-31
Hpgds	2.02963716863801e-35	1.72667	0.504	0.221	6.55268359894781e-31
Actr3	2.93976728667594e-35	-0.412224	0.978	0.993	9.49103868503328e-31
Ddx6	3.32372570849395e-35	0.729086	0.919	0.799	1.07306484498727e-30
Slc30a5	1.00710235304022e-34	0.918023	0.868	0.699	3.25142994679035e-30
Iglc1	2.14428154401227e-34	-1.06001	0.661	0.845	6.9228129648436e-30
Arhgdib	3.62591849690357e-34	-0.383382	0.979	0.993	1.17062778672532e-29
Siglecg	3.70944537956006e-34	-0.858256	0.639	0.835	1.19759444079097e-29
Pdlim2	4.14987059320052e-34	-1.49531	0.194	0.458	1.33978572101479e-29
Bid	4.45533871622373e-34	-1.12742	0.468	0.686	1.43840610453283e-29
Uvrag	6.06578646239055e-34	0.702217	0.929	0.799	1.95833915938279e-29
Gimap6	7.32443071814064e-34	-1.21306	0.454	0.699	2.3646924573517e-29
Scimp	7.40972231512615e-34	-0.763623	0.744	0.903	2.39222884943848e-29
Mbtd1	1.17126855797788e-33	1.47189	0.569	0.281	3.78144053943157e-29
Hexim1	1.17251275078937e-33	2.11845	0.367	0.093	3.78545741592349e-29
Nsf	3.79862458019854e-33	1.20515	0.73	0.504	1.2263859457171e-28
Pfn1	5.13627110228786e-33	-0.28952	0.993	0.998	1.65824512537363e-28
Crem	7.58421371636078e-33	2.06062	0.39	0.116	2.44856339832708e-28
Ube2j1	1.05574319241843e-32	0.726789	0.917	0.822	3.40846689672291e-28
Dusp5	2.28645931274749e-32	1.9721	0.422	0.151	7.38183389120526e-28
Ifi47	4.00862104655898e-32	-2.02687	0.117	0.343	1.29418330488157e-27
Crebrf	6.66712757232543e-32	1.21956	0.663	0.406	2.15248213672526e-27
Cnn2	8.48405584578848e-32	-0.541284	0.954	0.98	2.73907742981281e-27
Id3	1.18915072881232e-31	-0.81879	0.75	0.877	3.83917312797058e-27
Lpxn	3.74777506961154e-31	0.6106	0.936	0.905	1.20996918122409e-26
Rraga	4.3499284946506e-31	-0.949516	0.669	0.805	1.40437441449795e-26
Dynll1	6.40174374239858e-31	-0.470502	0.966	0.99	2.06680296723338e-26
Tcf12	1.88708299741672e-30	1.15206	0.709	0.468	6.09244745715987e-26
Gimap4	2.07726895688488e-30	-1.79029	0.171	0.404	6.70646282730284e-26
Cdkn1b	3.62265595945152e-30	2.57664	0.309	0.07	1.16957447650892e-25
Ero1lb	3.74154600999809e-30	0.853949	0.836	0.666	1.20795812932788e-25
Wsb1	5.34583255085349e-30	1.16823	0.655	0.429	1.72590203904305e-25
Sik1	1.75915672803172e-29	3.10875	0.25	0.033	5.67943749645039e-25
Cd83	4.82997807932716e-29	0.789741	0.815	0.612	1.55935842291077e-24
Chrna9	5.16262037886614e-29	-1.78841	0.139	0.363	1.66675198931693e-24
Arid5a	5.64283475805852e-29	2.56439	0.288	0.06	1.82178920163919e-24
Lyl1	1.37284948324056e-28	-1.18861	0.329	0.562	4.43224455664214e-24
Jmy	1.40434419989032e-28	3.14258	0.235	0.028	4.5339252493459e-24
Tspan14	1.88564316066879e-28	1.24085	0.595	0.323	6.0877989442192e-24
Ighg3	2.10451841767089e-28	-3.24504	0.056	0.23	6.79443771145048e-24
Pten	2.21676735218096e-28	0.606045	0.954	0.879	7.15683339651623e-24
Scai	2.56396055653957e-28	0.938328	0.776	0.564	8.277746656788e-24
Pmepa1	2.57855113966989e-28	1.54543	0.482	0.225	8.32485235442424e-24
Traf3ip3	3.09957011497049e-28	-0.940734	0.423	0.671	1.00069621161822e-23
Bcl11a	3.12551300472752e-28	-0.924469	0.552	0.745	1.00907187357628e-23
Nuggc	3.50918949113269e-28	-0.701155	0.79	0.882	1.13294182721219e-23
Hsp90ab1	3.55972546707275e-28	0.343392	0.995	0.997	1.14925736704444e-23
Ppdpf	8.40053924233994e-28	-0.670037	0.819	0.917	2.71211409438945e-23
Ppp1r35	8.76970845003848e-28	-0.916105	0.484	0.692	2.83130037309492e-23
Pou2f2	9.01408975095276e-28	-0.719932	0.716	0.85	2.9101988760951e-23
Ubald2	1.07824916009473e-27	0.687024	0.885	0.764	3.48112741336583e-23
Dusp1	1.11333003926908e-27	1.7162	0.409	0.155	3.59438603178023e-23
Gramd3	1.16393824224192e-27	0.994056	0.735	0.532	3.75777461507805e-23
Ppp1r2	1.36102695903807e-27	0.751847	0.816	0.676	4.39407553725441e-23
Kpna4	1.5082558287753e-27	0.826315	0.827	0.639	4.86940394320107e-23
Mier1	1.58132646006921e-27	0.645098	0.899	0.759	5.10531247633346e-23
Fam117b	1.75970297863934e-27	1.35766	0.575	0.333	5.6812010665371e-23
Ago2	2.37637885438377e-27	1.07147	0.658	0.416	7.672139131378e-23
Hnrnpdl	3.64333986148353e-27	0.544618	0.948	0.865	1.17625227427996e-22
Ier2	3.75663790537209e-27	1.90286	0.391	0.146	1.21283054774938e-22
Cd52	5.82635794139256e-27	-0.461596	0.983	0.997	1.88103966137859e-22
Cggbp1	7.63814101944769e-27	0.781136	0.831	0.681	2.46597382812869e-22
Lmo2	9.74624955062568e-27	-1.2886	0.367	0.572	3.1465766674195e-22
Cebpb	1.06695807606056e-26	1.26134	0.543	0.281	3.44467414856152e-22
Ikzf3	1.50220892891105e-26	-0.577966	0.911	0.955	4.84988152698933e-22
Cited2	2.10831141419817e-26	0.927961	0.772	0.632	6.8066834007388e-22
Pafah1b1	2.12770864374333e-26	0.489545	0.957	0.902	6.86930735632536e-22
H3f3b	4.42976548230769e-26	0.35653	0.993	0.997	1.43014978596304e-21
Tcp11l2	6.67115844890883e-26	1.78545	0.382	0.14	2.15378350523022e-21
Kras	7.95283969792855e-26	0.875783	0.733	0.531	2.56757429647623e-21
Sat1	8.8751755086617e-26	0.663445	0.943	0.894	2.86535041297143e-21
Efnb1	1.21407384230277e-25	-1.5132	0.211	0.428	3.91963739987448e-21
Tlk1	1.50976623421987e-25	0.633619	0.926	0.822	4.87428028717884e-21
Ppp4c	1.82113580807906e-25	-0.45557	0.891	0.942	5.87953695638323e-21
Rell1	1.87360220863764e-25	1.80563	0.378	0.15	6.04892473058663e-21
Pithd1	1.90458655991186e-25	0.825753	0.752	0.532	6.14895770867543e-21
Cpne5	2.04486404472581e-25	-1.03249	0.395	0.606	6.60184356839729e-21
Bmyc	2.36603773115155e-25	-1.13441	0.353	0.569	7.63875281502278e-21
Tnfrsf13b	2.78816440341153e-25	-0.964403	0.443	0.649	9.00158877641412e-21
Clint1	3.72557120641799e-25	0.832924	0.799	0.619	1.20280066399205e-20
Btla	3.88311106836422e-25	-0.941803	0.453	0.671	1.25366240842139e-20
Rybp	4.08077639197832e-25	1.7415	0.352	0.121	1.3174786581502e-20
Coa3	6.2716174867585e-25	-0.816626	0.554	0.74	2.02479170559998e-20
Rrad	1.14345712535204e-24	2.58398	0.255	0.055	3.69165132919905e-20
Gpx1	1.18533167042048e-24	-0.543481	0.937	0.973	3.82684329795253e-20
Mrpl17	1.36251103190545e-24	-0.807133	0.547	0.712	4.39886686650674e-20
Ets2	1.51537848613619e-24	1.78351	0.354	0.13	4.8923994424907e-20
Dbnl	1.75110256743958e-24	-0.621699	0.807	0.902	5.65343463897869e-20
Hmox2	1.79320953817248e-24	-0.685089	0.619	0.79	5.78937699398986e-20
Evl	1.8046745770959e-24	-0.826198	0.547	0.729	5.82639187215413e-20
Slc25a11	2.22648104401455e-24	-0.912827	0.472	0.674	7.18819405060099e-20
Mtf2	2.3598007414487e-24	0.623001	0.921	0.839	7.61861669376713e-20
Map1lc3b	3.52646572904769e-24	0.645351	0.902	0.822	1.13851946062305e-19
Traf4	4.08720458953941e-24	1.02626	0.571	0.308	1.3195540017328e-19
Gpbp1	4.14289719317972e-24	0.702358	0.845	0.7	1.33753435881807e-19
Fgfr1op	5.79254379147231e-24	0.824754	0.705	0.491	1.87012276307683e-19
Tespa1	6.66201658370715e-24	-1.52221	0.129	0.326	2.15083205404985e-19
Lrrc8d	1.47434877626775e-23	1.04853	0.638	0.401	4.75993502418044e-19
Mrps21	1.90073344643292e-23	-0.478643	0.898	0.955	6.13651793180869e-19
Gimap9	1.94297893183537e-23	-1.01148	0.388	0.592	6.27290748143048e-19
Atp5e	2.1460133893554e-23	-0.258182	0.983	0.995	6.9284042275339e-19
Mrps16	2.90828384367141e-23	-0.678795	0.653	0.797	9.38939438929314e-19
Tsc22d2	4.64196367036513e-23	1.30111	0.469	0.233	1.49865797097738e-18
Ifi209	4.85763092137086e-23	-1.09801	0.35	0.559	1.56828614296458e-18
Rgs19	6.5680113164299e-23	-0.831418	0.548	0.722	2.12048245350939e-18
Prdx6	8.11299725004055e-23	0.87874	0.732	0.572	2.61928116217559e-18
Gls	8.63508129989297e-23	1.01114	0.658	0.436	2.78783599767044e-18
Neurl3	1.11247592978729e-22	0.84083	0.633	0.378	3.59162853931825e-18
Twsg1	1.31992066080146e-22	1.36894	0.379	0.15	4.26136385339751e-18
Stat3	1.32738677221414e-22	0.884493	0.712	0.491	4.28546819409334e-18
Commd2	1.42176484828068e-22	-0.894962	0.431	0.639	4.59016781267416e-18
Peli1	1.48486996388514e-22	0.942076	0.663	0.466	4.79390267840316e-18
Myo1g	1.82036369705233e-22	-0.786593	0.535	0.72	5.87704419593344e-18
Dmac1	2.05465624029893e-22	-0.945744	0.443	0.634	6.6334576718051e-18
Sipa1	2.05810831227899e-22	-0.747049	0.666	0.782	6.64460268619273e-18
Rel	2.31746840708905e-22	0.816915	0.799	0.674	7.48194675228698e-18
Odc1	2.32595899870523e-22	0.794044	0.746	0.579	7.50935862731982e-18
Pitpnc1	2.62714067380461e-22	-0.682466	0.798	0.884	8.48172366537818e-18
Sertad1	2.99599387817383e-22	1.00443	0.592	0.356	9.6725662356842e-18
Clic1	3.03558991190434e-22	-0.295181	0.982	0.995	9.80040203058316e-18
BC035044	3.69671072967587e-22	-1.40018	0.229	0.426	1.19348305907585e-17
Mafg	4.19935906960287e-22	2.41011	0.247	0.062	1.35576307562129e-17
Sqstm1	4.43192314455734e-22	0.613042	0.91	0.83	1.43084638722034e-17
Wnk1	4.56931582361698e-22	0.827277	0.798	0.629	1.47520361365474e-17
Pcmtd1	4.7556407916266e-22	0.77024	0.799	0.654	1.53535862957665e-17
Stat1	5.03250301816419e-22	-1.03453	0.467	0.642	1.62474359941431e-17
Ppp4r2	5.39682504770151e-22	0.483747	0.941	0.875	1.74236496665043e-17
Ankrd12	6.27295865644464e-22	0.728096	0.848	0.7	2.02522470223315e-17
Slc2a1	6.91226594025122e-22	1.17814	0.47	0.238	2.2316250588101e-17
Ccdc117	8.03755120584676e-22	1.44591	0.434	0.22	2.59492340680762e-17
Nadk2	8.41122149517584e-22	1.47879	0.396	0.176	2.71556285971752e-17
Sipa1l2	9.11010880873627e-22	1.81262	0.34	0.133	2.94119862890051e-17
Irs2	1.00009339665843e-21	3.76042	0.173	0.017	3.22880153111174e-17
Irf8	1.0869801500945e-21	-0.499995	0.885	0.92	3.50931541458011e-17
Cxcr3	1.20066309309413e-21	-2.78979	0.026	0.146	3.87634079605441e-17
Bend5	1.26056044723074e-21	-1.09022	0.347	0.537	4.06971940388444e-17
Ms4a1	1.30170444128338e-21	-0.320258	0.984	0.993	4.2025527886834e-17
Psmb10	1.41889243607424e-21	-0.609424	0.724	0.837	4.58089422986569e-17
Trim25	1.44028306382632e-21	1.25627	0.483	0.26	4.64995387156327e-17
Elf2	1.80034220765635e-21	0.696388	0.784	0.616	5.81240481741854e-17
Gm42836	1.84366227571973e-21	1.4957	0.387	0.168	5.95226365716113e-17
Sik2	1.88052292603451e-21	1.33122	0.438	0.223	6.07126826670242e-17
Ninj1	2.14055132183912e-21	2.01454	0.28	0.085	6.91076994255759e-17
Ubn1	2.1889998786684e-21	0.723722	0.777	0.612	7.06718610828091e-17
Taf10	2.87052361878523e-21	-0.39771	0.926	0.97	9.26748550324813e-17
Ighg2b	4.52683822724187e-21	0.912879	0.668	0.413	1.46148972166504e-16
Gm12678	4.67813167795402e-21	-2.24072	0.051	0.19	1.51033481222745e-16
Akt3	4.68033035969724e-21	1.19155	0.535	0.313	1.51104465662825e-16
Csrnp1	5.00938737058473e-21	1.10605	0.499	0.27	1.61728071259328e-16
Map1lc3a	5.22924014983636e-21	1.24224	0.417	0.198	1.68826018237467e-16
Chd1	6.66580094439197e-21	1.19914	0.524	0.311	2.15205383489695e-16
Plk1	6.68095458445909e-21	-1.99517	0.213	0.381	2.15694618759262e-16
Susd6	7.21201401948999e-21	0.932685	0.616	0.393	2.32839872619234e-16
Gch1	7.64723943769212e-21	2.16803	0.252	0.067	2.4689112524589e-16
Cox17	7.91961075074753e-21	-0.46282	0.885	0.937	2.55684633087884e-16
Kmt2e	8.04851863770176e-21	0.688321	0.868	0.767	2.59846424218201e-16
Rnf138	8.55278207310488e-21	1.0642	0.547	0.328	2.76126569230191e-16
Mtmr3	9.12996282379972e-21	1.09359	0.66	0.466	2.94760849766374e-16
Dennd4a	9.45833055070601e-21	0.74914	0.808	0.632	3.05362201829544e-16
Tspan13	1.03431452508341e-20	0.555738	0.896	0.829	3.33928444423178e-16
Ndufb9	1.10908915658156e-20	-0.521382	0.805	0.89	3.58069434202355e-16
Ube2h	1.57299274241696e-20	0.662397	0.882	0.77	5.07840706889314e-16
Epb41	2.07000772852298e-20	0.729849	0.81	0.651	6.68301995153646e-16
Hspa5	2.25876604645662e-20	0.415829	0.931	0.842	7.29242618098521e-16
Ypel5	3.02733836346403e-20	1.02752	0.573	0.359	9.77376190644361e-16
Ost4	3.151764515081e-20	-0.402248	0.905	0.953	1.0175471736939e-15
Dnajb6	3.18068157100103e-20	0.685605	0.825	0.707	1.02688304519768e-15
Rab5a	3.31383705795889e-20	0.863719	0.656	0.456	1.06987229416203e-15
Bank1	3.33539977033507e-20	-0.710713	0.612	0.777	1.07683381585268e-15
Fnip1	4.19494581008319e-20	1.36839	0.423	0.208	1.35433825478536e-15
Ptprcap	4.39437299985216e-20	-0.386602	0.964	0.982	1.41872332300227e-15
Phf6	4.79671368733401e-20	-0.603509	0.742	0.844	1.54861901395578e-15
Rbm3	6.18504771254828e-20	0.211021	0.988	0.997	1.99684265399621e-15
Lcp2	6.30347035194326e-20	-1.25368	0.202	0.389	2.03507540312488e-15
Kpna1	6.55684784150948e-20	1.08205	0.553	0.341	2.11687832563134e-15
Gadd45b	9.11805486269167e-20	0.665012	0.857	0.775	2.94376401242001e-15
Cnp	1.04548365404864e-19	-0.485366	0.857	0.91	3.37534397709603e-15
Serinc1	1.20852047247344e-19	0.996317	0.511	0.288	3.90170834538051e-15
Pde4d	1.36118471731685e-19	1.88023	0.313	0.121	4.39458485985745e-15
Tob1	1.65404808652426e-19	1.9401	0.254	0.075	5.34009424734356e-15
Ndufa13	1.82563934700755e-19	-0.371238	0.942	0.977	5.89407663181387e-15
Psme1	1.97398572400941e-19	-0.364786	0.945	0.983	6.37301290996438e-15
Txndc5	2.11688823257995e-19	-0.813979	0.615	0.73	6.83437365888438e-15
Nfkbid	2.24372474767679e-19	1.85716	0.304	0.115	7.24386534787452e-15
Adprh	2.26035669858541e-19	-0.638515	0.597	0.755	7.29756160138298e-15
Nt5c2	2.37149951626786e-19	0.963235	0.621	0.434	7.65638618827078e-15
Cnbp	2.43355996287429e-19	0.306027	0.972	0.98	7.85674834013964e-15
Gpsm3	2.59979075927222e-19	-0.560479	0.794	0.892	8.39342446631037e-15
Rb1cc1	2.85884590446548e-19	1.01773	0.57	0.364	9.2297840025668e-15
Zfand5	3.30905340396566e-19	0.707596	0.768	0.624	1.06832789147031e-14
Apoe	3.47196017041503e-19	0.639112	0.891	0.802	1.12092234101849e-14
Sirt1	3.54828662004644e-19	1.09999	0.473	0.266	1.14556433528199e-14
Mlxip	3.5747121789194e-19	1.23375	0.462	0.253	1.15409582696413e-14
Icam1	3.82820538507435e-19	0.754155	0.738	0.571	1.23593610857125e-14
Slco4a1	4.38644747058779e-19	2.68864	0.196	0.04	1.41616456587927e-14
Ncl	4.56628131999627e-19	0.37943	0.975	0.938	1.4742239241608e-14
Prorsd1	4.63204813038187e-19	-0.973387	0.283	0.488	1.49545673889379e-14
Ssna1	4.72654628056624e-19	-0.598368	0.71	0.832	1.52596546668081e-14
Atp2b1	5.17521221702304e-19	0.823521	0.661	0.481	1.67081726426589e-14
Serp1	7.10072542705283e-19	0.326769	0.977	0.977	2.29246920412401e-14
2210016F16Rik	8.46802477433756e-19	-1.05057	0.311	0.498	2.73390179839488e-14
Fermt3	8.59634044934881e-19	-0.530878	0.793	0.864	2.77532851407226e-14
Sh3bgrl3	1.07913945237111e-18	-0.3145	0.978	0.997	3.48400172198014e-14
Rbm39	1.3455657067093e-18	0.307787	0.991	0.983	4.34415888411096e-14
Psme2	1.34960829370092e-18	-0.440188	0.886	0.93	4.35721037621342e-14
Rbbp6	1.51878470927301e-18	0.689864	0.791	0.651	4.9033964338879e-14
Camsap2	1.57009241025599e-18	1.91908	0.276	0.098	5.06904334651148e-14
Pcf11	1.597944650631e-18	1.14902	0.535	0.341	5.15896430456217e-14
Ubxn7	1.77369276619393e-18	1.03902	0.446	0.231	5.7263670956571e-14
Zfp36	1.78849332266109e-18	0.520958	0.813	0.692	5.77415069221131e-14
Nedd9	1.80755341968843e-18	-0.667911	0.615	0.764	5.83568621546408e-14
Stat5b	1.85191497285522e-18	1.28644	0.505	0.314	5.97890748986309e-14
Glcci1	1.89137324608507e-18	1.30532	0.416	0.205	6.10629852498566e-14
Utp3	2.1719245300411e-18	-0.52693	0.683	0.787	7.01205834523769e-14
Crebbp	2.39984853738279e-18	0.843074	0.658	0.478	7.74791100294032e-14
Gimap8	2.49482497903448e-18	-1.6193	0.134	0.298	8.05454244481283e-14
Gm43388	2.50952513808849e-18	-1.40347	0.166	0.339	8.10200190831871e-14
Tnrc6b	2.88111770634618e-18	0.760877	0.73	0.566	9.30168851493864e-14
Hsh2d	3.2239525416968e-18	-1.70917	0.069	0.21	1.04085307808681e-13
Atp5j2	3.92173683197439e-18	-0.301646	0.967	0.983	1.26613273620293e-13
Kdm6b	4.63625034402955e-18	2.67154	0.172	0.028	1.49681342356994e-13
Yy1	6.26971375783125e-18	0.502521	0.862	0.74	2.02417708671582e-13
Tradd	6.37018303729719e-18	-1.03444	0.253	0.441	2.0566135935914e-13
Bptf	6.52283513785137e-18	0.465017	0.956	0.903	2.10589732425532e-13
Coro1a	7.00258649338829e-18	-0.213648	0.996	1	2.26078504939041e-13
Trim14	7.07290404564678e-18	-1.12271	0.115	0.278	2.28348707113706e-13
F730043M19Rik	7.13283057657013e-18	-2.01464	0.057	0.186	2.30283435164567e-13
Nr4a3	7.61538858976297e-18	4.91667	0.122	0.003	2.45862820620497e-13
Ppp1r11	7.77378016971601e-18	-0.516174	0.756	0.855	2.50976492779281e-13
Taf1d	8.94846485607312e-18	0.682955	0.816	0.649	2.88901187878321e-13
Sipa1l1	8.98761405184487e-18	1.09893	0.472	0.271	2.90165119663812e-13
Nsmce1	9.30327498844521e-18	-0.651142	0.663	0.784	3.00356233001954e-13
1300002E11Rik	9.5699324247194e-18	-1.22718	0.185	0.359	3.08965268332066e-13
Dnaja1	9.91743324939557e-18	0.407903	0.954	0.922	3.20184332456736e-13
Cd37	1.07619364267428e-17	-0.300898	0.99	0.995	3.4744911753739e-13
Pde3b	1.1213319842165e-17	1.02367	0.615	0.438	3.62022031104296e-13
Ccng2	1.5242254887369e-17	0.90473	0.547	0.353	4.92096199038709e-13
Per1	1.54833967382041e-17	1.42225	0.331	0.143	4.99881463692919e-13
Trmt112	1.60837435703733e-17	-0.357689	0.941	0.978	5.19263661169503e-13
Tmem64	1.98183789392482e-17	0.71683	0.744	0.581	6.39836364053628e-13
Ndufa5	2.00759538144632e-17	-0.543754	0.71	0.817	6.48152168899946e-13
Ppp2r2a	2.01577234594126e-17	0.719394	0.689	0.494	6.50792101887135e-13
Dmxl1	2.34942143728559e-17	1.12195	0.595	0.416	7.58510711027652e-13
Rab19	2.50715293113358e-17	-1.48557	0.114	0.271	8.09434323816476e-13
Usp28	2.98129376497227e-17	1.04601	0.415	0.218	9.62510692021297e-13
Ndufb1-ps	2.99081047303242e-17	-0.308761	0.973	0.985	9.65583161218517e-13
Emb	3.98846975524131e-17	1.50918	0.291	0.115	1.28767746047966e-12
Klhl6	4.13553483875326e-17	-0.642736	0.843	0.884	1.33515742269149e-12
Derl1	4.21929072412434e-17	0.74926	0.731	0.599	1.36219801028354e-12
Mnt	4.31719875555009e-17	1.50377	0.323	0.138	1.39380761822935e-12
Rev3l	4.52664506624288e-17	0.579965	0.831	0.724	1.46142735963651e-12
Zcchc7	4.70860852903471e-17	-0.555126	0.637	0.779	1.52017426359886e-12
Srpk2	4.71790780890387e-17	0.900735	0.549	0.343	1.52317653610461e-12
Tmem121	5.02287832699312e-17	-1.76297	0.067	0.2	1.62163626786973e-12
Spag9	5.06468283295637e-17	1.03608	0.589	0.403	1.63513285261997e-12
Fh1	5.28335798248263e-17	-0.613407	0.69	0.807	1.70573212464452e-12
Ttc39b	5.45569591865935e-17	0.770513	0.628	0.429	1.76137142733917e-12
Ifit1bl1	5.48868189507203e-17	-2.46404	0.01	0.09	1.772020949824e-12
Gemin7	5.82810043261081e-17	-0.700876	0.534	0.684	1.8816022246684e-12
Sh3glb1	5.87912092402491e-17	0.422486	0.946	0.907	1.89807419032144e-12
Tra2a	5.88493723417439e-17	0.577043	0.866	0.724	1.8999519860532e-12
Mrpl42	6.2196264915363e-17	-0.611336	0.662	0.77	2.00800641279249e-12
Ppp3ca	6.24039547638494e-17	0.721126	0.843	0.729	2.01471167955088e-12
Arpc4	6.58770484336542e-17	-0.344783	0.954	0.987	2.12684050868053e-12
Ric1	6.63612961744145e-17	1.32169	0.335	0.148	2.14247444699097e-12
Sh3bp5	8.8465379816182e-17	-0.615462	0.655	0.795	2.85610478736544e-12
Ccnl1	1.19304671190964e-16	0.727681	0.711	0.526	3.85175130940029e-12
Uqcrb	1.22141251365022e-16	-0.400987	0.881	0.94	3.94333030031974e-12
Coa4	1.22779395379608e-16	-1.68381	0.073	0.206	3.96393277983064e-12
Fyn	1.24034627998089e-16	1.00852	0.604	0.426	4.00445796491831e-12
Ifi27l2a	1.2556542631029e-16	-1.07466	0.567	0.704	4.0538797884277e-12
Dhx9	1.2619626282214e-16	0.461888	0.913	0.852	4.07424634521277e-12
Clec2d	1.34634692278505e-16	-0.885129	0.246	0.426	4.34668104021155e-12
Actg1	1.44914075838025e-16	-0.229734	0.992	0.998	4.67855093843065e-12
Itgb3	1.46844535568592e-16	1.06026	0.451	0.246	4.74087583083199e-12
Tpp2	1.78773458369892e-16	0.719016	0.752	0.606	5.77170110347196e-12
Atg101	1.88224719289148e-16	0.759961	0.662	0.511	6.07683506225013e-12
Cd79b	1.9518220668276e-16	-0.345638	0.989	0.998	6.30145754275291e-12
Nup37	1.98742960626137e-16	-1.31152	0.194	0.356	6.41641648381483e-12
Zc3h12a	2.00131980649641e-16	1.45261	0.332	0.153	6.46126099527366e-12
Calm1	2.0554056234662e-16	-0.244834	0.985	0.997	6.63587705536062e-12
Hspa4	2.07073704411787e-16	0.391462	0.962	0.923	6.68537454693454e-12
Zfp414	2.13350435672931e-16	-1.18274	0.204	0.369	6.88801881570058e-12
Lsm6	2.14312583943648e-16	-0.397991	0.882	0.92	6.91908177262067e-12
Crip1	2.18163655491677e-16	-0.378545	0.984	0.995	7.0434136175488e-12
C330008A17Rik	2.22697277674499e-16	-2.76955	0.015	0.1	7.1897816097212e-12
Laptm5	2.5271316246659e-16	0.256163	0.998	1	8.15884445023385e-12
Bbc3	2.64465464821136e-16	1.38134	0.3	0.125	8.53826753175037e-12
Gm31814	2.87760352223083e-16	-1.18962	0.22	0.388	9.29034297152223e-12
Sdhaf4	2.9803559749469e-16	-1.21697	0.186	0.351	9.62207926511607e-12
Sec62	3.31640868829618e-16	0.583294	0.828	0.71	1.07070254501642e-11
Dpy30	3.55887553714444e-16	-0.64499	0.59	0.734	1.14898296716708e-11
Anp32b	3.76783525549452e-16	-0.290277	0.972	0.992	1.21644561223641e-11
Slc3a2	3.92103007003842e-16	0.90188	0.58	0.399	1.2659045581119e-11
Ralgps2	4.55660103338898e-16	-0.523231	0.805	0.86	1.47109864362963e-11
Ywhah	5.18669632505919e-16	-0.35926	0.918	0.943	1.67452490854536e-11
Ldlr	5.47428549989864e-16	-2.60979	0.024	0.116	1.76737307364227e-11
Eri2	5.53108410168695e-16	-1.3356	0.12	0.268	1.78571050222963e-11
Btbd7	5.77783085528908e-16	0.995429	0.502	0.314	1.86537269163008e-11
Fam117a	6.24867866114844e-16	1.11248	0.384	0.196	2.01738590575177e-11
Map4k1	6.25204348726513e-16	-0.45593	0.799	0.877	2.01847223986355e-11
Slc4a7	6.86366274474699e-16	0.773004	0.724	0.582	2.21593351714157e-11
Lst1	7.21097161713058e-16	-0.871906	0.462	0.617	2.32806218659061e-11
Il4i1	7.21732913976036e-16	-1.7174	0.124	0.27	2.33011471277163e-11
Pycard	8.23337590690082e-16	-0.796842	0.451	0.607	2.65814541154293e-11
Stap1	8.26341170649292e-16	-0.467608	0.804	0.892	2.66784246944124e-11
Eif2ak3	8.46841937786422e-16	0.643585	0.803	0.657	2.73402919614346e-11
Lurap1	8.72837781360436e-16	-2.16231	0.031	0.13	2.81795677712217e-11
Pum1	9.39039463848598e-16	0.750254	0.703	0.539	3.0316889090352e-11
Eef2	9.51548756814868e-16	0.206593	0.991	0.995	3.0720751613768e-11
Chmp6	9.88751143719051e-16	-1.03806	0.243	0.411	3.19218306749696e-11
Cabp1	1.00895528897474e-15	3.19765	0.135	0.017	3.25741215045496e-11
2510009E07Rik	1.01010678719484e-15	-1.24033	0.202	0.366	3.26112976245853e-11
Atp6ap2	1.03910260976287e-15	0.834747	0.529	0.326	3.35474277561941e-11
Znhit2	1.21429491258189e-15	-1.11643	0.206	0.369	3.92035112527063e-11
Fbrsl1	1.24211010762164e-15	1.26036	0.318	0.143	4.01015248245646e-11
Rc3h1	1.24493811965009e-15	0.850878	0.585	0.393	4.01928271929032e-11
Antxr2	1.28680493491481e-15	1.35616	0.342	0.163	4.15444973237246e-11
Ddit3	1.3478149822343e-15	1.48116	0.282	0.115	4.35142067014343e-11
Ighg1	1.36410107714775e-15	-1.80052	0.088	0.221	4.40400032757152e-11
Rbm25	1.67444116522834e-15	0.442888	0.906	0.844	5.4059333019397e-11
Jade2	1.7168906288376e-15	1.51403	0.243	0.083	5.5429813952022e-11
Tgfb1	1.74101370100099e-15	0.519547	0.882	0.807	5.62086273368169e-11
Rras2	1.79318833192107e-15	0.655742	0.766	0.601	5.78930852960719e-11
Rfc1	2.10517386666896e-15	-0.375382	0.885	0.93	6.79655382854073e-11
Ndufs5	2.1470023409049e-15	-0.402793	0.82	0.897	6.93159705761147e-11
Clk4	2.27489158156374e-15	0.73283	0.632	0.464	7.34448747107852e-11
Ccdc12	2.47961747721491e-15	-0.467168	0.807	0.872	8.00544502518834e-11
Csnk1d	2.73699785188857e-15	0.788675	0.612	0.444	8.83639756482226e-11
Bcl3	2.79384628952283e-15	1.11751	0.318	0.138	9.01993274572446e-11
Dgkd	2.81395513711061e-15	0.664385	0.758	0.607	9.08485416016159e-11
Fancm	2.85696991793998e-15	1.00851	0.551	0.371	9.22372738006924e-11
Togaram1	3.03554882443456e-15	1.31386	0.343	0.17	9.80026937968696e-11
Mrpl44	3.07427714334204e-15	-1.01843	0.242	0.409	9.92530375727978e-11
Trp53inp1	3.22928803910974e-15	1.0364	0.43	0.245	1.04257564342658e-10
Tpi1	3.41039271417812e-15	-0.538856	0.837	0.867	1.10104528777241e-10
Grb2	3.53142614145917e-15	-0.263676	0.982	0.988	1.14012092977009e-10
Pqlc1	3.79908103171573e-15	1.42037	0.299	0.133	1.22653331108942e-10
Mrpl41	3.85352001385383e-15	-0.757889	0.393	0.561	1.24410893647271e-10
Dctn5	3.99986444966209e-15	-0.713842	0.434	0.596	1.2913562375734e-10
Tiparp	4.35227961017155e-15	1.57721	0.269	0.11	1.40513347214388e-10
Ndufaf3	4.43884242598554e-15	-1.01789	0.312	0.471	1.43308027722943e-10
Rsbn1l	4.82416236344518e-15	0.653159	0.786	0.672	1.55748081903828e-10
Kdm3a	5.0872234451918e-15	1.14246	0.422	0.243	1.64241008928017e-10
Tma7	5.42826767504601e-15	-0.287421	0.959	0.973	1.7525162188886e-10
Arih1	5.46018460768695e-15	0.675	0.721	0.561	1.76282060059173e-10
Invs	5.48104008601671e-15	-1.06386	0.247	0.408	1.76955379177049e-10
Gm39383	5.61591978560584e-15	-1.25061	0.183	0.338	1.81309970278285e-10
Tpm4	6.06625143739758e-15	-0.419432	0.836	0.905	1.95848927656381e-10
Pnpla8	6.09574995948547e-15	0.866653	0.535	0.364	1.96801287441988e-10
Smarcb1	6.60712164045095e-15	-0.614589	0.58	0.707	2.13310922161959e-10
9430038I01Rik	7.80484413894161e-15	0.62199	0.755	0.619	2.5197939302573e-10
Zbtb11	7.81621199233192e-15	1.01804	0.461	0.28	2.52346404172436e-10
Zswim6	8.15494659372821e-15	2.46039	0.178	0.047	2.63282450778515e-10
Gns	8.19862942452342e-15	1.18936	0.409	0.225	2.64692750970739e-10
Tmem251	8.29793087647657e-15	0.910201	0.526	0.349	2.67898698347046e-10
Pip5k1c	8.56692912357771e-15	1.02773	0.431	0.246	2.76583306754706e-10
Nup98	8.64687412703614e-15	0.972789	0.481	0.301	2.79164331191362e-10
Themis2	8.75733059266519e-15	-1.68515	0.074	0.196	2.82730418184196e-10
Zbtb38	9.63211912860555e-15	-0.631522	0.538	0.681	3.1097296606703e-10
H2-Ab1	9.70631172613738e-15	0.227256	0.992	1	3.13368274078345e-10
Bin1	1.01866952583516e-14	-0.458631	0.772	0.88	3.28877456415882e-10
Zfas1	1.18314939994477e-14	0.592653	0.736	0.567	3.81979783772171e-10
Ndufa3	1.42813727103373e-14	-0.334063	0.914	0.94	4.61074117953241e-10
Brox	1.61046458053933e-14	1.10736	0.408	0.231	5.19938489827124e-10
Farsb	1.83291705289254e-14	-0.690203	0.501	0.647	5.91757270526358e-10
Frat2	1.91474322162768e-14	1.29059	0.299	0.133	6.18174849102496e-10
Mrps7	1.93395008855573e-14	-0.565594	0.643	0.759	6.24375786090218e-10
Phf11b	1.98276672275628e-14	-1.18956	0.232	0.391	6.40136236441864e-10
Slf2	2.03876054249057e-14	0.989071	0.455	0.283	6.58213841143081e-10
Ddx39b	2.14979055540841e-14	-0.369591	0.851	0.91	6.94059880813606e-10
Ccnt1	2.15216345693246e-14	0.742077	0.63	0.464	6.94825972070644e-10
Tnpo1	2.15524402857901e-14	0.742418	0.654	0.479	6.95820534626734e-10
Trim59	2.26265212874714e-14	-0.564312	0.591	0.7	7.30497239766014e-10
Gpr18	2.27831809005479e-14	-0.745038	0.526	0.671	7.35554995374189e-10
Mrpl54	2.28723574523307e-14	-0.466823	0.732	0.837	7.38434060348496e-10
Ctso	2.30943824782333e-14	-0.644702	0.501	0.671	7.45602138309762e-10
Atp5k	2.31932826558258e-14	-0.339483	0.913	0.955	7.48795130543337e-10
Maco1	2.32250408923324e-14	1.01047	0.473	0.286	7.4982044520895e-10
Etf1	2.40530255263747e-14	0.486515	0.837	0.704	7.76551929119007e-10
Trmt12	2.71136741590524e-14	-1.46784	0.082	0.208	8.75364970225006e-10
Rps6ka5	2.71554428408435e-14	1.29253	0.332	0.163	8.76713472116634e-10
Pnp	2.72642287372046e-14	-0.425851	0.862	0.89	8.80225624780649e-10
Tent4b	2.78149675444362e-14	1.05607	0.423	0.24	8.98006227172123e-10
Inpp5a	2.8116629319001e-14	1.78453	0.216	0.073	9.07745377563947e-10
Degs1	2.98234504624717e-14	0.797441	0.568	0.383	9.62850098180898e-10
Rhog	3.07155960169643e-14	-0.372331	0.879	0.937	9.91653017407694e-10
Primpol	3.14761970051767e-14	-1.08016	0.188	0.343	1.01620902031213e-09
Flcn	3.22570551713041e-14	1.15701	0.304	0.136	1.04141902620555e-09
Arid5b	3.23138445372183e-14	0.879111	0.478	0.295	1.04325247088409e-09
Wdr26	3.36792299375505e-14	0.79977	0.558	0.374	1.08733393853382e-09
Gimap5	3.38285419905322e-14	-1.43288	0.154	0.296	1.09215447816433e-09
Baiap2l1	3.43721839657892e-14	2.00314	0.199	0.063	1.1097059593355e-09
Gm31718	3.49891561012693e-14	1.19999	0.338	0.165	1.12962490472948e-09
Wdr5b	3.55716124297434e-14	-1.98301	0.03	0.121	1.14842950729426e-09
A530032D15Rik	3.64576877564028e-14	0.965495	0.426	0.246	1.17703644921547e-09
Srrm2	3.68136644662227e-14	-0.308659	0.928	0.948	1.188529157292e-09
Ahr	3.74047477281166e-14	3.14237	0.118	0.013	1.20761228040224e-09
Dennd2d	3.84543475880938e-14	-1.35484	0.139	0.281	1.24149861188161e-09
Tmem167	4.07747574239233e-14	-0.461109	0.724	0.817	1.31641304343136e-09
Mob3a	4.08786418734174e-14	-0.749336	0.374	0.536	1.31976695288328e-09
Phf13	4.81095522064624e-14	2.57325	0.146	0.03	1.55321689298564e-09
Heg1	4.86578695898381e-14	0.941236	0.499	0.308	1.57091931970792e-09
Itprip	5.14715857253593e-14	1.26371	0.321	0.156	1.66176014514322e-09
AC125149.3	5.20030190061926e-14	1.47414	0.244	0.093	1.67891746861493e-09
Cops6	5.27397437643996e-14	-0.442215	0.714	0.825	1.70270262743364e-09
B4galt5	5.28491806318092e-14	1.4775	0.263	0.11	1.70623579669796e-09
Dyrk1a	5.33960398800069e-14	0.76618	0.631	0.454	1.72389114752602e-09
Rsrc2	5.46792942326949e-14	0.48734	0.826	0.705	1.76532101430256e-09
Tbx21	5.79094061007006e-14	-1.71828	0.046	0.15	1.86960517596112e-09
Tmem258	5.84732543651619e-14	-0.318393	0.901	0.932	1.88780901717925e-09
Nfat5	5.9307663250137e-14	1.14176	0.395	0.221	1.91474790803067e-09
Zcchc18	6.04025654620351e-14	-1.12665	0.211	0.363	1.9500968259418e-09
Ptpn18	6.6919554702219e-14	-0.353797	0.93	0.955	2.16049782356114e-09
Gm11998	6.74625755643464e-14	-1.27431	0.101	0.235	2.17802925209493e-09
Chst3	6.77446385714203e-14	-0.877375	0.332	0.486	2.1871356562783e-09
Ddi2	6.83123788731759e-14	0.983394	0.395	0.216	2.20546515192048e-09
Il21r	7.08636812463174e-14	-0.593368	0.615	0.739	2.28783394903736e-09
Rassf3	7.27569380149103e-14	0.695288	0.681	0.529	2.34895774381138e-09
Dguok	7.30731286033286e-14	-0.693848	0.42	0.586	2.35916595695847e-09
Xpr1	7.38318972127898e-14	0.885833	0.515	0.331	2.38366280151492e-09
Rnf216	7.40038556127137e-14	0.784488	0.613	0.444	2.38921447845646e-09
2310011J03Rik	7.72601006306253e-14	-0.750813	0.422	0.567	2.49434234885974e-09
Med13	7.90828878597454e-14	0.797147	0.622	0.458	2.55319103455188e-09
Tmx4	8.9171765063841e-14	1.07609	0.374	0.2	2.87891043508611e-09
Tle5	9.18799907240669e-14	-0.425016	0.843	0.902	2.9663455005265e-09
Pdrg1	9.31195592475166e-14	-0.629034	0.443	0.599	3.00636497030607e-09
Exosc3	9.66039738955845e-14	-0.58	0.579	0.704	3.11885929721895e-09
Scand1	9.84296592532394e-14	-0.453984	0.762	0.865	3.17780154899084e-09
Aurka	1.05984314073458e-13	-1.33566	0.191	0.328	3.42170357986159e-09
Ints6	1.11860303480979e-13	1.19322	0.414	0.246	3.6114098978834e-09
Rara	1.15561169281346e-13	1.80544	0.192	0.06	3.73089235024824e-09
Ndfip1	1.16980394729855e-13	0.435569	0.827	0.727	3.77671204385338e-09
Mrpl57	1.2158678543564e-13	-0.427576	0.769	0.844	3.92542936778962e-09
Pold4	1.27090398816098e-13	-0.292112	0.967	0.992	4.10311352577774e-09
Iglv3	1.27604761598521e-13	-1.69758	0.141	0.283	4.11971972820825e-09
Zbtb7a	1.2968632951196e-13	0.54279	0.748	0.591	4.18692314829362e-09
Coq8a	1.29746149561901e-13	1.39672	0.236	0.092	4.18885443860598e-09
Taf12	1.31378967791345e-13	-0.625923	0.515	0.644	4.24156997514357e-09
Sbds	1.41405940268559e-13	0.551356	0.703	0.539	4.56529078157044e-09
Midn	1.48474590495256e-13	0.864161	0.5	0.316	4.79350215413934e-09
Pou6f1	1.5614353537788e-13	1.95953	0.186	0.057	5.04109403967487e-09
Mob4	1.57403443742595e-13	0.628514	0.69	0.547	5.08177018122969e-09
Gimap3	1.59812029002848e-13	-1.38548	0.162	0.303	5.15953135635693e-09
Srsf7	1.61789496502559e-13	-0.286995	0.961	0.958	5.22337389458512e-09
H2-DMb2	1.6489433554262e-13	-0.374191	0.938	0.973	5.32361362299349e-09
Timm10b	1.65603195942767e-13	-0.454588	0.791	0.847	5.34649918101223e-09
Sdhaf2	1.66886688386924e-13	-0.587396	0.544	0.656	5.38793673457184e-09
Erf	1.80025545225333e-13	2.2937	0.143	0.03	5.81212472759987e-09
Grasp	1.89838757986055e-13	2.44521	0.135	0.025	6.1289443015798e-09
Fcrla	1.89913681807335e-13	-0.571139	0.648	0.79	6.13136321714982e-09
Lgmn	2.0125575173469e-13	0.613319	0.766	0.659	6.49754194475448e-09
Atxn7l1	2.0176949171636e-13	-0.711893	0.457	0.601	6.51412804006268e-09
Rbm38	2.23330976703889e-13	0.360633	0.953	0.918	7.21024058288505e-09
Lamtor2	2.38184717228976e-13	-0.452266	0.814	0.867	7.68979359573750e-09
March7	2.63300992806986e-13	0.699661	0.62	0.443	8.50067255277355e-09
Pop7	2.64518966573433e-13	-0.861042	0.32	0.478	8.53999483582330e-09
Adsl	2.83272930154437e-13	-0.70321	0.463	0.614	9.14546655003601e-09
Chst12	2.8952216100488e-13	1.05811	0.412	0.243	9.34722296804256e-09
E330020D12Rik	2.95794691044113e-13	-0.583302	0.498	0.657	9.54973160035917e-09
Zfp143	2.99459667043793e-13	-1.05554	0.185	0.334	9.66805535050885e-09
Stk17b	3.04874476743523e-13	0.431134	0.906	0.807	9.84287248166463e-09
Pif1	3.06562166643778e-13	-1.57951	0.079	0.195	9.89735955009437e-09
Psmc1	3.07572741863704e-13	-0.495216	0.648	0.769	9.92998597106969e-09
2410006H16Rik	3.15813566668119e-13	0.293547	0.961	0.96	1.01960409998802e-08
Icam2	3.19480497448711e-13	-0.950265	0.26	0.411	1.03144278601316e-08
Mif4gd	3.51657233840283e-13	-0.413615	0.885	0.922	1.13532537945335e-08
Edf1	3.71061658859417e-13	-0.311628	0.906	0.945	1.19797256562763e-08
Cyp51	3.87404268196826e-13	0.663181	0.649	0.494	1.25073467987345e-08
Tpt1	3.96983346033103e-13	0.112087	0.991	0.998	1.28166073266787e-08
Ly86	5.13497196627408e-13	-0.407072	0.842	0.907	1.65782569931159e-08
H1f0	5.40525106254776e-13	-1.1092	0.274	0.436	1.74508530554354e-08
Ube2g1	5.53521702717403e-13	0.581679	0.766	0.646	1.78704481722313e-08
Slc9a7	6.14890081056148e-13	0.636015	0.75	0.634	1.98517262668977e-08
Lcorl	6.41849059601708e-13	0.762922	0.551	0.384	2.07220968892411e-08
Crk	6.59385422273378e-13	0.87449	0.463	0.29	2.1288258358096e-08
Fgd6	7.07453257312208e-13	1.1501	0.395	0.236	2.28401284123246e-08
Ighg2c	7.94556354331099e-13	-1.01022	0.173	0.321	2.56522518995795e-08
Rictor	8.09028329661975e-13	0.84922	0.479	0.313	2.61194796231368e-08
Zfp800	8.20339898842462e-13	0.691109	0.534	0.361	2.64846736341289e-08
Tmem189	9.00010937776216e-13	0.567666	0.719	0.576	2.90568531261051e-08
Cisd2	9.11863206876139e-13	0.472421	0.734	0.581	2.94395036339961e-08
Rbx1	9.35943768837722e-13	-0.307661	0.942	0.96	3.02169445769258e-08
Myo1e	9.45721652894411e-13	0.419966	0.898	0.822	3.0532623563696e-08
Tmsb10	9.79416853368883e-13	-0.175885	1	0.998	3.16204731110144e-08
mt-Co1	9.85489078573672e-13	0.338925	0.999	0.993	3.1816514901751e-08
Atp5j	9.99155518571469e-13	-0.253738	0.961	0.985	3.22577359170799e-08
Cd79a	1.04828190947525e-12	-0.235897	0.993	0.998	3.38437814474086e-08
Fopnl	1.09644018648018e-12	-0.820464	0.299	0.451	3.53985714205127e-08
2700062C07Rik	1.11128298497951e-12	-1.13452	0.109	0.238	3.58777711700636e-08
Gm13091	1.15808682540045e-12	-1.46048	0.077	0.19	3.73888331580536e-08
Tmem256	1.19053048984071e-12	-0.412633	0.809	0.875	3.84362768645072e-08
Ghitm	1.19730880587229e-12	0.347654	0.934	0.88	3.86551147975869e-08
Polr1d	1.25326813973229e-12	0.257358	0.977	0.965	4.04617618912568e-08
Ngrn	1.27290871848066e-12	-1.02376	0.199	0.346	4.10958579761483e-08
Iqgap1	1.37874972806433e-12	0.407475	0.907	0.854	4.45129349705569e-08
Snx18	1.40884068505187e-12	1.39934	0.224	0.088	4.54844215168998e-08
Cox20	1.43983549689436e-12	-0.661954	0.43	0.587	4.64850890172346e-08
Snn	1.44209219388228e-12	-1.88436	0.042	0.135	4.65579464794893e-08
Pik3ca	1.45083986081115e-12	0.875019	0.425	0.256	4.68403649062878e-08
Snrpd1	1.47980904385482e-12	-0.352673	0.891	0.947	4.77756349808527e-08
Gm20513	1.78681249494783e-12	-0.989056	0.207	0.354	5.76872413993907e-08
Zfp706	1.7904080783009e-12	-0.304827	0.952	0.967	5.78033248079444e-08
Elk3	1.81135776542008e-12	-0.73613	0.339	0.493	5.84796854565872e-08
Xpo1	1.89693939213468e-12	0.651414	0.661	0.516	6.12426882750682e-08
Grcc10	1.95924603326843e-12	-0.341603	0.942	0.965	6.32542581840712e-08
Ddx39	1.9920317283199e-12	-0.395452	0.836	0.882	6.43127443488079e-08
Grhpr	2.05595267105493e-12	-0.751168	0.391	0.529	6.63764319850086e-08
Btg3	2.1254029041729e-12	2.13001	0.158	0.045	6.86186327612222e-08
Terf2ip	2.21610942356676e-12	0.78184	0.581	0.434	7.1547092739853e-08
Rap1a	2.44612773323902e-12	-0.296207	0.946	0.968	7.89732338676218e-08
Kifc1	2.4753134560271e-12	-1.18556	0.206	0.339	7.9915494927835e-08
2310001H17Rik	2.48050549255981e-12	-0.797134	0.371	0.526	8.00831198272934e-08
Foxn2	2.59730194686119e-12	0.833999	0.512	0.351	8.38538933544134e-08
Prelid1	2.68889796832846e-12	-0.3362	0.899	0.932	8.68110709074844e-08
Gm12493	2.70514597320796e-12	-1.94628	0.034	0.12	8.73356377450189e-08
Ndufb7	2.80912844997633e-12	-0.347623	0.876	0.92	9.06927120074859e-08
Scpep1	2.95033181040752e-12	0.78649	0.542	0.388	9.52514624990067e-08
AC133103.1	2.95139332049308e-12	1.14407	0.376	0.223	9.52857333521192e-08
Nsd3	2.98727926957049e-12	0.581804	0.812	0.7	9.64443112180834e-08
2310009A05Rik	3.16487491811616e-12	-0.793611	0.35	0.496	1.0217798673138e-07
Ripk2	3.24312042419814e-12	0.912531	0.401	0.24	1.04704142895237e-07
Mrps2	3.271157486325e-12	-1.14039	0.109	0.235	1.05609319446003e-07
Dusp16	3.33051873908749e-12	0.892615	0.407	0.245	1.0752579749144e-07
Mrpl43	3.37433279218242e-12	-0.495531	0.704	0.789	1.08940334195609e-07
Gsap	3.42816825961599e-12	0.979244	0.362	0.201	1.10678412261702e-07
Trp53inp2	3.4291558296312e-12	1.8484	0.177	0.057	1.10710295959643e-07
Hspa2	3.47154286204617e-12	-0.981912	0.283	0.421	1.12078761301161e-07
Edrf1	3.57518442712371e-12	1.15405	0.319	0.163	1.15424829229689e-07
Phf3	3.69629084895355e-12	0.649278	0.679	0.527	1.19334750058465e-07
Kansl1	3.78366677369381e-12	0.609261	0.821	0.737	1.22155681788705e-07
Fas	3.79519927444941e-12	-0.383869	0.811	0.89	1.22528008575599e-07
1700017B05Rik	3.82124596198091e-12	1.15863	0.28	0.135	1.23368925882554e-07
Churc1	4.02246043598715e-12	-0.559922	0.598	0.717	1.29865135175845e-07
Cox19	4.08463222242652e-12	-0.782844	0.272	0.428	1.3187235130104e-07
Mrpl14	4.14110072614821e-12	-0.645902	0.478	0.601	1.33695436943695e-07
Rmnd5a	4.16074912899285e-12	1.1505	0.332	0.183	1.34329785629534e-07
Heca	4.21132817080837e-12	0.878118	0.423	0.256	1.35962729994548e-07
Strn3	4.29324564398874e-12	0.641322	0.649	0.479	1.38607435616177e-07
Lin54	4.47031404141097e-12	1.08052	0.375	0.22	1.44324088826953e-07
Chd2	4.63386137547421e-12	0.934918	0.441	0.276	1.49604214507185e-07
Sh2d3c	4.77694724951445e-12	-1.39313	0.087	0.201	1.54223741950574e-07
Mbnl2	5.01323815919097e-12	0.986597	0.436	0.266	1.6185239396948e-07
Rock2	5.11108086688362e-12	0.531477	0.82	0.714	1.65011245787338e-07
Chd4	5.12605406904454e-12	0.539539	0.836	0.73	1.65494655619103e-07
Hspa1b	5.1293848009518e-12	3.02372	0.097	0.01	1.65602188298729e-07
Vps28	5.26005351537951e-12	-0.406541	0.756	0.842	1.69820827744027e-07
Avl9	5.32741256948903e-12	0.965919	0.409	0.251	1.71995514805953e-07
Syncrip	5.50301342127791e-12	0.440357	0.836	0.747	1.77664788305957e-07
Gnb2	5.69031991295686e-12	-0.239524	0.962	0.98	1.83711978389812e-07
Wac	6.10793424162342e-12	0.493374	0.771	0.639	1.97194656990812e-07
Itga6	6.12173481433443e-12	1.73785	0.193	0.07	1.97640208480787e-07
Unc119b	6.58966477669598e-12	0.91312	0.378	0.218	2.1274732731563e-07
Slc50a1	6.66569613302003e-12	-0.728564	0.432	0.581	2.15201999654552e-07
Gm32401	6.72163214199339e-12	-1.42379	0.089	0.201	2.17007893704257e-07
Med8	6.99757116157569e-12	-0.579133	0.539	0.672	2.25916584951471e-07
B3gnt5	7.05860364366611e-12	-1.6693	0.053	0.15	2.2788701863576e-07
Gtse1	7.46431688055322e-12	-1.27404	0.098	0.215	2.40985470488661e-07
Atp1b3	7.99123519738735e-12	0.584649	0.667	0.516	2.57997028347651e-07
Gm40634	8.71841025302507e-12	-1.29033	0.073	0.181	2.81473875018914e-07
Tspan32	9.63785594749679e-12	-1.18119	0.131	0.26	3.11158179264934e-07
Rars2	9.96122148466098e-12	-1.01701	0.147	0.28	3.2159803563228e-07
Pim3	9.98409127476121e-12	1.57472	0.173	0.057	3.22336386805666e-07
Rnf157	1.00846233121475e-11	0.721686	0.687	0.567	3.25582063632683e-07
Hectd1	1.07991608590672e-11	0.517726	0.718	0.569	3.48650908334986e-07
Scnm1	1.10540570284194e-11	-0.805002	0.271	0.416	3.56880231162521e-07
Pip4k2c	1.12915185214176e-11	0.854049	0.412	0.256	3.64546675463966e-07
Suz12	1.15221841474059e-11	0.475421	0.808	0.72	3.71993715199001e-07
Rpp25l	1.1668935144531e-11	-0.675636	0.393	0.537	3.76731571141185e-07
Zdhhc20	1.17088018860246e-11	0.567011	0.684	0.517	3.78018668890305e-07
Kctd1	1.17096620070168e-11	-1.0145	0.158	0.29	3.78046437896537e-07
Mir142hg	1.19022185665049e-11	-0.358228	0.781	0.879	3.84263126419612e-07
Tnip1	1.21383860214203e-11	0.7046	0.513	0.349	3.91887792701553e-07
Igkv9-123	1.27213906965219e-11	-5.31463	0.015	0.078	4.10710098637208e-07
Zbtb2	1.27418249221241e-11	1.0589	0.304	0.158	4.11369817610776e-07
Samhd1	1.27550035027814e-11	-0.384435	0.852	0.903	4.11795288087298e-07
Atp6v1e1	1.31281440646084e-11	0.556591	0.659	0.502	4.23842131125883e-07
Tax1bp1	1.31857332396375e-11	0.433932	0.83	0.681	4.25701397641697e-07
Stat4	1.42897285572181e-11	2.11425	0.156	0.047	4.61343886469787e-07
Emsy	1.45976332177007e-11	0.795231	0.471	0.319	4.71284588433466e-07
Rock1	1.53402363839944e-11	0.444716	0.875	0.782	4.95259531657259e-07
Mrps14	1.54303424730395e-11	-0.361748	0.828	0.887	4.9816860674208e-07
Slc38a1	1.54355633853226e-11	0.535612	0.778	0.656	4.98337163895141e-07
Ell2	1.59856644477306e-11	0.751236	0.559	0.418	5.16097176694983e-07
Ctdspl2	1.62104197520221e-11	0.662341	0.536	0.368	5.23353401694034e-07
Jak2	1.73966361346707e-11	1.00018	0.427	0.263	5.61650397607843e-07
Ss18	1.75163842892072e-11	0.668694	0.656	0.509	5.65516466777054e-07
Ube2d3	1.80346206595894e-11	0.232234	0.967	0.97	5.82247727994843e-07
Cd48	1.83576357814551e-11	-0.498913	0.579	0.691	5.92676271204277e-07
Yrdc	1.84881404764152e-11	0.741807	0.45	0.283	5.96889615281066e-07
Slc7a5	1.94490037384349e-11	0.821912	0.376	0.218	6.27911085695371e-07
Ubqln1	1.96284581176165e-11	0.406941	0.809	0.707	6.3370477032725e-07
Tuba1a	1.97195035580448e-11	-0.563014	0.669	0.752	6.36644172371476e-07
Med29	1.99378953265794e-11	-0.798449	0.348	0.491	6.43694950618615e-07
Pdzd2	2.10256389616857e-11	-0.682702	0.427	0.569	6.78812753878024e-07
Mzb1	2.12563184666045e-11	-0.243462	0.973	0.987	6.86260241694327e-07
Tfeb	2.1292756791392e-11	-0.470656	0.502	0.629	6.87436653010091e-07
Ell3	2.15535437771001e-11	-0.688125	0.437	0.576	6.95856160843677e-07
Znrd1as	2.15805581153445e-11	-1.93713	0.02	0.09	6.96728318753898e-07
Zfp367	2.17010202597988e-11	0.770008	0.518	0.364	7.00617439087603e-07
Snx2	2.26617537766514e-11	-0.372918	0.8	0.879	7.3163472067919e-07
Trerf1	2.33260157920355e-11	-0.624487	0.522	0.626	7.53080419845866e-07
Cadm1	2.3826323724504e-11	3.04514	0.089	0.008	7.69232861445612e-07
Cd2	2.49887328199463e-11	0.605848	0.577	0.409	8.06761239091966e-07
Zbp1	2.50974689947272e-11	-1.32849	0.115	0.231	8.10271786494766e-07
Pbx3	2.55913681110911e-11	1.1016	0.311	0.168	8.26217319466578e-07
Tatdn2	2.58378126379839e-11	1.0263	0.36	0.213	8.34173781017311e-07
Polr2g	2.60394305145829e-11	-0.366468	0.864	0.91	8.40683014163309e-07
Rtn4ip1	2.60814732039803e-11	-0.930832	0.178	0.313	8.42040362390503e-07
Chd6	2.73801625566079e-11	0.756475	0.53	0.376	8.83968548140086e-07
Lsm7	2.79264710027424e-11	-0.387946	0.782	0.849	9.01606116323539e-07
Ndufc1	2.80613222752488e-11	-0.427089	0.787	0.852	9.05959789656408e-07
Eno1	2.8268153861481e-11	-0.495828	0.674	0.75	9.12637347417914e-07
Lyrm9	2.85718522633156e-11	-1.35685	0.08	0.185	9.22442250321144e-07
Krt222	2.88500472512791e-11	0.879407	0.416	0.256	9.31423775507547e-07
Slirp	2.91373846990216e-11	-0.546466	0.526	0.642	9.40700465007914e-07
Tomm20	2.96491903806692e-11	0.319188	0.93	0.879	9.57224111439905e-07
Hvcn1	2.9667676560105e-11	-0.505544	0.763	0.807	9.57820937742991e-07
Tgoln1	3.09577697565573e-11	0.97268	0.369	0.22	9.99471596590451e-07
Tmem60	3.11007331233994e-11	-0.790867	0.225	0.369	1.00408716888895e-06
Rtraf	3.11291204041636e-11	-0.305372	0.887	0.912	1.00500365224842e-06
Gm44148	3.14149844390471e-11	-1.10636	0.108	0.226	1.01423277261464e-06
Taf4b	3.28913040336921e-11	1.52134	0.199	0.078	1.06189575072775e-06
Rbm43	3.35720146268841e-11	-0.711934	0.255	0.404	1.08387249222895e-06
Nr3c1	3.51017300838343e-11	0.470045	0.808	0.704	1.13325935575659e-06
Pou2f1	3.70404747435306e-11	-0.886138	0.257	0.399	1.19585172709488e-06
Ezr	3.71639282264781e-11	0.357206	0.93	0.902	1.19983742279185e-06
Prrc2c	4.0175265287415e-11	0.383094	0.923	0.874	1.29705843980419e-06
Hdac9	4.04402581845571e-11	-0.717277	0.458	0.591	1.30561373548843e-06
Tnks2	4.14412650539901e-11	0.527682	0.721	0.607	1.33793124226807e-06
Spata2	4.15028829510568e-11	1.35948	0.226	0.098	1.33992057607487e-06
Ppil3	4.22950381657549e-11	-0.718796	0.358	0.504	1.3654953071814e-06
Kansl1l	4.25567838997873e-11	1.16458	0.317	0.175	1.37394576820463e-06
Stoml2	4.31679773731399e-11	-0.596812	0.437	0.579	1.39367814949182e-06
Mdfic	4.4122261856161e-11	-0.962899	0.192	0.326	1.42448722402616e-06
Cdk19	4.44114228605173e-11	0.766637	0.476	0.311	1.4338227870518e-06
Ptp4a3	4.71811542402227e-11	-0.348478	0.842	0.89	1.52324356464559e-06
Tnrc6c	4.81103789523845e-11	0.714055	0.566	0.404	1.55324358447773e-06
Lat2	5.07911122050193e-11	-0.469001	0.725	0.804	1.63979105753905e-06
Cops9	5.12466079283148e-11	-0.387603	0.82	0.852	1.65449673696564e-06
Adam9	5.18785575237938e-11	0.724315	0.493	0.329	1.67489922965568e-06
Nufip2	5.21320860722096e-11	0.717969	0.564	0.411	1.68308439884129e-06
Nlrx1	5.27946840132783e-11	-1.36878	0.096	0.206	1.70447637336869e-06
Lonp2	5.29770799833162e-11	-0.489578	0.619	0.714	1.71036502726136e-06
Cdk17	5.34170044459447e-11	0.634556	0.633	0.496	1.72456798853732e-06
Sfr1	5.44473281090885e-11	0.443482	0.843	0.789	1.75783198800192e-06
Ppp6c	5.54000968682484e-11	0.479953	0.771	0.669	1.7885921273914e-06
Psmd12	5.57379510438527e-11	-0.438973	0.674	0.772	1.79949974945079e-06
1810026B05Rik	5.78400820720605e-11	0.418596	0.843	0.754	1.86736704969647e-06
Hnrnpa0	5.79015462394115e-11	0.341039	0.856	0.805	1.8693514203394e-06
Rpa3	5.90235882545998e-11	-0.467115	0.676	0.757	1.90557654679975e-06
Ccdc69	6.00249429650576e-11	-0.971869	0.139	0.266	1.93790528362688e-06
Epc1	6.02746997593422e-11	0.560942	0.706	0.566	1.94596868173036e-06
Larp4b	6.13078205800745e-11	0.488798	0.739	0.616	1.9793229874277e-06
Topors	6.19101757686606e-11	0.854959	0.444	0.295	1.99877002469121e-06
Apeh	6.49131627884199e-11	-0.869484	0.216	0.351	2.09572146062414e-06
Ctsz	6.67320794365279e-11	-0.440005	0.813	0.87	2.1544451846083e-06
D10Wsu102e	6.86742592824989e-11	0.716586	0.54	0.384	2.21714846093548e-06
Rab21	7.22626507732229e-11	0.411423	0.853	0.747	2.3329996802135e-06
Alcam	7.4480309923046e-11	0.78944	0.427	0.265	2.40459680586554e-06
Fbxo34	7.71670438093136e-11	0.967985	0.359	0.211	2.49133800938369e-06
2810006K23Rik	7.73300210724239e-11	-1.2275	0.09	0.198	2.49659973032321e-06
Pnpla7	7.89879265791405e-11	1.1776	0.285	0.145	2.55012520960755e-06
Tut7	8.0829411898196e-11	0.743328	0.586	0.446	2.60957756313326e-06
Lyrm2	8.55778147815875e-11	-0.797376	0.246	0.386	2.76287975022355e-06
Ptgr2	8.62707896278586e-11	-0.89099	0.262	0.398	2.78525244313542e-06
Sgo2a	8.94841463271625e-11	-1.15042	0.157	0.278	2.88899566417244e-06
Ankrd17	9.07379336293147e-11	0.655293	0.71	0.574	2.92947418722243e-06
Arhgap8	9.26866418693871e-11	-0.850261	0.348	0.469	2.99238823275316e-06
Srek1ip1	9.31938779184678e-11	-0.855035	0.182	0.314	3.00876434859773e-06
Trpm7	9.37039144669808e-11	0.81017	0.469	0.318	3.02523087856648e-06
Ktn1	9.43401899298324e-11	0.492017	0.808	0.705	3.04577303188464e-06
Atg4a	9.51228208598329e-11	1.10869	0.379	0.231	3.07104027145971e-06
Brd1	9.59442118484239e-11	0.612881	0.61	0.469	3.09755887952636e-06
Ralgapa1	9.64810233948502e-11	0.758398	0.549	0.396	3.11488984030274e-06
Serf2	9.65104369851205e-11	-0.155462	0.987	0.995	3.11583945806461e-06
Rps27l	9.8473891796656e-11	-0.351159	0.854	0.907	3.17922959665504e-06
Nanp	9.87793508093737e-11	-0.99788	0.157	0.283	3.18909134088063e-06
Smg6	1.01885026357197e-10	0.581803	0.594	0.436	3.28935807594211e-06
H2-Oa	1.03533456614707e-10	-0.489541	0.633	0.757	3.34257764680583e-06
Arhgef12	1.05334789574484e-10	1.03152	0.36	0.215	3.40073368141221e-06
Tpm1	1.07878317781652e-10	-0.752438	0.254	0.388	3.48285148958062e-06
Keap1	1.08103095169065e-10	-0.670929	0.255	0.398	3.49010842753327e-06
Pnp2	1.08830497563066e-10	-1.32373	0.075	0.175	3.51359261382359e-06
Mrps18c	1.08867763171649e-10	-0.377674	0.784	0.864	3.51479573399669e-06
Ywhag	1.11290860738966e-10	0.564656	0.613	0.451	3.59302543895751e-06
Vezf1	1.1563990291794e-10	0.642816	0.57	0.413	3.73343426570568e-06
Slc7a6	1.22128357788922e-10	0.940195	0.367	0.226	3.94291403121535e-06
Ppp1cb	1.22560688139252e-10	0.571742	0.67	0.546	3.95687181657577e-06
Naf1	1.22667358460941e-10	1.03653	0.271	0.135	3.96031566791148e-06
Polr2k	1.24514042858561e-10	-0.425944	0.712	0.789	4.01993587368865e-06
Nmral1	1.24519618903863e-10	-0.639473	0.547	0.652	4.02011589631122e-06
Snrnp27	1.27769326950217e-10	-0.560415	0.462	0.594	4.12503272058775e-06
Fnbp1	1.28505168421733e-10	0.483072	0.85	0.779	4.14878936249564e-06
Fam173a	1.28839995109801e-10	-0.614652	0.452	0.572	4.15959924211992e-06
Bnip3l	1.28900227482239e-10	0.62015	0.601	0.436	4.16154384426409e-06
Tspyl3	1.30720967667124e-10	-2.18237	0.032	0.106	4.22032644113309e-06
Dusp3	1.35145773261652e-10	2.94147	0.096	0.015	4.36318128975242e-06
Ccr7	1.3571293864136e-10	3.78434	0.077	0.005	4.38149222403631e-06
Ndufb3	1.36646418287685e-10	-0.379177	0.755	0.837	4.4116296144179e-06
Kcnk5	1.37963905812674e-10	1.25022	0.234	0.111	4.45416469916219e-06
Casp8	1.40212716595245e-10	-0.725311	0.35	0.473	4.52676755527747e-06
D230025D16Rik	1.41329759965211e-10	1.22583	0.243	0.116	4.56283130047682e-06
Recql5	1.44478764145371e-10	-1.06593	0.178	0.306	4.66449690043331e-06
Cyba	1.45096820164692e-10	-0.263777	0.959	0.983	4.68445083901709e-06
Gm9750	1.5023015780469e-10	2.23016	0.156	0.053	4.85018064472443e-06
Irf5	1.50580006401677e-10	-0.463877	0.637	0.734	4.86147550667815e-06
Paip2	1.51408816471855e-10	0.304163	0.94	0.927	4.88823363979384e-06
Pdcd4	1.51417756172318e-10	0.966163	0.28	0.143	4.88852225802328e-06
Gas2l3	1.58507631409329e-10	-1.49803	0.047	0.133	5.11741888005018e-06
Phlda1	1.61186601224576e-10	1.25789	0.284	0.151	5.20390942053545e-06
Lemd3	1.66888617676011e-10	0.982353	0.28	0.143	5.38799902167001e-06
Atp1a1	1.68779191664431e-10	0.761939	0.455	0.309	5.44903620288615e-06
Eepd1	1.74772131682879e-10	1.10187	0.317	0.176	5.64251827138175e-06
Gm43813	1.78193036621162e-10	2.45271	0.105	0.02	5.75296218731422e-06
Fcrl1	1.78261535649499e-10	-0.48684	0.535	0.651	5.75517367844407e-06
Rapgef5	1.8101858539937e-10	0.719003	0.627	0.481	5.84418502961865e-06
Gm8369	1.91442435421417e-10	0.610254	0.621	0.486	6.18071902758045e-06
Samd4b	1.91636148010208e-10	0.885822	0.313	0.175	6.18697303850956e-06
Dph7	1.94235163293797e-10	-1.28372	0.076	0.176	6.27088224694025e-06
Smco4	1.96079650352111e-10	-0.462057	0.765	0.84	6.33043151161791e-06
Ifi35	1.98981701208405e-10	-0.700025	0.374	0.499	6.42412422351337e-06
Irf2bp2	2.03542137828614e-10	0.721233	0.431	0.273	6.5713579197968e-06
Zfp958	2.06215781647192e-10	1.16956	0.264	0.133	6.65767651047958e-06
Sema7a	2.27746121313783e-10	-0.724368	0.304	0.438	7.3527835266155e-06
Dnajc24	2.32534881298348e-10	-0.897786	0.211	0.339	7.50738864271716e-06
Nek10	2.52438531724429e-10	5.41771	0.064	0	8.14997799672318e-06
Ebf1	2.54817352745797e-10	0.304348	0.994	0.992	8.22677823339805e-06
Sarnp	2.62975769099098e-10	-0.350593	0.861	0.89	8.49017270536439e-06
Acp5	2.68634644732164e-10	-0.636643	0.385	0.527	8.67286950517791e-06
Dgke	2.74335608771424e-10	1.49241	0.194	0.08	8.85692512918542e-06
Ccdc50	2.7511022479361e-10	-0.325586	0.908	0.945	8.88193360746171e-06
Otulin	2.76513968203712e-10	0.362285	0.905	0.844	8.92725346345683e-06
Setd5	2.80322662676575e-10	0.459057	0.796	0.687	9.05021716451323e-06
Wdr1	2.81204291309504e-10	-0.300334	0.874	0.918	9.07868054492732e-06
Rfc2	2.89540712888331e-10	-0.397539	0.776	0.837	9.34782191559975e-06
Mthfd2	3.0606417923128e-10	0.503672	0.639	0.517	9.88128202648187e-06
Uck2	3.07527254009669e-10	0.963851	0.384	0.25	9.92851739570216e-06
C330018D20Rik	3.14098026099663e-10	-1.21178	0.113	0.223	1.01406547726276e-05
1110038F14Rik	3.14164934448244e-10	-0.695804	0.299	0.431	1.01428149086616e-05
Hspa1a	3.18709527069901e-10	3.36599	0.078	0.007	1.02895370814518e-05
Fam149b	3.22284965685139e-10	-0.939877	0.183	0.311	1.04049701171447e-05
Txndc9	3.27317900200143e-10	-0.490777	0.549	0.662	1.05674584079616e-05
Rad23a	3.31982857836147e-10	-0.525648	0.569	0.667	1.071806656524e-05
Mir22hg	3.37497348230533e-10	1.67552	0.13	0.035	1.08961018876228e-05
Nbr1	3.37746679701626e-10	0.798412	0.38	0.228	1.0904151554167e-05
Rnf103	3.41219791284633e-10	1.62002	0.159	0.055	1.10162809616244e-05
Serinc3	3.41378792530631e-10	0.195647	0.988	0.988	1.10214143168514e-05
Snx17	3.51791008163391e-10	-0.425504	0.579	0.689	1.13575726985551e-05
Lax1	3.53870863431594e-10	-0.577837	0.514	0.619	1.1424720825889e-05
Larp1b	3.57851520346891e-10	1.13368	0.312	0.176	1.15532363343994e-05
Mxd3	3.63760948787054e-10	-1.23223	0.195	0.311	1.174402223159e-05
Fbxo33	3.64466536043432e-10	0.956942	0.307	0.166	1.17668021161622e-05
Chmp2a	3.70992137611647e-10	-0.463629	0.654	0.754	1.1977481162792e-05
Tmem229b	3.8111567868612e-10	-1.53031	0.06	0.148	1.23043196863814e-05
Bcl2l12	3.84007048126685e-10	-0.791636	0.275	0.413	1.239766754877e-05
Bbip1	3.89691444694557e-10	-0.522895	0.562	0.666	1.25811882919638e-05
Tubb4b	4.01152106859054e-10	-0.9262	0.843	0.842	1.29511957699445e-05
Crkl	4.06499502180396e-10	0.826288	0.346	0.2	1.31238364278941e-05
Sde2	4.30061522029888e-10	0.640363	0.554	0.404	1.38845362387349e-05
Ldlrad4	4.50186895022556e-10	1.25804	0.215	0.095	1.45342839058032e-05
Tab2	4.51473867504177e-10	0.600825	0.591	0.451	1.45758338123724e-05
Khdc4	4.67134639455593e-10	0.647883	0.518	0.369	1.50814418348238e-05
Son	4.68622456158996e-10	0.296366	0.985	0.965	1.51294759970932e-05
Mcrip1	4.7650757556453e-10	-0.410987	0.628	0.717	1.53840470771008e-05
Susd1	4.77499191711843e-10	-0.690084	0.358	0.488	1.54160614044168e-05
1810009A15Rik	4.83851859231496e-10	-0.82107	0.282	0.408	1.56211572752888e-05
Tmem184b	4.85850690090318e-10	1.01025	0.345	0.203	1.56856895295659e-05
Lsp1	5.31771078691045e-10	-0.351568	0.914	0.948	1.71682292755404e-05
Arhgdia	5.36664197091542e-10	-0.270154	0.948	0.97	1.73262036031004e-05
Pomgnt1	5.4814711205784e-10	-1.25298	0.094	0.195	1.76969295127874e-05
Fam98b	5.72051572381252e-10	-0.63272	0.427	0.544	1.84686850143287e-05
E2f4	5.93450568459433e-10	-0.460107	0.618	0.714	1.91595516027128e-05
Dusp4	6.01172201653512e-10	1.68415	0.128	0.035	1.94088445303836e-05
Sept10	6.02848621654318e-10	-1.31809	0.074	0.17	1.94629677501097e-05
Pik3c2a	6.03056105066606e-10	0.962763	0.372	0.236	1.94696663520754e-05
Flad1	6.20422112969007e-10	-1.00034	0.129	0.243	2.00303279172044e-05
Med28	6.23674888156146e-10	-0.336901	0.839	0.872	2.01353437641212e-05
Acbd5	6.31470898930077e-10	0.630893	0.547	0.396	2.03870379719575e-05
1110038B12Rik	6.38453103075159e-10	0.494448	0.708	0.591	2.06124584327815e-05
Dad1	6.39079919924262e-10	0.35131	0.916	0.887	2.06326952147548e-05
Commd1	6.47443336161258e-10	-0.491466	0.56	0.656	2.09027081079662e-05
Ppp1r12a	6.71037647546059e-10	0.452897	0.833	0.732	2.16644504510245e-05
Dipk1a	6.74707170501321e-10	0.604386	0.655	0.522	2.17829209996351e-05
P2ry10	6.83187987698718e-10	1.15137	0.197	0.083	2.20567241828531e-05
Hsp90b1	7.16013190609607e-10	0.351954	0.821	0.722	2.31164858588312e-05
Psmg3	7.20773945179312e-10	-0.850933	0.276	0.403	2.32701868201141e-05
Cbfa2t3	7.2613397619474e-10	-0.884649	0.162	0.285	2.34432354214472e-05
Mrps36	7.31108933221019e-10	-0.455645	0.699	0.765	2.36038519090406e-05
Abl2	7.37086092204505e-10	0.753645	0.521	0.376	2.37968244868224e-05
Nudt7	7.38542808313291e-10	-1.85734	0.034	0.106	2.38438545663946e-05
H2-Eb1	7.58658321726388e-10	0.168525	0.995	0.998	2.44932839169364e-05
Mrpl51	7.69342392665049e-10	-0.479367	0.677	0.73	2.48382191471911e-05
Anxa2	7.86239844418169e-10	-0.317445	0.928	0.96	2.53837533770406e-05
Polr2j	7.99287559415052e-10	-0.388151	0.743	0.815	2.5804998855715e-05
C030005K06Rik	8.00402697193317e-10	-2.10242	0.017	0.075	2.58410010788862e-05
Rpf2	8.00617604095088e-10	-0.961899	0.199	0.321	2.58479393482099e-05
Gm8251	8.05754271733292e-10	1.91279	0.128	0.037	2.60137766629093e-05
Ndufc2	8.21956820928678e-10	-0.311824	0.88	0.903	2.65368759636824e-05
Gnl3	8.35909829523731e-10	0.70084	0.409	0.258	2.69873488461736e-05
Usp9x	8.39727255047869e-10	0.697819	0.541	0.406	2.71105944292204e-05
Tlr1	8.49421672774718e-10	-1.21117	0.117	0.226	2.74235787055318e-05
Rragc	8.76262391187064e-10	0.748082	0.484	0.334	2.82901312994743e-05
Fignl1	8.99404537713757e-10	-0.716742	0.34	0.468	2.90372755000886e-05
Ywhab	9.18214694907931e-10	-0.271819	0.901	0.937	2.96445614251025e-05
Pttg1ip	9.37852370620025e-10	1.02373	0.253	0.126	3.02785637854675e-05
Irf9	9.41995327993499e-10	-1.28214	0.108	0.213	3.04123191642701e-05
Ptges3	9.54101996607074e-10	0.305665	0.892	0.834	3.08031829604594e-05
Faap24	9.60723018445788e-10	-1.04734	0.154	0.266	3.10169426505223e-05
Tox2	9.74663221128877e-10	-0.706595	0.266	0.401	3.14670020941458e-05
Canx	9.79244467202661e-10	0.408121	0.846	0.772	3.16149076236379e-05
Sf3a3	9.79531254174456e-10	-0.435826	0.675	0.759	3.16241665410223e-05
Rpl7l1	9.87582423350675e-10	-0.52572	0.559	0.664	3.18840985378765e-05
Pld4	9.91012266014341e-10	-0.862955	0.356	0.468	3.1994831008273e-05
Atp6v1b2	9.98791775940625e-10	0.674875	0.555	0.418	3.22459924862431e-05
Usp15	1.01759155354888e-09	0.534801	0.772	0.669	3.28529433063255e-05
Fadd	1.01884479918123e-09	-1.01685	0.103	0.211	3.2893404341566e-05
Cebpg	1.02523867145641e-09	0.55344	0.621	0.489	3.30998305079701e-05
Cmpk1	1.02858399116208e-09	-0.312091	0.901	0.93	3.32078341546678e-05
Smg1	1.03334393148883e-09	0.57169	0.716	0.576	3.33615088281168e-05
Oat	1.06849932344032e-09	0.457456	0.739	0.644	3.44965006572708e-05
Erp29	1.08456723733259e-09	-0.322951	0.824	0.879	3.50152532572826e-05
Gmpr2	1.09573315758924e-09	-0.810577	0.22	0.344	3.53757449927686e-05
Prrc2b	1.1004450076505e-09	0.623938	0.598	0.459	3.55278670719963e-05
Adipor2	1.10137323260425e-09	0.606366	0.541	0.388	3.55578348146283e-05
Zfp52	1.13760464719821e-09	0.780227	0.398	0.256	3.67275660347942e-05
Saraf	1.13945282084715e-09	0.921	0.269	0.143	3.67872343210501e-05
Pnrc2	1.14301062226843e-09	-0.564333	0.448	0.579	3.69020979399363e-05
Pet100	1.15199412663043e-09	-0.481242	0.615	0.72	3.71921303782634e-05
Bak1	1.16292904230392e-09	-0.609151	0.525	0.622	3.7545164130782e-05
Slfn2	1.17714975365559e-09	-1.52856	0.115	0.218	3.80042797967706e-05
Tlk2	1.18443690456836e-09	0.652684	0.5	0.354	3.82395454639895e-05
Ackr4	1.20001300896324e-09	-0.960908	0.146	0.261	3.87424199943783e-05
Wbp2	1.24175337329592e-09	0.447388	0.749	0.626	4.00900076568586e-05
Med21	1.3030438215065e-09	-0.492561	0.477	0.592	4.20687697773374e-05
Gla	1.31483225223797e-09	1.71281	0.137	0.043	4.24493592635028e-05
Znrf1	1.31915834284882e-09	1.14644	0.218	0.103	4.25890270988743e-05
Slc25a18	1.33187012418463e-09	2.25635	0.105	0.023	4.29994269593008e-05
Washc4	1.34067956278883e-09	0.730115	0.484	0.341	4.32838396846375e-05
Zfp608	1.34836102273181e-09	-0.717944	0.324	0.456	4.35318356188964e-05
Sec14l1	1.40686757470917e-09	0.923428	0.277	0.148	4.54207196494855e-05
Rab43	1.42114298632147e-09	0.847151	0.29	0.155	4.58816013133887e-05
Ank	1.44785340114303e-09	1.89595	0.159	0.06	4.67439470559028e-05
Akirin1	1.48523846989204e-09	0.45734	0.726	0.621	4.79509240004644e-05
0610012G03Rik	1.54067070256443e-09	-0.753333	0.302	0.428	4.97405536322925e-05
Ppm1a	1.57467471512729e-09	0.819496	0.408	0.266	5.08383731778847e-05
Ptma	1.58735548210046e-09	0.246678	0.999	0.998	5.12477717396132e-05
Srsf9	1.59184815582808e-09	-0.358095	0.804	0.867	5.13928177109096e-05
Ifi27	1.59630056262759e-09	-1.03448	0.259	0.384	5.15365636644318e-05
Phf19	1.61090582712055e-09	-0.795346	0.244	0.369	5.20080946285868e-05
Rit1	1.61536772431158e-09	-0.982951	0.12	0.231	5.21521469793995e-05
Snhg1	1.61589101089906e-09	0.501639	0.707	0.567	5.2169041286876e-05
Calm2	1.64394082210354e-09	0.179521	0.971	0.963	5.30746294416129e-05
Rbbp8	1.65391242595348e-09	0.604331	0.605	0.473	5.33965626719082e-05
Herpud2	1.7115708764115e-09	0.906307	0.337	0.203	5.52580657449452e-05
Atg2a	1.75086539488906e-09	1.09921	0.317	0.183	5.65266892739932e-05
Brd7	1.75143929383338e-09	-0.392285	0.542	0.656	5.65452176014105e-05
Laptm4a	1.76314947706369e-09	0.349608	0.887	0.827	5.69232808670014e-05
Ubl5	1.77163864742054e-09	-0.215595	0.948	0.973	5.71973537319723e-05
Prps1	1.77176811746351e-09	0.628847	0.409	0.268	5.72015336723096e-05
Mrpl27	1.79049299024936e-09	-0.537139	0.501	0.617	5.78060661902005e-05
BC005537	1.79725867644976e-09	0.747991	0.479	0.336	5.80244963691805e-05
Zfp934	1.79821494027271e-09	-0.817111	0.221	0.339	5.80553693467045e-05
Ndel1	1.82561527375197e-09	0.788313	0.336	0.191	5.89399891130823e-05
Capzb	1.82858477626733e-09	-0.213862	0.973	0.992	5.90358595017909e-05
Csnk1g3	1.82985859809554e-09	0.777784	0.409	0.266	5.90769848395146e-05
Ctse	1.85506355872021e-09	0.506002	0.745	0.621	5.9890726993282e-05
Tor4a	1.88276086351481e-09	-1.58611	0.049	0.128	6.07849344785755e-05
Pip5k1a	1.94304957386104e-09	0.862679	0.318	0.18	6.27313554921036e-05
Rnh1	1.99057556830311e-09	-0.393887	0.702	0.785	6.4265732222666e-05
Nfu1	2.0549013907281e-09	-0.62669	0.388	0.512	6.63424913996568e-05
Tom1	2.05669442491038e-09	1.26495	0.199	0.088	6.64003795082316e-05
Atp6v0b	2.06225295145213e-09	0.41676	0.805	0.717	6.65798365376319e-05
Mrps24	2.08752870406977e-09	-0.402559	0.691	0.785	6.73958642108924e-05
Rab8a	2.19210625754661e-09	-0.387832	0.753	0.789	7.07721505248924e-05
Bckdk	2.28364374505335e-09	-0.67452	0.326	0.449	7.37274383090475e-05
Elof1	2.30532157416977e-09	-0.417963	0.684	0.752	7.44273070220711e-05
Kif13b	2.35450573965681e-09	0.874919	0.341	0.2	7.60152178048202e-05
Ipmk	2.36939123497574e-09	1.04757	0.227	0.108	7.64957960211918e-05
Mxi1	2.37890117495894e-09	2.19942	0.108	0.027	7.68028244335492e-05
Ublcp1	2.42770149093599e-09	-0.388828	0.639	0.747	7.83783426348686e-05
Wdr45b	2.55276841009211e-09	0.74512	0.373	0.231	8.24161281198236e-05
Nasp	2.62731810103619e-09	0.379589	0.801	0.705	8.48229648919532e-05
Denr	2.63100311073783e-09	-0.401268	0.609	0.722	8.49419354301709e-05
Rtf1	2.6381847263695e-09	0.469882	0.696	0.561	8.51737938908393e-05
Oma1	2.63984939285008e-09	-1.2716	0.089	0.186	8.52275376481649e-05
Hnrnpab	2.65169522788671e-09	0.258068	0.973	0.962	8.56099804323224e-05
Ptrh2	2.65669322698971e-09	-0.819558	0.21	0.331	8.57713408333627e-05
Hspa8	2.66205563592216e-09	0.142492	0.993	0.997	8.59444662057469e-05
Mrpl33	2.7422214529246e-09	-0.317386	0.821	0.869	8.85326196076706e-05
Sub1	2.74573019903208e-09	0.760382	0.41	0.273	8.86458994757508e-05
Itch	2.79632707888553e-09	0.71543	0.505	0.351	9.02794197418192e-05
Zhx2	2.85772716591721e-09	0.990428	0.269	0.141	9.22617215516372e-05
Ugcg	2.9555455184389e-09	0.845862	0.364	0.231	9.54197870628e-05
Ep400	3.02851378378713e-09	0.493996	0.657	0.527	9.77755675095676e-05
Pnpla2	3.04115889254382e-09	0.540179	0.493	0.343	9.81838148457772e-05
Nmi	3.05344688141998e-09	-0.614311	0.399	0.514	9.85805325666441e-05
Tef	3.09014599677653e-09	1.71569	0.151	0.055	9.97653635059301e-05
Dhx40	3.12527504208897e-09	0.669789	0.565	0.438	0.0001009
Ppp2ca	3.17539103733367e-09	0.282846	0.913	0.885	0.000102517
Mrps15	3.23565131154164e-09	-0.46477	0.591	0.697	0.000104463
Ighv4-1	3.44737848653152e-09	-1.27418	0.013	0.065	0.000111299
Snx5	3.49261463341349e-09	0.366782	0.866	0.789	0.000112759
E2f1	3.53713537641605e-09	0.684243	0.468	0.321	0.000114196
BC147527	3.57832217702171e-09	-3.08972	0.003	0.042	0.000115526
Cd19	3.64910450993655e-09	-0.298632	0.941	0.97	0.000117811
Ggnbp2	3.66438013910212e-09	0.385479	0.817	0.757	0.000118305
Krcc1	3.76795504098948e-09	-0.359093	0.573	0.692	0.000121648
Sem1	4.0896427701426e-09	-0.192885	0.973	0.99	0.000132034
Rnf2	4.10876101010777e-09	0.862205	0.357	0.228	0.000132651
Cr2	4.11369965179042e-09	-0.925207	0.419	0.507	0.000132811
Fis1	4.19579898083834e-09	-0.276545	0.931	0.962	0.000135461
Stxbp3	4.26742702883546e-09	0.924219	0.346	0.208	0.000137774
4930426D05Rik	4.28567547317187e-09	-0.929104	0.192	0.309	0.000138363
Eif1a	4.31573114575476e-09	0.507968	0.626	0.471	0.000139333
Ing2	4.39522451258094e-09	0.776312	0.444	0.314	0.0001419
Adnp	4.48051006298269e-09	0.609415	0.559	0.418	0.000144653
1700021F05Rik	4.489008423068e-09	-1.15717	0.101	0.201	0.000144928
Snapc5	4.51443003950973e-09	-0.586034	0.45	0.564	0.000145748
Cd164	4.54086563682212e-09	0.54989	0.644	0.514	0.000146602
Il1r2	4.69527729342556e-09	3.29776	0.066	0.005	0.000151587
Cap1	4.69546225812962e-09	-0.304997	0.852	0.894	0.000151593
Hdac5	4.71346681720258e-09	1.53438	0.151	0.057	0.000152174
Alad	4.78783301051983e-09	-0.645458	0.342	0.456	0.000154575
Tm2d2	4.84291531502765e-09	0.648688	0.492	0.361	0.000156354
Nde1	5.01297027095989e-09	-0.822807	0.368	0.468	0.000161844
Adpgk	5.20893361181853e-09	1.0543	0.286	0.161	0.00016817
Exosc7	5.44676147068507e-09	-0.604015	0.435	0.542	0.000175849
Slc25a36	5.47124761213598e-09	0.890293	0.273	0.148	0.000176639
Tle1	5.48511377053247e-09	1.56209	0.146	0.053	0.000177087
Anapc10	5.48756524127385e-09	-0.614926	0.292	0.409	0.000177166
Tcf4	5.53804079397837e-09	0.424727	0.846	0.78	0.000178796
Fra10ac1	5.54585998430811e-09	-0.95212	0.155	0.27	0.000179048
Rere	5.59405489205357e-09	0.358555	0.916	0.849	0.000180604
AC149090.1	5.69278920294005e-09	-0.609558	0.283	0.411	0.000183792
Ppil2	5.75196767192382e-09	-0.518369	0.512	0.607	0.000185702
Kcmf1	5.79679521774971e-09	0.489972	0.702	0.592	0.00018715
Vav1	5.8474229241556e-09	-0.569322	0.507	0.592	0.000188784
Fryl	5.93152603080272e-09	0.481393	0.664	0.527	0.000191499
Def6	6.0420250722322e-09	-0.673015	0.364	0.479	0.000195067
Gid8	6.10384415433425e-09	-0.489017	0.458	0.591	0.000197063
Uqcr11	6.18592342712015e-09	-0.284956	0.887	0.917	0.000199713
Cab39l	6.22973874085483e-09	-0.534713	0.462	0.559	0.000201127
Isg20	6.25244458824138e-09	-0.875288	0.149	0.258	0.00020186
Bcor	6.31233578908286e-09	-1.11334	0.154	0.263	0.000203794
Polh	6.34897238850009e-09	0.464956	0.619	0.468	0.000204977
Pptc7	6.418682763334e-09	0.63328	0.451	0.308	0.000207227
Lca5	6.49958202341842e-09	-1.06124	0.122	0.226	0.000209839
Cdkn3	6.550422386308e-09	-0.969053	0.374	0.478	0.00021148
Anapc11	6.62080350312564e-09	-0.34723	0.792	0.837	0.000213753
Mterf1a	6.78303416316858e-09	-1.01607	0.101	0.198	0.00021899
Rnf111	6.81119826065858e-09	0.674982	0.549	0.419	0.0002199
Arl5b	6.89085869723356e-09	1.15436	0.227	0.115	0.000222471
Myl6	7.06135100106265e-09	-0.202071	0.98	0.995	0.000227976
Gm15987	7.36083525781581e-09	-0.678696	0.345	0.468	0.000237645
Pafah1b3	7.4271499031777e-09	-0.467226	0.753	0.797	0.000239786
Abhd17a	7.75071434704195e-09	-0.346985	0.793	0.85	0.000250232
Ptbp3	7.84212775893044e-09	0.249703	0.947	0.91	0.000253183
Esr1	7.87500122259444e-09	-1.35457	0.036	0.105	0.000254244
Troap	8.25651056841182e-09	-1.44568	0.094	0.188	0.000266561
Gm17322	8.29005783439859e-09	-3.92424	0.003	0.04	0.000267645
Mettl23	8.32106687499887e-09	-0.458787	0.672	0.759	0.000268646
Insig1	8.55500737895502e-09	0.743048	0.37	0.23	0.000276198
Casp8ap2	8.6020432951968e-09	0.539743	0.634	0.516	0.000277717
2410003I16Rik	8.7063537352545e-09	-3.60382	0.003	0.04	0.000281085
Pim2	8.74146760049214e-09	1.04947	0.241	0.128	0.000282218
Irf2bpl	8.79747418495536e-09	1.96818	0.101	0.025	0.000284026
Fdft1	9.01687200507045e-09	-0.858519	0.276	0.389	0.00029111
N4bp1	9.50806694038354e-09	0.768045	0.4	0.266	0.000306968
Oard1	9.62433249363225e-09	-0.449296	0.493	0.616	0.000310722
Psma2	9.68835467736742e-09	-0.226365	0.928	0.962	0.000312789
Sri	9.83716889890356e-09	-0.331868	0.78	0.86	0.000317593
Smim8	9.92482313871316e-09	-0.639365	0.301	0.424	0.000320423
Wdr37	9.98703662421356e-09	0.851192	0.378	0.236	0.000322431
Hjurp	1.0131723480376e-08	-0.493754	0.465	0.574	0.000327103
Pak2	1.02328041288862e-08	0.343835	0.827	0.734	0.000330366
Cnppd1	1.06394270914326e-08	0.570929	0.594	0.471	0.000343494
Mrps18a	1.06426975148376e-08	-0.468135	0.606	0.677	0.000343599
Ddx21	1.07458454475989e-08	0.391194	0.696	0.559	0.00034693
Cdc20	1.07586972204719e-08	-1.24712	0.344	0.434	0.000347345
Sdr39u1	1.10051413085244e-08	-0.827524	0.156	0.268	0.000355301
Btaf1	1.10684394876082e-08	0.721125	0.391	0.258	0.000357345
Plaat3	1.10702159067959e-08	-0.482628	0.602	0.682	0.000357402
Card11	1.13206866045132e-08	-0.582224	0.452	0.572	0.000365488
Hdlbp	1.16225527217569e-08	0.552421	0.627	0.521	0.000375234
Zbtb20	1.17162878757001e-08	-0.315677	0.874	0.907	0.00037826
Pigc	1.18208278244552e-08	-1.359	0.077	0.163	0.000381635
Anapc13	1.22152510328945e-08	-0.398218	0.703	0.777	0.000394369
Igkc	1.24699788255963e-08	-0.237462	0.962	0.987	0.000402593
Xaf1	1.24908669526829e-08	-1.92478	0.044	0.115	0.000403268
Ccdc181	1.26764709960347e-08	-1.89766	0.044	0.115	0.00040926
Jpt1	1.28007211222057e-08	-0.289355	0.952	0.97	0.000413271
Sumo3	1.2810972392809e-08	0.406169	0.699	0.576	0.000413602
Pik3c2b	1.28317784377964e-08	-0.603431	0.419	0.537	0.000414274
Rap1b	1.28958871210035e-08	0.26639	0.941	0.93	0.000416344
Slc25a25	1.29153659705144e-08	0.877203	0.349	0.223	0.000416973
Mitd1	1.30124272232842e-08	-0.787343	0.252	0.376	0.000420106
Ddx24	1.30277683523093e-08	-0.398962	0.745	0.79	0.000420602
Mrpl36	1.31942637513422e-08	-0.632845	0.46	0.556	0.000425977
Trim12c	1.32132103681544e-08	-0.645823	0.221	0.348	0.000426588
Slc39a6	1.34037882733832e-08	0.787643	0.309	0.181	0.000432741
Lipc	1.35580143089663e-08	-0.508795	0.473	0.596	0.00043772
Edem3	1.36945970292834e-08	0.813974	0.329	0.2	0.00044213
Cep89	1.37043069127567e-08	-1.11729	0.117	0.216	0.000442444
Lmbr1l	1.40570516744768e-08	0.715686	0.4	0.258	0.000453832
Arhgap31	1.41222286527411e-08	1.54185	0.192	0.092	0.000455936
Cox7c	1.43231056324947e-08	-0.199554	0.966	0.992	0.000462421
Snhg12	1.44180744833493e-08	0.839048	0.307	0.18	0.000465488
Insig2	1.48027995883468e-08	0.700524	0.416	0.285	0.000477908
Vdac3	1.49074769684799e-08	-0.278146	0.855	0.899	0.000481288
Ddx19a	1.51701637774069e-08	0.464077	0.689	0.576	0.000489769
Qk	1.53050468049153e-08	0.503444	0.671	0.559	0.000494123
Ndufa7	1.5835259408293e-08	-0.280814	0.897	0.938	0.000511241
Ube2a	1.60205641397769e-08	0.34993	0.829	0.749	0.000517224
Stn1	1.60901310395529e-08	-0.819523	0.164	0.271	0.00051947
Ssbp1	1.61207268159153e-08	-0.371771	0.637	0.72	0.000520458
Usp53	1.62784031433197e-08	0.921416	0.305	0.18	0.000525548
Baz2b	1.64992447930041e-08	0.410434	0.903	0.864	0.000532678
Snhg15	1.74360635890214e-08	1.06687	0.26	0.145	0.000562923
Tomm7	1.76441983787335e-08	-0.249521	0.914	0.94	0.000569643
Pgpep1	1.7918413093637e-08	-0.843325	0.186	0.298	0.000578496
Timm8b	1.82595522480506e-08	-0.606688	0.449	0.547	0.00058951
Traf1	1.84462246703017e-08	-0.462807	0.397	0.526	0.000595536
Trappc5	1.86708805890678e-08	-0.54081	0.427	0.541	0.000602789
Bloc1s1	1.87507610508661e-08	-0.373059	0.694	0.78	0.000605368
Tmem126b	1.8794144555268e-08	-1.09797	0.122	0.221	0.000606769
2810402E24Rik	1.92459969877592e-08	-1.20114	0.067	0.15	0.000621357
Ddit4	1.92596796610447e-08	0.781934	0.318	0.188	0.000621799
Eif4a1	1.95253724847465e-08	0.202417	0.972	0.978	0.000630377
Ythdf3	2.01602778206767e-08	0.652022	0.488	0.346	0.000650875
Ccnq	2.04186435691504e-08	-1.01384	0.147	0.255	0.000659216
Spi1	2.04967717627861e-08	-0.329031	0.787	0.839	0.000661738
Il4ra	2.07226515357092e-08	-0.914354	0.191	0.3	0.000669031
Mrpl58	2.08458392318883e-08	-0.535365	0.5	0.611	0.000673008
Drg1	2.12046183972859e-08	-0.489699	0.552	0.654	0.000684591
Fancf	2.12171243226961e-08	-1.83177	0.041	0.11	0.000684995
Natd1	2.12606385965571e-08	1.01995	0.247	0.133	0.0006864
Znrd2	2.1603087355912e-08	-0.590844	0.421	0.531	0.000697456
Emg1	2.29418427598115e-08	-0.244547	0.885	0.92	0.000740677
Slc35e2	2.35323141003438e-08	1.30118	0.194	0.092	0.000759741
Alg8	2.36410342343227e-08	-0.891043	0.171	0.278	0.000763251
Ilf3	2.43679957874907e-08	0.635945	0.538	0.409	0.000786721
Gfod1	2.43960978437502e-08	1.83248	0.122	0.042	0.000787628
Dmap1	2.45074789583026e-08	-0.858628	0.155	0.265	0.000791224
Bnip1	2.45569809099756e-08	-0.842362	0.213	0.321	0.000792822
Parp9	2.46503600794659e-08	-0.759813	0.206	0.319	0.000795837
Pigyl	2.49143050407122e-08	-0.782504	0.189	0.303	0.000804358
Tango2	2.49932088881902e-08	-0.973192	0.163	0.268	0.000806906
N4bp2l1	2.5007156133362e-08	1.06962	0.199	0.095	0.000807356
Nol12	2.50846949918961e-08	-0.692702	0.284	0.404	0.000809859
Cebpz	2.51245847713148e-08	0.444803	0.71	0.582	0.000811147
Pde6d	2.51744000416098e-08	-0.594158	0.307	0.416	0.000812756
Rfesd	2.51872900901515e-08	-1.02384	0.122	0.223	0.000813172
Nop16	2.54082931106523e-08	-0.64158	0.411	0.527	0.000820307
Asah2	2.54263679472557e-08	-1.91591	0.027	0.087	0.00082089
Clns1a	2.55004628034211e-08	-0.502469	0.48	0.571	0.000823282
Trim30a	2.56862917361314e-08	-0.819371	0.177	0.286	0.000829282
Rabep1	2.59314620740026e-08	0.497276	0.6	0.461	0.000837197
Tceal9	2.66510848116235e-08	0.578558	0.611	0.516	0.00086043
Ankmy2	2.68622540319639e-08	-0.774803	0.157	0.27	0.000867248
Adgre5	2.7187750443616e-08	1.79993	0.136	0.05	0.000877757
Tbk1	2.78137462106625e-08	0.731245	0.397	0.258	0.000897967
Fibp	2.89525493982458e-08	-0.687629	0.304	0.416	0.000934733
Tgfbr1	2.90461203234174e-08	0.345814	0.688	0.541	0.000937754
Gatad2b	2.94112859532464e-08	0.61498	0.591	0.473	0.000949543
Eif3a	2.96102108025749e-08	0.262201	0.918	0.87	0.000955966
Ighv5-12	2.98186364548321e-08	7.74117	0.057	0.003	0.000962695
Clic4	2.99275811245078e-08	0.531547	0.565	0.431	0.000966212
Actb	3.00893049058006e-08	-0.135128	0.999	1	0.000971433
Washc2	3.01336228911218e-08	0.808581	0.283	0.163	0.000972864
Bdp1	3.0831629990262e-08	0.488624	0.644	0.517	0.000995399
Ap3s2	3.2068278886847e-08	-0.704469	0.29	0.406	0.00103532
Tefm	3.22831322857346e-08	-1.70695	0.024	0.08	0.00104226
Romo1	3.24175848576602e-08	-0.325641	0.739	0.802	0.0010466
Cdkn2aip	3.24276813623304e-08	0.927618	0.323	0.2	0.00104693
Abcg3	3.26620486480835e-08	-2.40647	0.017	0.067	0.00105449
Atp2a2	3.26964085023904e-08	0.671502	0.538	0.411	0.0010556
Parpbp	3.27178057263836e-08	-0.944382	0.175	0.278	0.00105629
Pkn2	3.31123423500284e-08	0.532909	0.619	0.498	0.00106903
Mettl17	3.32003112237994e-08	-0.910813	0.148	0.253	0.00107187
Kdm5a	3.34010740768343e-08	0.560296	0.586	0.459	0.00107835
Samd9l	3.34575309061497e-08	-0.637749	0.192	0.309	0.00108018
Tfrc	3.43097138177088e-08	0.929916	0.288	0.168	0.00110769
Trappc1	3.45425069788422e-08	-0.455102	0.617	0.707	0.0011152
Milr1	3.4632767119455e-08	-0.9157	0.129	0.23	0.00111812
Gse1	3.47341322539497e-08	0.890806	0.342	0.221	0.00112139
Tmem69	3.49344049082067e-08	-1.61967	0.045	0.115	0.00112786
Klf2	3.53135795883766e-08	0.992525	0.152	0.06	0.0011401
Ubr2	3.54393726091075e-08	0.655578	0.491	0.351	0.00114416
Mrpl18	3.64813522809471e-08	-0.301749	0.841	0.897	0.0011778
Ankrd49	3.65455307810855e-08	-0.647709	0.136	0.245	0.00117987
Stub1	3.67271049458598e-08	-0.427665	0.58	0.676	0.00118573
Atp11b	3.673650256118e-08	0.666914	0.468	0.341	0.00118604
Lcp1	3.77082237593835e-08	-0.231291	0.977	0.99	0.00121741
Micos13	3.95110905633749e-08	-0.36025	0.739	0.804	0.00127562
Optn	3.97823398440046e-08	0.779495	0.535	0.414	0.00128437
Ttk	4.05216128549681e-08	-1.10127	0.148	0.246	0.00130824
Gimap1os	4.23612123942763e-08	-1.85406	0.015	0.063	0.00136763
Pwwp2a	4.26429097681356e-08	0.577712	0.388	0.25	0.00137673
Pcgf1	4.41690089231905e-08	-0.971234	0.081	0.168	0.001426
Immp1l	4.43833477915293e-08	-0.444873	0.516	0.621	0.00143292
Pex2	4.45911341789164e-08	-0.731393	0.195	0.308	0.00143962
Selenow	4.48145909757001e-08	-0.259735	0.955	0.983	0.00144684
Nceh1	4.56788249881966e-08	1.64299	0.186	0.092	0.00147474
1700066B19Rik	4.63101958874257e-08	-1.76052	0.028	0.087	0.00149512
Sorbs1	4.91051336786515e-08	1.56431	0.147	0.058	0.00158536
As3mt	4.92523389939836e-08	-0.983782	0.171	0.276	0.00159011
Gramd4	5.00436991431391e-08	0.707819	0.514	0.386	0.00161566
Usp32	5.15569126793266e-08	0.753635	0.338	0.21	0.00166451
Kansl3	5.18312123175437e-08	0.750989	0.27	0.153	0.00167337
Ssr3	5.30105013818538e-08	0.421199	0.63	0.511	0.00171144
Ppp1ca	5.33307360336148e-08	-0.186098	0.975	0.992	0.00172178
Pimreg	5.42127332141057e-08	-1.11708	0.101	0.193	0.00175026
Mmgt2	5.44887892091507e-08	-0.828725	0.206	0.314	0.00175917
Adh5	5.45223602562089e-08	-0.394874	0.608	0.702	0.00176025
Ash1l	5.4878087127223e-08	0.509631	0.727	0.612	0.00177174
Ndufa8	5.51437359758471e-08	-0.320669	0.742	0.817	0.00178032
Exosc4	5.679054947716e-08	-0.685158	0.234	0.351	0.00183348
Mrpl40	5.68426796149152e-08	-0.480943	0.564	0.654	0.00183517
Cyld	5.70304586047421e-08	0.46923	0.738	0.634	0.00184123
Rsf1	5.73965870842569e-08	0.54611	0.628	0.493	0.00185305
Mafk	5.76946154636954e-08	1.25302	0.161	0.068	0.00186267
Taldo1	5.78357706383104e-08	-0.204613	0.927	0.958	0.00186723
Dek	5.88348975062951e-08	0.262002	0.917	0.885	0.00189948
Gm34908	5.91900264935031e-08	-3.2838	0.003	0.037	0.00191095
Siah2	5.93271461212315e-08	0.491901	0.686	0.564	0.00191538
Cd69	6.01136407110354e-08	0.649392	0.343	0.218	0.00194077
Spin1	6.04072823127644e-08	0.644742	0.441	0.313	0.00195025
Orai1	6.04075879699447e-08	1.02714	0.218	0.113	0.00195026
Haao	6.04440001476394e-08	-0.521374	0.478	0.587	0.00195143
Sgo1	6.15139957382772e-08	-0.968177	0.223	0.323	0.00198598
Naa38	6.17529687580767e-08	-0.39451	0.695	0.774	0.00199369
Vti1b	6.23085797375794e-08	-0.509226	0.512	0.602	0.00201163
Eef1akmt1	6.26272297672203e-08	-1.21082	0.078	0.16	0.00202192
A930038B10Rik	6.26338485671744e-08	-1.64988	0.033	0.095	0.00202213
Ciart	6.28537441894015e-08	1.7579	0.108	0.033	0.00202923
Acbd3	6.61280596137905e-08	0.546378	0.581	0.474	0.00213494
Luc7l2	6.74963970040187e-08	0.335178	0.864	0.819	0.00217912
Ppp1r13b	6.75070215212785e-08	0.850113	0.249	0.138	0.00217946
Anapc4	6.81920413548145e-08	-0.857322	0.183	0.288	0.00220158
Utp11	6.84611484906455e-08	-0.486736	0.464	0.571	0.00221027
Dtl	6.87311418484886e-08	0.479283	0.55	0.416	0.00221898
Sgpl1	6.90731308524306e-08	0.686457	0.326	0.198	0.00223003
Anp32a	7.01191164731477e-08	-0.279609	0.857	0.915	0.0022638
St3gal1	7.0417778167467e-08	-0.862628	0.172	0.276	0.00227344
Cenpv	7.0554985290599e-08	-0.578897	0.432	0.527	0.00227787
Srsf2	7.09379003413723e-08	-0.255738	0.936	0.937	0.00229023
Tubd1	7.15449021555253e-08	-0.837644	0.095	0.185	0.00230983
Itpr3	7.20854382003477e-08	0.555562	0.576	0.448	0.00232728
Rev1	7.27726532459537e-08	-0.371903	0.617	0.71	0.00234947
Vps37b	7.31442450244829e-08	1.37969	0.196	0.1	0.00236146
3830406C13Rik	7.56933101562053e-08	-0.843605	0.205	0.311	0.00244376
Cog8	7.73895987694906e-08	-0.793839	0.288	0.394	0.00249852
Ptbp1	7.84662447223701e-08	0.330239	0.834	0.787	0.00253328
Retreg3	7.95994165842393e-08	0.551728	0.504	0.371	0.00256987
Nudt16l1	8.02638309435385e-08	-0.76757	0.206	0.314	0.00259132
Atpsckmt	8.02686869663266e-08	-1.11346	0.096	0.185	0.00259147
Zfp322a	8.47175393790638e-08	-0.902769	0.144	0.243	0.00273511
Mthfsd	8.49697499165237e-08	-0.91894	0.098	0.186	0.00274325
Pnkd	8.5606435956667e-08	-0.499085	0.485	0.577	0.0027638
Ndufaf1	8.60794608156409e-08	-0.996474	0.12	0.215	0.00277908
D7Ertd128e	8.61950865056211e-08	-3.2398	0.004	0.038	0.00278281
Nxpe4	8.67856304746137e-08	-1.21826	0.056	0.13	0.00280187
Gps1	8.68665308979093e-08	-0.475619	0.446	0.559	0.00280449
Tbcc	8.89531926076964e-08	-0.722206	0.27	0.379	0.00287185
Bfsp2	8.9452984690143e-08	-0.509535	0.717	0.78	0.00288799
Raet1e	9.00637464971336e-08	0.760993	0.405	0.278	0.00290771
Fcho1	9.06579359366512e-08	-0.45337	0.52	0.626	0.00292689
Litaf	9.07405652982692e-08	1.04528	0.336	0.228	0.00292956
Sertad3	9.18252802397218e-08	0.658541	0.314	0.191	0.00296458
Daam1	9.22103941922248e-08	1.35102	0.206	0.106	0.00297701
Cecr2	9.25098385620557e-08	0.482733	0.766	0.644	0.00298668
Brk1	9.35676678677278e-08	-0.312746	0.818	0.882	0.00302083
Lnpep	9.44780880295886e-08	0.310206	0.887	0.824	0.00305023
Polr2i	9.64029525699938e-08	-0.488601	0.525	0.641	0.00311237
Cep120	9.65890582325028e-08	0.733545	0.36	0.236	0.00311838
Usp18	9.73894337694478e-08	-2.61889	0.008	0.047	0.00314422
Tmem11	9.75650317443702e-08	0.432432	0.609	0.478	0.00314989
5430416N02Rik	9.75891840182135e-08	0.849436	0.271	0.155	0.00315067
Chka	9.82177327480623e-08	0.935315	0.291	0.173	0.00317096
Mien1	9.84604160935665e-08	-0.432677	0.531	0.624	0.00317879
Zfp821	1.01400766495186e-07	0.759067	0.326	0.205	0.00327372
Hsp90aa1	1.03070385847852e-07	0.279342	0.949	0.879	0.00332763
Adipor1	1.04261328445276e-07	0.338093	0.749	0.657	0.00336608
Syne2	1.05121207801501e-07	-1.21223	0.084	0.166	0.00339384
Dohh	1.05288147416518e-07	0.636272	0.445	0.326	0.00339923
Lrmp	1.05457072767039e-07	-0.318897	0.867	0.889	0.00340468
Serpinf1	1.05887888161881e-07	-1.05287	0.153	0.251	0.00341859
Ndufb10	1.07185972667961e-07	-0.288424	0.857	0.9	0.0034605
Cd44	1.08375559260398e-07	0.479133	0.622	0.499	0.0034989
Dennd1c	1.100770026033e-07	-0.693506	0.24	0.351	0.00355384
Brd4	1.12964637739909e-07	0.349113	0.819	0.725	0.00364706
Abi1	1.16304626379531e-07	0.368715	0.802	0.72	0.00375489
Cfap97	1.17278918470517e-07	-0.811841	0.124	0.22	0.00378635
Lonrf1	1.18085427934111e-07	1.89877	0.093	0.025	0.00381239
Twf2	1.20778293953342e-07	-0.540134	0.451	0.556	0.00389933
Mcat	1.21215401743544e-07	-1.02948	0.086	0.171	0.00391344
Chp1	1.22022877623265e-07	0.408851	0.685	0.577	0.00393951
Mlh1	1.22337784795599e-07	-0.807294	0.138	0.238	0.00394968
Arid3b	1.23060509573796e-07	-0.725302	0.249	0.354	0.00397301
S100a13	1.24712213884044e-07	-0.479968	0.661	0.729	0.00402633
Hnrnpl	1.24807030472921e-07	0.182744	0.976	0.98	0.00402939
Rasd1	1.25366436683071e-07	1.68879	0.081	0.018	0.00404746
Trim21	1.26341645675055e-07	-1.24399	0.053	0.125	0.00407894
Smim7	1.27387168366921e-07	-0.525317	0.416	0.521	0.00411269
Mrpl4	1.2829826308521e-07	-0.276732	0.831	0.867	0.00414211
Pdxk	1.29589874254603e-07	1.19278	0.153	0.067	0.00418381
Npat	1.29993119545127e-07	0.689949	0.387	0.263	0.00419683
Zfp91	1.32846145426904e-07	0.409098	0.753	0.662	0.00428894
Npm1	1.34000062002136e-07	0.16987	0.976	0.993	0.00432619
2900089D17Rik	1.35492104155633e-07	3.48404	0.052	0.003	0.00437436
Tomm5	1.36343324630008e-07	-0.38457	0.688	0.769	0.00440184
Lmbrd1	1.3712016485371e-07	0.34345	0.832	0.785	0.00442692
Fam162a	1.37681985719181e-07	-0.498413	0.381	0.496	0.00444506
Gapdh	1.39525851625643e-07	-0.144278	0.988	0.995	0.00450459
Dnajc30	1.39732838266943e-07	-1.01847	0.129	0.225	0.00451127
Ffar2	1.41437676543713e-07	-4.12077	0.002	0.03	0.00456632
Hmmr	1.42373721643487e-07	-0.845004	0.292	0.394	0.00459654
Rora	1.42378130018077e-07	2.6726	0.063	0.008	0.00459668
Cd84	1.46958141287089e-07	-1.09555	0.104	0.191	0.00474454
Gm38394	1.51152772290184e-07	0.895847	0.289	0.176	0.00487997
Nfkbiz	1.51642752631481e-07	0.935957	0.242	0.136	0.00489579
Mrpl10	1.52843915820373e-07	-0.514335	0.398	0.504	0.00493457
P4hb	1.54043009063681e-07	0.402047	0.724	0.637	0.00497328
Casp1	1.54123231896929e-07	-0.665955	0.259	0.369	0.00497587
3110009E18Rik	1.55053221399744e-07	-0.946034	0.121	0.216	0.00500589
Aldh2	1.5827063117943e-07	-0.350899	0.756	0.824	0.00510977
Rex1bd	1.59825248901155e-07	-0.521666	0.507	0.606	0.00515996
5830428M24Rik	1.60133802031211e-07	-0.74005	0.192	0.298	0.00516992
Filip1l	1.60486564652077e-07	-0.302953	0.512	0.617	0.00518131
Akap5	1.63851761374567e-07	-2.20431	0.014	0.058	0.00528995
Rassf1	1.65957997216061e-07	0.608	0.45	0.331	0.00535795
Uba7	1.66546788383583e-07	-0.87041	0.19	0.286	0.00537696
Arl6ip4	1.69300871763255e-07	-0.432401	0.541	0.634	0.00546588
Pcna	1.70441837938222e-07	0.340691	0.779	0.671	0.00550271
Ndufs7	1.70752299797022e-07	-0.291411	0.742	0.795	0.00551274
Gm11999	1.72025617150069e-07	-1.6722	0.036	0.097	0.00555385
Arpp19	1.72599606503717e-07	-0.219723	0.92	0.945	0.00557238
Dusp19	1.74025995398171e-07	-1.0799	0.102	0.188	0.00561843
Zfp810	1.76183270581604e-07	-1.59031	0.034	0.093	0.00568808
Mapk8	1.78195540375075e-07	1.08211	0.214	0.115	0.00575304
Nab1	1.79281739419504e-07	0.580505	0.415	0.28	0.00578811
Cnnm4	1.80398518798799e-07	1.06909	0.116	0.04	0.00582417
2010309G21Rik	1.80684381910889e-07	-0.607361	0.311	0.418	0.0058334
Akr1e1	1.83643662723289e-07	-1.04581	0.115	0.203	0.00592894
1700001G11Rik	1.84951871716491e-07	-2.03794	0.015	0.06	0.00597117
Psenen	1.85259521991007e-07	-0.271855	0.846	0.9	0.0059811
Smarcd2	1.86055743060805e-07	-0.414546	0.623	0.707	0.00600681
Nr1d2	1.88394072506982e-07	2.00794	0.08	0.018	0.0060823
Pi4ka	1.88737407900411e-07	0.702226	0.363	0.236	0.00609339
Zfp664	1.89012733248308e-07	0.615188	0.463	0.334	0.00610228
Ndufaf4	1.90063099179009e-07	-0.808689	0.205	0.306	0.00613619
Tgif2	1.9156310159539e-07	2.1476	0.077	0.017	0.00618461
Fth1	1.92551526251441e-07	0.127664	0.99	0.997	0.00621653
Nat2	1.98864910554989e-07	-1.08495	0.108	0.195	0.00642035
Med30	2.01246254268621e-07	-0.423824	0.552	0.646	0.00649724
Ino80d	2.02864416171878e-07	0.519115	0.449	0.324	0.00654948
Actr1a	2.03648849711717e-07	0.526635	0.535	0.401	0.0065748
A430005L14Rik	2.06818354659992e-07	-1.0576	0.148	0.24	0.00667713
Cacul1	2.07660504396757e-07	0.889394	0.367	0.253	0.00670432
Tox	2.10343900195211e-07	-0.382405	0.652	0.71	0.00679095
Lamtor4	2.10980532788908e-07	-0.448797	0.583	0.672	0.00681151
Tmem134	2.11259866768418e-07	-0.378784	0.715	0.775	0.00682052
Zfp961	2.11833682043362e-07	-0.935018	0.147	0.243	0.00683905
B3gnt8	2.1216189716932e-07	-1.16604	0.119	0.206	0.00684965
Cops7a	2.16316088653952e-07	-0.771876	0.235	0.341	0.00698376
Pi4k2a	2.17599249635345e-07	0.70866	0.378	0.253	0.00702519
Nampt	2.20615991202737e-07	0.765721	0.342	0.228	0.00712259
Mrpl21	2.22244259041963e-07	-0.35782	0.593	0.696	0.00717516
Ccar2	2.26887668910804e-07	-0.667739	0.29	0.399	0.00732507
Tlnrd1	2.27834493406753e-07	0.498476	0.472	0.344	0.00735564
Pik3ap1	2.28369895020571e-07	-0.427435	0.768	0.795	0.00737292
Trub2	2.33183338460842e-07	-0.947487	0.12	0.21	0.00752832
Maml1	2.33260472732089e-07	1.02725	0.149	0.063	0.00753081
Mcl1	2.35290415732836e-07	0.27812	0.951	0.917	0.00759635
Tfcp2l1	2.3539513476084e-07	3.75533	0.051	0.003	0.00759973
Cstf1	2.35728169689189e-07	-0.731426	0.198	0.301	0.00761048
Ctsc	2.36375968364635e-07	-0.522314	0.436	0.541	0.0076314
Tcf20	2.37659926553658e-07	0.675351	0.521	0.408	0.00767285
Kifc5b	2.38770731086864e-07	-0.94664	0.086	0.168	0.00770871
Picalm	2.38829749568394e-07	0.568591	0.458	0.326	0.00771062
Glul	2.39465326050247e-07	0.567911	0.535	0.414	0.00773114
Larp4	2.45456797294853e-07	0.606069	0.536	0.433	0.00792457
Smurf1	2.46790620347493e-07	1.79953	0.106	0.035	0.00796764
Taf6l	2.47474253619239e-07	-0.933288	0.127	0.22	0.00798971
mt-Nd4	2.53218537334763e-07	0.360146	0.934	0.902	0.00817516
Slpi	2.57752942995733e-07	0.0871348	0.276	0.378	0.00832155
Nxpe3	2.60386517316186e-07	-0.620137	0.251	0.358	0.00840658
Gstp1	2.61067925865573e-07	-0.247868	0.891	0.94	0.00842858
Dpp3	2.66093884732512e-07	-0.61492	0.343	0.436	0.00859084
Dnajb9	2.6752359300404e-07	0.7085	0.257	0.146	0.008637
Blvra	2.68671678847465e-07	-0.704735	0.234	0.343	0.00867407
Pomp	2.72946239504303e-07	-0.238445	0.926	0.96	0.00881207
Rpl36al	2.73493291669526e-07	-0.144005	0.99	0.997	0.00882973
Mss51	2.78973679511461e-07	1.79602	0.108	0.037	0.00900667
Rasal3	2.8227034081377e-07	-0.432624	0.396	0.516	0.0091131
Dedd2	2.83138442586684e-07	0.824902	0.28	0.17	0.00914112
Ttc19	2.83725414791483e-07	0.758662	0.301	0.185	0.00916008
Oxld1	2.843939698017e-07	-1.41792	0.061	0.133	0.00918166
Nedd8	2.86795631409399e-07	-0.209501	0.941	0.973	0.0092592
Dstn	2.88430518467516e-07	-0.38521	0.659	0.729	0.00931198
Twistnb	2.8888456689628e-07	0.350281	0.665	0.532	0.00932664
Cyth2	2.88898344835467e-07	0.50986	0.419	0.293	0.00932708
Ptprc	2.88938696156585e-07	-0.257582	0.963	0.98	0.00932839
Slc7a1	2.9143507892458e-07	0.613859	0.472	0.349	0.00940898
Unc93b1	2.94113031780243e-07	-0.253292	0.913	0.947	0.00949544
Baz2a	3.01673031291517e-07	0.541779	0.559	0.434	0.00973951
Ptp4a2	3.06781445468971e-07	0.240678	0.946	0.92	0.00990444
Rinl	3.08944931141891e-07	-1.0297	0.115	0.203	0.00997429
Ero1l	3.1127193542528e-07	1.01836	0.171	0.08	0.0100494
Kdm6a	3.11524063955388e-07	0.694894	0.446	0.329	0.0100576
Emid1	3.16180161348688e-07	-0.431476	0.591	0.669	0.0102079
Zfp326	3.24740071292052e-07	0.620614	0.425	0.304	0.0104842
Top3b	3.25374890945373e-07	-0.879944	0.158	0.251	0.0105047
Hypk	3.27127866706957e-07	-0.384308	0.613	0.697	0.0105613
Ran	3.27722811704243e-07	-0.197351	0.962	0.98	0.0105805
Cdv3	3.31206291253935e-07	0.336539	0.85	0.784	0.010693
Tmsb4x	3.31697285118943e-07	-0.141131	0.988	0.997	0.0107088
Mterf1b	3.36231678346787e-07	-2.29367	0.017	0.062	0.0108552
Flvcr1	3.38761611268692e-07	1.85104	0.089	0.025	0.0109369
Rhob	3.47349914368216e-07	1.68626	0.092	0.027	0.0112142
Polr2l	3.52420259415521e-07	-0.378687	0.566	0.649	0.0113779
Irf4	3.540308797528e-07	1.30088	0.208	0.115	0.0114299
Vcp	3.55559456176947e-07	0.260171	0.901	0.852	0.0114792
Gng5	3.61068740138832e-07	-0.180858	0.968	0.988	0.0116571
Shfl	3.61254284056515e-07	-1.20685	0.068	0.141	0.0116631
Lage3	3.61979202585143e-07	-0.525466	0.465	0.559	0.0116865
Tagln2	3.64068175456738e-07	0.458563	0.731	0.622	0.0117539
Ripor1	3.64630058870396e-07	1.38716	0.136	0.057	0.0117721
Ccdc71l	3.68407320592671e-07	-0.739586	0.364	0.464	0.011894
Dnlz	3.71098886616695e-07	-0.812981	0.236	0.339	0.0119809
Exosc5	3.71730291427961e-07	-0.534786	0.444	0.542	0.0120013
Smurf2	3.76149376794572e-07	0.947169	0.333	0.23	0.012144
Brcc3	3.76439522424823e-07	-0.446028	0.508	0.611	0.0121533
Bola2	3.78043714906021e-07	-0.338475	0.679	0.757	0.0122051
Ier5l	3.78087632406823e-07	2.62442	0.063	0.01	0.0122066
Nuf2	3.79393896795884e-07	-0.796744	0.272	0.369	0.0122487
Fbxo30	3.86923890785857e-07	1.2395	0.137	0.057	0.0124918
Il17ra	3.89209508903088e-07	0.475816	0.657	0.542	0.0125656
Rbm27	3.90173893720875e-07	0.511209	0.529	0.411	0.0125968
Fam76a	3.90969564724333e-07	0.563095	0.459	0.331	0.0126225
Slc20a1	3.92923302442831e-07	1.20054	0.205	0.11	0.0126855
Nup153	3.93584484502006e-07	0.539006	0.579	0.476	0.0127069
Btbd2	4.04543040355621e-07	-0.937686	0.102	0.188	0.0130607
Snx6	4.19828953290395e-07	-0.390736	0.55	0.652	0.0135542
Mrpl49	4.24050229300693e-07	-0.502057	0.422	0.526	0.0136905
Setx	4.27467684481881e-07	0.514914	0.559	0.438	0.0138008
Kdm2b	4.3057139330712e-07	0.540157	0.436	0.298	0.013901
Ogfrl1	4.32994913206537e-07	-0.582449	0.416	0.507	0.0139792
Tmem51	4.35847382337333e-07	0.747275	0.275	0.163	0.0140713
Hsph1	4.37523073829339e-07	0.661143	0.507	0.406	0.0141254
Eme1	4.52531405933258e-07	-0.993252	0.115	0.201	0.01461
Ccne2	4.56166398512302e-07	0.739965	0.351	0.235	0.0147273
Cox6c	4.5642800566844e-07	-0.166466	0.97	0.992	0.0147358
Nipbl	4.74481081597049e-07	0.371529	0.794	0.727	0.0153186
Cd53	4.76566997787051e-07	-0.294962	0.872	0.918	0.015386
Fli1	4.80858589011688e-07	0.330666	0.864	0.805	0.0155245
Akap8	4.88758647681529e-07	0.518217	0.553	0.448	0.0157796
Mkln1	4.90830205746633e-07	0.494344	0.619	0.529	0.0158465
Jmjd1c	4.92736374197819e-07	0.375659	0.7	0.579	0.015908
Rgs10	4.94828891818346e-07	-0.454877	0.614	0.672	0.0159756
Gm13012	4.97684629479238e-07	-0.778454	0.248	0.346	0.0160677
Cldnd1	5.05028130915969e-07	0.468972	0.58	0.446	0.0163048
Atg2b	5.05044780363938e-07	0.810948	0.199	0.106	0.0163054
Krtcap2	5.15545993632985e-07	-0.373236	0.717	0.79	0.0166444
Rasa2	5.36600233660327e-07	0.499154	0.641	0.559	0.0173241
Erlin1	5.38702781291832e-07	0.674376	0.33	0.211	0.017392
Rabgef1	5.47998604022583e-07	-0.946565	0.104	0.188	0.0176921
Sh3bgrl2	5.4884119147311e-07	-0.89798	0.149	0.238	0.0177193
Ranbp2	5.56016949499464e-07	0.453758	0.575	0.453	0.017951
Pigh	5.5661031551372e-07	-1.38318	0.044	0.105	0.0179702
Sf1	5.59567622450122e-07	0.281374	0.893	0.85	0.0180656
Arf2	5.66057100854968e-07	0.978572	0.259	0.16	0.0182752
Rpusd1	5.74340243456867e-07	-1.22474	0.06	0.13	0.0185426
Smn1	5.82084474807115e-07	-0.490222	0.456	0.539	0.0187926
Ada	5.87115588743415e-07	-0.422134	0.561	0.634	0.018955
Uty	5.8851531118326e-07	0.708658	0.369	0.253	0.0190002
Itgb3bp	5.91191103381711e-07	-0.505128	0.429	0.517	0.0190866
Klf4	5.9605304153403e-07	3.46041	0.048	0.003	0.0192436
Ino80	6.03415798243557e-07	0.723211	0.428	0.318	0.0194813
Retreg1	6.03501096911579e-07	0.341865	0.828	0.74	0.019484
Ppp2r5a	6.05076250668551e-07	0.346228	0.87	0.815	0.0195349
Pdhx	6.05182162920455e-07	0.741933	0.32	0.213	0.0195383
Oip5	6.13916588270688e-07	-0.91871	0.11	0.195	0.0198203
Cpt2	6.18747126331021e-07	-0.979893	0.063	0.135	0.0199763
Sqle	6.21823712010593e-07	-0.706664	0.263	0.361	0.0200756
Ipo7	6.24855855534696e-07	0.481442	0.562	0.441	0.0201735
Gm20324	6.28426102431256e-07	-0.923597	0.117	0.205	0.0202887
Plk3	6.37200111940799e-07	2.09861	0.092	0.028	0.020572
Efcab7	6.44626150473134e-07	-1.72166	0.03	0.083	0.0208118
Eif1b	6.49121114174962e-07	-0.408784	0.642	0.72	0.0209569
Cib1	6.72878599786012e-07	-0.41752	0.722	0.784	0.0217239
Zfc3h1	6.77692958155638e-07	0.517089	0.575	0.449	0.0218793
Arih2	6.83981004937071e-07	0.522594	0.411	0.288	0.0220823
Ubap2	6.84265733294839e-07	0.590436	0.57	0.453	0.0220915
Plscr3	6.90463707735811e-07	-0.867942	0.107	0.19	0.0222916
Top2b	6.98812243524507e-07	0.349631	0.801	0.725	0.0225612
Lyn	7.00634149347818e-07	0.263951	0.971	0.933	0.02262
Pogz	7.03833505250367e-07	0.727484	0.294	0.183	0.0227233
Cr1l	7.1086029831935e-07	-0.376154	0.502	0.602	0.0229501
Tusc3	7.11711331448839e-07	0.516539	0.472	0.348	0.0229776
Pum2	7.12145930657869e-07	0.443515	0.71	0.619	0.0229916
Igkv4-70	7.17301307418883e-07	6.652	0.047	0.003	0.0231581
Rpl22l1	7.19412110088201e-07	0.191726	0.974	0.973	0.0232262
Calm3	7.25392930416815e-07	-0.274291	0.911	0.933	0.0234193
Cntln	7.35362921814812e-07	1.20157	0.129	0.053	0.0237412
Plekhj1	7.40362463061938e-07	-0.347042	0.786	0.827	0.0239026
Smim15	7.4549117967569e-07	-0.484064	0.404	0.507	0.0240682
Rtn4	7.60291919152334e-07	0.398853	0.687	0.602	0.024546
Czib	7.64944193771221e-07	-0.861597	0.185	0.278	0.0246962
Kat6b	7.71647777991894e-07	1.10211	0.157	0.073	0.0249126
Atxn7l2	7.74524446623273e-07	1.47143	0.115	0.043	0.0250055
Cdkn2d	7.77091396577945e-07	-0.682065	0.477	0.554	0.0250884
Scd2	7.85645006546301e-07	-0.874241	0.147	0.24	0.0253645
Luc7l3	7.89270649707111e-07	0.320224	0.822	0.755	0.0254816
Dars	7.92790186036525e-07	-0.292404	0.718	0.784	0.0255952
Sod2	8.06533454477976e-07	0.369063	0.556	0.424	0.0260389
Copg2	8.14122944458578e-07	-0.771447	0.239	0.344	0.026284
Csnk1e	8.22334668826348e-07	0.560704	0.363	0.25	0.0265491
Ubn2	8.34245150021089e-07	0.516743	0.559	0.453	0.0269336
Desi2	8.36211809793908e-07	0.537776	0.471	0.354	0.0269971
Bzw2	8.46366770356312e-07	-0.325872	0.774	0.829	0.027325
Clec2g	8.66654940282278e-07	-1.0347	0.079	0.155	0.02798
Cd38	8.67626518178883e-07	-1.56362	0.038	0.095	0.0280113
Mterf2	8.76200470218449e-07	-1.24492	0.043	0.103	0.0282881
5430427O19Rik	8.78615641355396e-07	-0.877267	0.088	0.166	0.0283661
Uros	8.81103187941027e-07	-0.948976	0.09	0.168	0.0284464
Wrap73	8.8736538693286e-07	-0.581465	0.249	0.351	0.0286486
Tbc1d7	9.07551544847363e-07	-1.19886	0.096	0.173	0.0293003
Dip2b	9.08003567793445e-07	0.698142	0.487	0.381	0.0293149
Tfdp2	9.2135259575475e-07	1.04496	0.199	0.11	0.0297459
Pprc1	9.28479792008158e-07	0.909714	0.171	0.085	0.029976
Ormdl2	9.40951745448177e-07	-0.445343	0.421	0.521	0.0303786
Cops3	9.43489129976352e-07	-0.332574	0.612	0.699	0.0304605
Gadd45gip1	9.56342085089146e-07	-0.346773	0.626	0.715	0.0308755
Cenpa	9.63876983105354e-07	0.223096	0.751	0.611	0.0311188
Sh3gl1	9.64548496212698e-07	0.445738	0.605	0.507	0.0311404
Dhx34	9.69420234654614e-07	-0.933111	0.07	0.143	0.0312977
Smg7	9.6962780430427e-07	0.581405	0.52	0.411	0.0313044
Timm13	9.76976026125631e-07	-0.191914	0.911	0.932	0.0315417
Pcmt1	9.7751902634399e-07	0.348489	0.726	0.621	0.0315592
Ap2s1	9.85462734533421e-07	-0.239435	0.861	0.905	0.0318157
Jrk	9.8614105864886e-07	-3.18158	0.003	0.032	0.0318376
Pias1	9.96418658943667e-07	0.495467	0.655	0.556	0.0321694
Arhgap4	1.01023102468228e-06	-0.431022	0.479	0.569	0.0326153
Zfp703	1.0127131261683e-06	1.61913	0.086	0.025	0.0326954
B9d1	1.0141983588152e-06	-0.859433	0.138	0.228	0.0327434
Lsm4	1.01447267386173e-06	-0.182348	0.944	0.963	0.0327523
Trmt1l	1.02166614524208e-06	-0.50006	0.298	0.408	0.0329845
Pole2	1.02263935112117e-06	-0.664476	0.225	0.323	0.0330159
Eci1	1.0314183794685e-06	-0.750144	0.256	0.354	0.0332993
Havcr1	1.05358126842406e-06	-0.692962	0.233	0.329	0.0340149
Ginm1	1.06115634678755e-06	0.641418	0.346	0.235	0.0342594
Cdc34	1.06853946500225e-06	-0.347109	0.642	0.704	0.0344978
Cyb561d2	1.08078639700512e-06	-0.82228	0.174	0.266	0.0348932
Ighm	1.08257404179663e-06	-0.592472	0.234	0.343	0.0349509
Dnajc21	1.08456891821e-06	0.47637	0.559	0.446	0.0350153
Ing5	1.09268177025344e-06	0.770267	0.295	0.19	0.0352772
Etv3	1.09734732521301e-06	1.07107	0.185	0.097	0.0354279
Mrpl39	1.09980741941036e-06	-0.533749	0.324	0.433	0.0355073
Dnajb2	1.11421171252884e-06	1.42027	0.099	0.033	0.0359723
Pias2	1.13469218572929e-06	0.743931	0.335	0.225	0.0366335
Ctsl	1.15323764035319e-06	1.45062	0.091	0.028	0.0372323
Bmf	1.16652316207007e-06	1.08091	0.134	0.057	0.0376612
Hacd3	1.16754485751967e-06	1.15154	0.195	0.105	0.0376942
Dclre1c	1.16994012738471e-06	0.874846	0.318	0.218	0.0377715
Tstd3	1.18120521698581e-06	-0.880506	0.138	0.225	0.0381352
Naga	1.18130263414379e-06	0.96229	0.202	0.11	0.0381384
BC003965	1.18316025098801e-06	-0.690636	0.29	0.388	0.0381983
Puf60	1.1937701643781e-06	-0.249268	0.808	0.862	0.0385409
Nipa2	1.20258035666111e-06	0.50221	0.607	0.502	0.0388253
Smc5	1.20446292546248e-06	0.503632	0.568	0.458	0.0388861
Ddx3x	1.22492381050406e-06	0.589306	0.392	0.29	0.0395467
Hivep1	1.23014143040605e-06	0.594627	0.365	0.256	0.0397151
Chd3	1.23817511725298e-06	0.878593	0.195	0.105	0.0399745
Gtf2h2	1.24250326142618e-06	-0.622057	0.223	0.316	0.0401142
Ccnb1	1.24427438713594e-06	-1.09415	0.332	0.404	0.0401714
Ppan	1.24894422411396e-06	-0.581663	0.345	0.438	0.0403222
Fam111a	1.25015795581582e-06	-0.462014	0.582	0.647	0.0403613
Gm20559	1.26147935135311e-06	-0.709673	0.207	0.304	0.0407269
Idnk	1.26459097873912e-06	-0.461756	0.478	0.571	0.0408273
Vta1	1.27042305685163e-06	-0.400612	0.499	0.594	0.0410156
Sec61a1	1.27440556100815e-06	0.490695	0.576	0.454	0.0411442
Slc6a6	1.28205065143779e-06	0.550883	0.465	0.346	0.041391
Cd59b	1.28389278294971e-06	-1.38059	0.045	0.105	0.0414505
Med19	1.2986341253564e-06	-0.538243	0.342	0.441	0.0419264
Jak1	1.31740590831728e-06	0.342529	0.892	0.82	0.0425324
Neto2	1.31870217028675e-06	1.59217	0.104	0.038	0.0425743
Mterf4	1.36385464741506e-06	-0.930343	0.119	0.201	0.044032
Mast3	1.41130704319597e-06	0.555684	0.458	0.339	0.045564
Yipf4	1.43508072979115e-06	0.533234	0.523	0.416	0.0463316
Parp10	1.4351880217791e-06	-1.02559	0.073	0.145	0.046335
Rft1	1.44128242756407e-06	-1.18528	0.073	0.143	0.0465318
Gm49797	1.44777359805051e-06	1.06755	0.167	0.083	0.0467414
Gm47467	1.45540164030736e-06	-1.66818	0.004	0.033	0.0469876
Ehd3	1.46310364326515e-06	-0.573114	0.325	0.424	0.0472363
Hes6	1.46390140679804e-06	-0.385567	0.513	0.599	0.0472621
Tmem131	1.47059102590785e-06	-0.22261	0.864	0.908	0.047478
Zkscan14	1.48160142464312e-06	0.853979	0.168	0.083	0.0478335
Gm34215	1.48677572428718e-06	-0.840404	0.2	0.29	0.0480006
Mapkapk3	1.49518283764702e-06	1.05312	0.185	0.097	0.048272
Gmppb	1.50676841218118e-06	-1.04158	0.114	0.195	0.048646
Bola1	1.52678048868749e-06	-0.808859	0.162	0.255	0.0492921
Was	1.52972957969889e-06	-0.32964	0.669	0.755	0.0493873
Prr13	1.55397978854056e-06	-0.258216	0.888	0.925	0.0501702
Ddx18	1.56803836339008e-06	-0.535297	0.449	0.549	0.0506241
Ighv1-81	1.58923177576225e-06	1.27849	0.095	0.032	0.0513083
Mrpl52	1.5909308719237e-06	-0.239602	0.854	0.9	0.0513632
Arid4a	1.59725831191045e-06	0.433664	0.696	0.596	0.0515675
Gopc	1.60864091760543e-06	0.448889	0.644	0.544	0.051935
Cyb561a3	1.61985597322675e-06	-0.918262	0.136	0.223	0.0522971
Dapk3	1.62904452595535e-06	-0.539709	0.359	0.459	0.0525937
Hs6st1	1.64196594042096e-06	0.977079	0.194	0.105	0.0530109
Dcaf6	1.65176202899507e-06	0.997289	0.164	0.08	0.0533271
Ubac2	1.67870039400838e-06	-0.303694	0.683	0.752	0.0541968
Trim12a	1.68990437081472e-06	-0.542231	0.342	0.441	0.0545586
Ppp3cc	1.6952577294486e-06	-0.458948	0.598	0.664	0.0547314
Platr25	1.70309979188742e-06	-0.581541	0.174	0.27	0.0549846
Ptp4a1.1	1.71007602102048e-06	0.684723	0.315	0.208	0.0552098
Polr2f	1.71630132945839e-06	-0.404838	0.58	0.659	0.0554108
Gen1	1.7338209526799e-06	-0.720583	0.177	0.273	0.0559764
Rapgef6	1.73830823991886e-06	0.298049	0.762	0.691	0.0561213
Kif20b	1.74738041658687e-06	-0.658031	0.362	0.453	0.0564142
Fsbp	1.77430126677167e-06	1.97702	0.073	0.018	0.0572833
Calhm2	1.78196655955472e-06	-1.77879	0.025	0.073	0.0575308
Cuta	1.78246496639283e-06	-0.300322	0.793	0.825	0.0575469
Cdca2	1.78776666794663e-06	-0.848352	0.326	0.403	0.057718
Tnfsf9	1.78983714655244e-06	0.700419	0.215	0.12	0.0577849
4932438A13Rik	1.81514760940897e-06	0.555959	0.586	0.469	0.058602
Yif1a	1.82666614818517e-06	-0.908634	0.186	0.28	0.0589739
Ppp2r3a	1.82757265465854e-06	2.9203	0.048	0.005	0.0590032
Ptcd2	1.82764938899118e-06	-0.78728	0.193	0.286	0.0590057
Zcchc8	1.84577390900845e-06	-0.585036	0.319	0.414	0.0595908
Mxd1	1.84790100214652e-06	2.00186	0.073	0.018	0.0596595
Inpp5d	1.85222618183698e-06	0.327328	0.884	0.832	0.0597991
Rab3gap1	1.85462207114985e-06	0.453766	0.57	0.448	0.0598765
Emc7	1.85992522173181e-06	0.473175	0.541	0.429	0.0600477
Cdr2	1.88201028814801e-06	1.75981	0.102	0.038	0.0607607
Nab2	1.88904763124076e-06	0.670553	0.229	0.131	0.0609879
Triap1	1.90283842898679e-06	-0.700814	0.217	0.313	0.0614331
Ctsh	1.92650259882533e-06	-0.271054	0.872	0.889	0.0621971
Gm37494	1.94431221347413e-06	1.01251	0.199	0.11	0.0627721
Aurkaip1	1.9474462555263e-06	-0.369081	0.668	0.74	0.0628733
Ccdc124	1.95149624405315e-06	-0.413629	0.634	0.705	0.0630041
Igtp	1.95457166495481e-06	-1.39476	0.04	0.097	0.0631033
Elp6	1.97185888690811e-06	-0.928157	0.114	0.195	0.0636615
C2cd5	1.98257979072131e-06	-0.582759	0.241	0.343	0.0640076
Rab6a	1.98508203363855e-06	0.568657	0.398	0.28	0.0640884
Gas8	1.99433139193837e-06	-1.08045	0.075	0.146	0.064387
Mybpc2	1.99576536925821e-06	1.58151	0.128	0.057	0.0644333
Kdsr	1.99694058587989e-06	1.44077	0.129	0.057	0.0644712
Usp44	2.00075169501334e-06	1.27786	0.144	0.067	0.0645943
Dynlt1a	2.01183793471767e-06	-0.600737	0.308	0.404	0.0649522
Lrrc58	2.01290485314522e-06	0.738683	0.317	0.211	0.0649866
Rnf113a2	2.02406375140343e-06	-0.601335	0.279	0.374	0.0653469
Homer1	2.05846446075737e-06	1.2623	0.142	0.067	0.0664575
Psmd5	2.07197114855932e-06	-0.542313	0.3	0.406	0.0668936
Snrnp35	2.08093037788689e-06	-0.954956	0.109	0.19	0.0671828
Pag1	2.08427151202151e-06	-0.444441	0.592	0.652	0.0672907
1810037I17Rik	2.10197513968234e-06	-0.283598	0.866	0.882	0.0678623
Selenos	2.1083180375828e-06	0.438885	0.615	0.509	0.068067
Ubl7	2.12689325206068e-06	-0.403699	0.498	0.586	0.0686667
Mtmr14	2.14909674586778e-06	-0.365731	0.743	0.779	0.0693836
Trappc8	2.1765470074681e-06	0.715032	0.394	0.281	0.0702698
Lnx2	2.18841724404696e-06	0.657708	0.386	0.278	0.0706531
Stxbp1	2.18859503166564e-06	0.596797	0.433	0.314	0.0706588
Erbin	2.2054052068751e-06	0.633738	0.477	0.366	0.0712015
Gpr137c	2.21987372250344e-06	0.882564	0.237	0.14	0.0716686
Bsdc1	2.22516359583246e-06	0.45536	0.417	0.295	0.0718394
Esd	2.22827745435032e-06	-0.273434	0.789	0.835	0.0719399
Tcf3	2.2438610513226e-06	-0.251377	0.833	0.885	0.0724431
Tfe3	2.24974521404259e-06	1.18036	0.179	0.097	0.072633
Coro1c	2.25238735153079e-06	0.480719	0.555	0.456	0.0727183
Ppp4r3a	2.25775308673711e-06	0.397459	0.619	0.504	0.0728916
Dtd2	2.26414544278435e-06	-0.917838	0.12	0.203	0.0730979
Mtif2	2.26593800583489e-06	-0.785845	0.206	0.301	0.0731558
Naglu	2.26978334532158e-06	-1.42684	0.043	0.1	0.07328
Hsf2	2.29875950020229e-06	1.35727	0.13	0.058	0.0742155
Dram2	2.38414220197249e-06	-0.549618	0.342	0.441	0.076972
Stag1	2.38874537263765e-06	0.365583	0.766	0.666	0.0771206
C130026I21Rik	2.38891804331811e-06	0.484072	0.578	0.459	0.0771262
Slc17a5	2.40515656779193e-06	1.06116	0.151	0.073	0.0776505
Snx11	2.42370310873337e-06	-0.856422	0.092	0.17	0.0782493
Vps13b	2.43170735686739e-06	0.56757	0.592	0.494	0.0785077
Slmap	2.45031513198166e-06	0.578824	0.44	0.319	0.0791084
Rhbdd1	2.46460262328986e-06	-0.734031	0.094	0.173	0.0795697
Irf3	2.52909159790944e-06	-0.427268	0.364	0.466	0.0816517
Cyth4	2.54509060909579e-06	-0.611706	0.276	0.373	0.0821683
B4galt1	2.55966773564689e-06	1.07311	0.161	0.082	0.0826389
3110040N11Rik	2.57034736060675e-06	-0.66301	0.242	0.344	0.0829837
Selenoo	2.5735327661842e-06	-1.04295	0.081	0.153	0.0830865
Mdm2	2.57658230834941e-06	0.512865	0.561	0.454	0.083185
Cry1	2.59207483325688e-06	1.63521	0.092	0.032	0.0836851
Mpc1	2.60009408416025e-06	0.39266	0.677	0.591	0.083944
Cdkn2c	2.60047866343702e-06	-0.624655	0.35	0.438	0.0839565
Commd7	2.60591970985021e-06	-0.464161	0.492	0.589	0.0841321
Med12l	2.60593272719597e-06	1.5747	0.123	0.053	0.0841325
Nt5c	2.61721107576358e-06	-0.358535	0.654	0.715	0.0844967
S1pr3	2.63359747547657e-06	-1.46704	0.024	0.072	0.0850257
Bola3	2.70485957419696e-06	-0.41211	0.582	0.651	0.0873264
Nup210l	2.7112997413284e-06	1.50122	0.123	0.053	0.0875343
Timm8a1	2.71456556349156e-06	0.668422	0.348	0.24	0.0876397
Kif2c	2.76099069421072e-06	-0.999553	0.195	0.281	0.0891386
Clspn	2.78635225736231e-06	0.463127	0.573	0.459	0.0899574
Zfp619	2.79536707979574e-06	1.83251	0.074	0.02	0.0902484
Med14	2.80074179732451e-06	0.469608	0.505	0.386	0.0904219
Herpud1	2.80682045580892e-06	0.314942	0.843	0.817	0.0906182
Srp14	2.84887663699061e-06	-0.303126	0.777	0.822	0.091976
Alkbh5	2.87804282624823e-06	0.389721	0.641	0.551	0.0929176
BC031181	2.89407343039121e-06	-0.403268	0.562	0.637	0.0934352
Isg15	2.8975959895632e-06	-1.15443	0.059	0.123	0.0935489
Vasp	2.90855424404739e-06	-0.331323	0.686	0.745	0.0939027
Pde7a	2.91740727088986e-06	0.387499	0.814	0.752	0.0941885
Tmem260	2.99659732961811e-06	-1.27898	0.055	0.116	0.0967451
Tars	3.01410343419396e-06	-0.566836	0.333	0.431	0.0973103
Steap3	3.03746234354231e-06	1.40936	0.117	0.048	0.0980645
Ints13	3.04038568490679e-06	0.554341	0.429	0.321	0.0981589
Ubr7	3.05250846776147e-06	0.470682	0.486	0.368	0.0985502
Zmym5	3.06326332500163e-06	0.617365	0.4	0.293	0.0988975
Atxn2	3.06340869117825e-06	0.884863	0.22	0.13	0.0989021
Rps6ka4	3.08402235903766e-06	-0.748907	0.116	0.2	0.0995677
Cdk12	3.14538516190412e-06	0.53465	0.514	0.396	0.101549
Vps53	3.16018073913233e-06	-0.439485	0.443	0.529	0.102026
Idh2	3.1717849000718e-06	-0.479785	0.441	0.541	0.102401
Crlf3	3.17761044284564e-06	0.330562	0.871	0.824	0.102589
Oga	3.18386667075739e-06	0.371184	0.59	0.469	0.102791
Tmem177	3.21649633782565e-06	-1.46908	0.021	0.065	0.103845
Rbis	3.24282814141013e-06	-0.299637	0.769	0.824	0.104695
Ms4a4c	3.26448671016678e-06	-1.1599	0.08	0.15	0.105394
Smim14	3.28488591996888e-06	-0.19599	0.962	0.987	0.106053
Acyp1	3.31768637103206e-06	-0.468472	0.465	0.561	0.107112
Llph	3.31930627101869e-06	-0.281022	0.739	0.809	0.107164
Stac2	3.335648135703e-06	2.30248	0.065	0.015	0.107691
Stk40	3.34827874674421e-06	0.600621	0.412	0.301	0.108099
Map3k3	3.37759717443953e-06	0.699922	0.329	0.223	0.109046
Arl5c	3.3849212870016e-06	0.400361	0.548	0.444	0.109282
Tmem248	3.3927862271494e-06	0.641329	0.372	0.266	0.109536
Klf11	3.43676800256436e-06	1.66223	0.084	0.027	0.110956
Ighv1-76	3.45598187108173e-06	-3.05652	0.012	0.048	0.111576
Gnpda1	3.46218259864028e-06	0.760256	0.303	0.201	0.111777
Ercc1	3.48804420517815e-06	-0.545631	0.238	0.338	0.112612
Pgm1	3.50137588149102e-06	-0.742184	0.155	0.24	0.113042
Mapkapk2	3.52039633194828e-06	0.434738	0.598	0.494	0.113656
Zranb2	3.53692687644968e-06	-0.34359	0.665	0.724	0.11419
Birc3	3.54310311424292e-06	0.46318	0.63	0.544	0.114389
Srek1	3.58420046204294e-06	0.400566	0.678	0.579	0.115716
Cnot4	3.58923936183091e-06	0.39987	0.67	0.572	0.115879
Zbtb4	3.59941402657679e-06	-0.682088	0.107	0.185	0.116207
Mrpl22	3.63196219873137e-06	-0.545695	0.378	0.466	0.117258
Rtf2	3.64201961784544e-06	-0.431024	0.541	0.619	0.117583
Fbxl3	3.67631754991606e-06	0.595703	0.388	0.278	0.11869
Gramd1a	3.71926020311682e-06	0.743526	0.376	0.27	0.120076
Cds2	3.72797664813458e-06	0.674356	0.326	0.221	0.120358
Mettl14	3.75235102771366e-06	-0.827338	0.122	0.205	0.121145
D730003I15Rik	3.79953493227006e-06	-1.13556	0.068	0.135	0.122668
Col15a1	3.83891680635708e-06	-1.83923	0.016	0.055	0.123939
Atp5c1	3.84002481623179e-06	-0.168094	0.959	0.982	0.123975
Lrrk2	3.8603081404264e-06	-0.512105	0.312	0.409	0.12463
Suco	3.86607131910422e-06	0.465138	0.566	0.443	0.124816
Tnf	3.88344913134057e-06	-0.706209	0.161	0.251	0.125377
Hif1a	3.89749875663519e-06	0.387856	0.715	0.604	0.125831
Lamp2	3.90139555139942e-06	0.560811	0.401	0.288	0.125957
Psmg2	3.90345287562869e-06	-0.567406	0.311	0.401	0.126023
Lats2	3.92693969641101e-06	0.590331	0.28	0.173	0.126781
Dock10	3.96183425589397e-06	-0.568715	0.371	0.468	0.127908
Nudt16	4.00009410782779e-06	-0.95162	0.101	0.176	0.129143
2610306M01Rik	4.04313568495719e-06	-1.33015	0.046	0.103	0.130533
Exosc8	4.04367318176939e-06	-0.336875	0.711	0.742	0.13055
Trmu	4.06026331864888e-06	-1.2821	0.05	0.108	0.131086
Gm26532	4.06360002926425e-06	3.67078	0.038	0.002	0.131193
Gipc1	4.08210835828813e-06	-0.676251	0.203	0.295	0.131791
Phf20l1	4.08823698018354e-06	0.480758	0.555	0.456	0.131989
Riox2	4.09066975177615e-06	-0.599944	0.245	0.343	0.132067
Rab10os	4.11381239180757e-06	0.596409	0.35	0.245	0.132814
Magi3	4.19806708929915e-06	1.24846	0.145	0.072	0.135535
Trio	4.20188851036148e-06	0.844092	0.194	0.106	0.135658
Itgb1bp1	4.26331626158527e-06	-0.533435	0.369	0.458	0.137641
Pef1	4.27272826938801e-06	-0.670672	0.257	0.344	0.137945
Isca2	4.27543317916505e-06	-0.383871	0.432	0.537	0.138032
Mycbp	4.27859307167782e-06	-0.506722	0.294	0.396	0.138134
Hmx2	4.28421940677208e-06	-3.04966	0.005	0.033	0.138316
Klhl36	4.30850553992491e-06	-1.16349	0.04	0.095	0.1391
Srsf6	4.32037884706012e-06	-0.240421	0.645	0.722	0.139483
Ncaph2	4.40388559308141e-06	0.403589	0.68	0.587	0.142179
Igkv3-4	4.40530862199248e-06	-2.39373	0.047	0.103	0.142225
Ep300	4.41369206433467e-06	0.417499	0.621	0.532	0.142496
Ankrd44	4.46097834334632e-06	-0.33023	0.578	0.649	0.144023
Gm17251	4.46396978521311e-06	0.933275	0.129	0.057	0.144119
Rnf146	4.46468556387717e-06	0.562477	0.435	0.321	0.144142
Mea1	4.47071242840849e-06	-0.303549	0.647	0.74	0.144337
Ripk1	4.47872217056998e-06	0.786351	0.246	0.15	0.144596
Nxpe2	4.51073438197768e-06	-0.803046	0.193	0.28	0.145629
Arl2	4.57179267673242e-06	-0.864193	0.104	0.181	0.1476
Ythdc1	4.62508758114336e-06	0.351249	0.773	0.704	0.149321
mt-Nd5	4.6655731590756e-06	0.371077	0.931	0.892	0.150628
Pglyrp1	4.66933684477741e-06	-1.47949	0.055	0.115	0.15075
Senp6	4.73141547018064e-06	0.359479	0.766	0.697	0.152754
Rasal2	4.84509967782964e-06	1.87486	0.058	0.012	0.156424
Pspc1	4.85525280263703e-06	0.550192	0.475	0.363	0.156752
Plekhm1	4.87529865498803e-06	0.605246	0.381	0.273	0.157399
Commd3	4.9729087300216e-06	-0.68228	0.287	0.381	0.16055
Mrps12	4.97529606172026e-06	-0.384023	0.454	0.547	0.160627
Hpse	4.99417980697604e-06	-0.39539	0.505	0.601	0.161237
Pdlim5	5.02012317489888e-06	0.643219	0.232	0.138	0.162075
Eif4g2	5.0454614179332e-06	0.221368	0.954	0.933	0.162893
Zfpl1	5.05597612449954e-06	-0.774758	0.196	0.285	0.163232
Aplp2	5.08297534615758e-06	0.971169	0.189	0.105	0.164104
Mrps31	5.13382038136907e-06	-0.696663	0.195	0.286	0.165745
Nagk	5.17719365007562e-06	-0.604448	0.192	0.286	0.167146
Fbxl20	5.17978730936292e-06	0.97678	0.174	0.093	0.167229
Mrps18b	5.25299197847343e-06	-0.516064	0.374	0.464	0.169593
Chic2	5.27321176550856e-06	0.324771	0.801	0.705	0.170246
Yipf2	5.34382384665662e-06	-1.08708	0.088	0.16	0.172525
9330175E14Rik	5.36688711849072e-06	-1.61605	0.023	0.067	0.17327
Ndufab1	5.43923341272776e-06	-0.263229	0.774	0.824	0.175606
Trim24	5.47689970638062e-06	0.744007	0.339	0.24	0.176822
Gtf3c6	5.50737624648631e-06	-0.538389	0.491	0.561	0.177806
1810058I24Rik	5.55936367283635e-06	-0.366081	0.633	0.709	0.179484
Ccdc71	5.56965810850265e-06	-0.761042	0.208	0.296	0.179816
Armc10	5.60309646113787e-06	-0.738798	0.196	0.286	0.180896
Sp140	5.62398687882595e-06	0.234844	0.964	0.945	0.18157
Stambp	5.84757240142946e-06	-0.740964	0.16	0.245	0.188789
Tbc1d31	5.8696186657656e-06	0.92514	0.253	0.161	0.189501
Mrpl15	5.9311533010447e-06	-0.318264	0.634	0.71	0.191487
Gngt2	5.93356309638528e-06	-0.271746	0.741	0.809	0.191565
Ybx1	5.96634761460305e-06	0.132389	0.985	0.992	0.192624
Fam216a	6.0586283725419e-06	-0.579579	0.302	0.403	0.195603
Rnf41	6.06486077102439e-06	0.428011	0.742	0.682	0.195804
Ppcdc	6.06551682423461e-06	-0.668889	0.157	0.245	0.195825
Ighv1-52	6.07943070861116e-06	-2.43877	0.007	0.037	0.196274
Pdpk1	6.22740399442446e-06	0.508521	0.461	0.354	0.201052
Arhgef39	6.25824778317598e-06	-1.00913	0.07	0.135	0.202048
Atp5md	6.26390923145507e-06	-0.172876	0.958	0.973	0.20223
Smim20	6.30323629972735e-06	-0.569039	0.365	0.448	0.2035
Usp3	6.34572011722152e-06	0.888059	0.302	0.203	0.204872
Zfp397	6.40478555787876e-06	-0.858138	0.131	0.213	0.206779
Rnf19b	6.42121957210402e-06	0.509807	0.534	0.441	0.207309
Rabgap1l	6.46889510836183e-06	0.276842	0.972	0.938	0.208848
Spata6	6.47700143394736e-06	0.760139	0.217	0.128	0.20911
1700037C18Rik	6.49536143293356e-06	-0.717801	0.143	0.228	0.209703
Sin3b	6.5373078318029e-06	0.26627	0.78	0.705	0.211057
Mgat2	6.57839184493554e-06	0.406383	0.571	0.458	0.212383
4921524J17Rik	6.57959709635672e-06	0.3723	0.637	0.531	0.212422
Map3k2	6.65997165449794e-06	0.585177	0.422	0.309	0.215017
Tbca	6.70323828244049e-06	-0.26235	0.825	0.879	0.216414
Mus81	6.7236793890434e-06	-0.843594	0.123	0.201	0.217074
Tmem138	6.83306902760347e-06	-0.690806	0.192	0.281	0.220606
4930469K13Rik	6.87177051375793e-06	-2.31409	0.008	0.038	0.221855
Slc25a51	7.06861593223188e-06	0.646043	0.323	0.221	0.22821
Taco1	7.14404524832648e-06	-0.593097	0.103	0.178	0.230646
Oip5os1	7.14487671283377e-06	-0.317547	0.622	0.679	0.230672
Gm47230	7.1945871088267e-06	-0.96628	0.02	0.062	0.232277
Ankra2	7.22828997192148e-06	-0.610244	0.2	0.291	0.233365
Ighv1-54	7.25435563909165e-06	2.57781	0.044	0.005	0.234207
Plekha3	7.29187064491708e-06	0.616461	0.346	0.24	0.235418
Cyb5a	7.48581069785407e-06	-0.361472	0.437	0.534	0.241679
Fdx2	7.49258656901169e-06	-0.410464	0.496	0.572	0.241898
Stat5a	7.49625800522362e-06	0.906887	0.224	0.136	0.242017
Galnt17	7.5897359723806e-06	-1.65727	0.024	0.068	0.245035
C1d	7.79583242953853e-06	-0.371315	0.572	0.647	0.251688
Eapp	7.83010865309632e-06	-0.434167	0.508	0.599	0.252795
Pomk	7.83071556883999e-06	-2.50833	0.01	0.043	0.252815
Ift22	7.86454868620846e-06	-0.332953	0.706	0.757	0.253907
Psma6	7.88249550355208e-06	-0.238712	0.82	0.867	0.254486
Dock8	7.94118436316354e-06	-0.225065	0.756	0.795	0.256381
Senp8	7.98884382130839e-06	-2.31167	0.01	0.042	0.25792
Ndufa11	8.01608236428979e-06	-0.203891	0.906	0.932	0.258799
Pax5	8.01985001224747e-06	-0.289951	0.829	0.88	0.258921
Rab29	8.07959306437486e-06	-1.31169	0.065	0.126	0.26085
Slc43a2	8.08032575102251e-06	0.722233	0.255	0.161	0.260873
Lhfpl4	8.08860382848725e-06	-2.06418	0.015	0.052	0.261141
Ccdc167	8.10443718747289e-06	-0.732671	0.226	0.313	0.261652
Ppm1m	8.17274330346571e-06	-0.402464	0.366	0.466	0.263857
Neat1	8.27420485309662e-06	0.957135	0.19	0.105	0.267133
Pfdn1	8.35253420359987e-06	-0.297131	0.727	0.774	0.269662
Tmem208	8.36480160546344e-06	-0.402591	0.452	0.551	0.270058
Tsen2	8.44116217361828e-06	-1.26894	0.035	0.085	0.272523
Epsti1	8.59777796063372e-06	-0.51406	0.414	0.502	0.277579
Ccdc61	8.71500728091205e-06	-0.832811	0.144	0.225	0.281364
Morrbid	8.84099200069735e-06	0.869587	0.17	0.09	0.285431
Sumo2	8.85012126695933e-06	-0.177617	0.97	0.983	0.285726
Cenpx	8.85593092174646e-06	-0.36749	0.675	0.73	0.285914
Cep164	8.91069619741445e-06	-0.423128	0.436	0.531	0.287682
Mrpl11	9.01000646960587e-06	-0.348062	0.51	0.592	0.290888
Ccdc175	9.0908928181973e-06	-0.843994	0.162	0.243	0.293499
Arhgef6	9.15531807511906e-06	-0.402179	0.439	0.544	0.295579
Hmox1	9.2233611881316e-06	1.58188	0.073	0.022	0.297776
5830418P13Rik	9.28132833791301e-06	-0.587905	0.179	0.265	0.299648
Coro2a	9.28887599660628e-06	-0.547687	0.332	0.423	0.299891
Npepps	9.29440665501575e-06	0.537684	0.463	0.361	0.30007
Tysnd1	9.39799800518743e-06	-0.715914	0.181	0.268	0.303414
Uchl3	9.40504281195995e-06	-0.211008	0.902	0.923	0.303642
Ing1	9.45827765213951e-06	0.473455	0.523	0.419	0.30536
Mical3	9.48530305862479e-06	0.989476	0.231	0.143	0.306233
Fem1c	9.52687454487566e-06	0.741768	0.298	0.201	0.307575
Gm30054	9.59983047045457e-06	-0.700634	0.166	0.251	0.309931
Pcbp1	9.70250641124768e-06	-0.185518	0.962	0.96	0.313245
mt-Atp6	9.82601591720748e-06	0.240412	0.998	0.988	0.317233
Cstf2t	9.85592086549574e-06	-0.867964	0.091	0.16	0.318198
Mgat5	9.88628461863749e-06	0.65645	0.304	0.201	0.319179
Cirbp	9.91527898490784e-06	0.379707	0.641	0.546	0.320115
Efcab11	9.93807945898525e-06	-0.566827	0.221	0.309	0.320851
Sec22b	1.00242860419702e-05	-0.455401	0.367	0.459	0.323634
Atp5g1	1.00417300928095e-05	-0.214372	0.9	0.908	0.324197
Relb	1.00903465106615e-05	0.614194	0.408	0.306	0.325767
Dennd5b	1.01243906424911e-05	-0.395703	0.49	0.576	0.326866
Ap5b1	1.01247849281342e-05	-1.17905	0.03	0.077	0.326879
Oas1c	1.01603553700111e-05	-1.38594	0.058	0.115	0.328027
Tsen15	1.02177671002641e-05	-0.644625	0.252	0.338	0.329881
Rubcnl	1.03980537725715e-05	-0.417564	0.381	0.474	0.335701
Zxdb	1.05253647452713e-05	1.13077	0.141	0.07	0.339811
Dnajc17	1.05370174915435e-05	-0.682047	0.122	0.2	0.340188
Atl3	1.0540856898532e-05	0.662087	0.39	0.293	0.340312
Tmem131l	1.08355123154007e-05	0.334272	0.906	0.832	0.349825
Zeb2	1.08818558488734e-05	-1.23634	0.02	0.06	0.351321
6430590A07Rik	1.09017539304314e-05	-1.23397	0.027	0.072	0.351963
Rftn1	1.10603877558221e-05	0.273279	0.94	0.905	0.357085
3300005D01Rik	1.1164128170338e-05	-0.896005	0.078	0.145	0.360434
Rmi2	1.1185283486545e-05	-0.533744	0.368	0.453	0.361117
Ttf1	1.11931379854186e-05	-0.578711	0.177	0.265	0.36137
Rab35	1.1212595452103e-05	0.351835	0.547	0.438	0.361999
Taf1b	1.1422861595924e-05	-0.57631	0.296	0.391	0.368787
Mta3	1.14648255953952e-05	0.34736	0.751	0.684	0.370142
Rnf213	1.14717597773876e-05	-0.765917	0.2	0.286	0.370366
Minpp1	1.14862662470396e-05	-0.445687	0.318	0.413	0.370834
Smim27	1.17308128240284e-05	-0.673193	0.214	0.301	0.378729
Zfp948	1.18847850358092e-05	1.20377	0.083	0.028	0.3837
Lamtor1	1.19646483114879e-05	-0.310843	0.647	0.71	0.386279
Akip1	1.20119131699807e-05	-0.596144	0.289	0.376	0.387805
Supt20	1.20738115033914e-05	-0.309325	0.56	0.637	0.389803
Exoc3	1.21305786952579e-05	-0.522013	0.372	0.453	0.391636
Nox1	1.2216360713106e-05	-0.951417	0.115	0.188	0.394405
Dnmbp	1.22270124703955e-05	-0.958221	0.094	0.165	0.394749
Mul1	1.22919949025963e-05	-0.983353	0.079	0.143	0.396847
Usp37	1.22953439283844e-05	0.63552	0.433	0.328	0.396955
March9	1.23034876452234e-05	1.74917	0.072	0.022	0.397218
Aftph	1.23670947829951e-05	0.527622	0.527	0.433	0.399272
Cpsf3	1.24017140778353e-05	-0.508961	0.38	0.468	0.400389
Tada3	1.24757079925348e-05	-0.629395	0.22	0.308	0.402778
Drg2	1.25100719463867e-05	-0.665011	0.279	0.359	0.403888
Rnf5	1.25326426105757e-05	-0.492824	0.388	0.479	0.404616
Ltc4s	1.26506947839186e-05	1.40516	0.101	0.042	0.408428
Dnajc13	1.26554376457542e-05	0.458325	0.416	0.303	0.408581
Zfp597	1.26734505878488e-05	0.795487	0.233	0.143	0.409162
Zfp329	1.26777778202331e-05	-0.495912	0.167	0.253	0.409302
3110083C13Rik	1.27132635603849e-05	-1.37725	0.045	0.098	0.410448
Mrpl34	1.27692644810378e-05	-0.344852	0.658	0.724	0.412256
Shoc2	1.29321059889565e-05	0.429358	0.437	0.321	0.417513
Prpf31	1.30073682149469e-05	-0.469197	0.397	0.488	0.419943
Cetn3	1.31565051848611e-05	-0.325147	0.708	0.759	0.424758
E2f3	1.32036921353482e-05	0.576845	0.423	0.319	0.426281
Rnf38	1.32200939812576e-05	0.657305	0.262	0.171	0.426811
Gatd1	1.32496727410005e-05	-0.717668	0.224	0.309	0.427766
Tbce	1.3286907295626e-05	-0.477042	0.298	0.398	0.428968
Hdhd2	1.3299255218531e-05	-0.593781	0.193	0.28	0.429366
Yeats4	1.3302056471107e-05	-0.184175	0.855	0.894	0.429457
Nsun3	1.34927121675189e-05	-0.828375	0.065	0.126	0.435612
Nabp2	1.3665050273131e-05	-0.466367	0.447	0.526	0.441176
Mlf1	1.37092202876379e-05	0.999447	0.144	0.073	0.442602
Ifi206	1.3723876697229e-05	-2.50324	0.007	0.035	0.443075
Tgfbr2	1.38324570667989e-05	0.360743	0.603	0.489	0.446581
Zc3h15	1.39123507374784e-05	0.209868	0.897	0.84	0.44916
2310015A10Rik	1.39267934133483e-05	-1.01842	0.072	0.135	0.449627
Gin1	1.39406289493843e-05	-0.785077	0.178	0.26	0.450073
Acot2	1.39492132763203e-05	0.969716	0.128	0.06	0.45035
Gm32679	1.40959882860661e-05	-2.4273	0.007	0.035	0.455089
Zfp617	1.4149511712548e-05	-0.778707	0.074	0.14	0.456817
Irgm1	1.41790927230789e-05	-1.78454	0.017	0.055	0.457772
D130040H23Rik	1.42777875731726e-05	-0.40724	0.19	0.281	0.460958
Dhx58	1.43133885201405e-05	-1.12465	0.079	0.141	0.462108
Lrrc49	1.43165040938461e-05	-0.893063	0.13	0.206	0.462208
Hspa9	1.43320305150541e-05	0.38066	0.592	0.498	0.46271
Epc2	1.44272277357759e-05	0.616942	0.465	0.371	0.465783
Bmt2	1.44930571839088e-05	0.608595	0.4	0.3	0.467908
Rars	1.45855563116522e-05	-0.466742	0.4	0.486	0.470895
Josd1	1.46780916854466e-05	0.889646	0.208	0.126	0.473882
Nudt2	1.4830636972275e-05	-0.941753	0.113	0.185	0.478807
Mir155hg	1.49339531220232e-05	0.949295	0.164	0.088	0.482143
Ighv1-74	1.50533889193036e-05	-2.12064	0.007	0.035	0.485999
[truncated: 30,286 more rows]

## Sheet: NT vs cLN GC-LZ.markers
	p_val	avg_log2FC	pct.1	pct.2	p_val_adj
Rgs1	4.39867e-90	4.20755	0.886	0.212	1.42011e-85
Ubc	1.50168e-81	1.7633	0.982	0.863	4.84818e-77
Tgif1	3.59774e-66	2.37342	0.879	0.346	1.16153e-61
Ubb	7.74363e-66	0.792759	0.993	0.99	2.50003e-61
Tsc22d3	1.24327e-62	3.28404	0.781	0.216	4.01389e-58
Ubald2	1.13019e-58	1.96223	0.913	0.558	3.6488e-54
Pnrc1	7.5976e-57	1.82824	0.938	0.586	2.45288e-52
Iglc3	4.08187e-56	-1.58207	0.717	0.949	1.31783e-51
Bri3	2.18784e-51	1.90794	0.875	0.524	7.06346e-47
Fam107b	1.44988e-50	1.4575	0.945	0.757	4.68094e-46
Bcl2l11	2.78929e-47	3.24218	0.653	0.147	9.00522e-43
Nt5e	4.23888e-44	3.13579	0.664	0.192	1.36852e-39
Cd180	6.86507e-44	-1.89731	0.484	0.825	2.21639e-39
Slamf1	1.01042e-43	-3.00285	0.142	0.565	3.26214e-39
Nfatc3	8.56335e-42	1.60574	0.867	0.534	2.76468e-37
Junb	2.31247e-40	1.48085	0.934	0.705	7.46581e-36
Hbp1	2.4934e-39	3.0773	0.575	0.113	8.04995e-35
Pde4b	2.94962e-39	1.76625	0.792	0.377	9.52284e-35
Tcp11l2	3.88913e-39	3.14398	0.587	0.134	1.25561e-34
Aff4	9.79387e-39	1.46636	0.888	0.572	3.16195e-34
Got1	3.03032e-38	3.25968	0.591	0.147	9.78339e-34
Cblb	3.08734e-36	2.00298	0.753	0.36	9.96747e-32
Gdi2	3.41529e-36	0.756146	0.982	0.938	1.10263e-31
Cd86	3.67157e-36	1.30179	0.899	0.716	1.18537e-31
Prr5	8.99075e-36	-2.02751	0.276	0.654	2.90266e-31
Rnf125	1.16536e-35	4.61772	0.44	0.024	3.76235e-31
Klf6	1.18123e-34	2.54167	0.58	0.14	3.8136e-30
Mef2b	3.22621e-34	-1.01609	0.897	0.928	1.04158e-29
Cytip	3.25248e-34	1.69131	0.804	0.445	1.05006e-29
Rsrp1	7.8084e-34	1.12124	0.918	0.75	2.52094e-29
Ptpn6	2.15324e-33	-1.11253	0.788	0.908	6.95172e-29
Ankrd11	3.33905e-33	1.19771	0.927	0.733	1.07801e-28
Nr4a1	5.34604e-33	3.42889	0.495	0.082	1.72597e-28
Ftl1	6.16817e-33	0.602212	0.986	0.979	1.99139e-28
Ltb	7.68424e-33	-1.52668	0.689	0.901	2.48086e-28
Cystm1	1.98158e-32	3.35055	0.472	0.068	6.39753e-28
Tnfrsf13c	2.86024e-32	-0.956078	0.868	0.942	9.2343e-28
Gtf2b	6.34949e-32	1.52249	0.808	0.538	2.04993e-27
Swap70	7.29978e-32	-0.996058	0.822	0.949	2.35673e-27
Lta	1.61078e-31	-2.08592	0.313	0.664	5.20041e-27
Zfp36l2	2.406e-31	1.7322	0.722	0.346	7.76776e-27
Psmb8	2.62304e-31	-0.668108	0.968	0.966	8.46849e-27
Ly6e	7.36176e-31	-0.68349	0.979	0.997	2.37675e-26
Lncpint	8.29677e-31	2.14863	0.626	0.236	2.67861e-26
Psmb9	9.92574e-31	-0.924734	0.804	0.911	3.20452e-26
Bcl6	2.29423e-30	-1.70331	0.406	0.719	7.40693e-26
Apobec3	6.13491e-30	-0.875481	0.874	0.945	1.98065e-25
Runx1	8.04981e-30	1.50476	0.802	0.531	2.59888e-25
Tbc1d15	8.06484e-30	1.91796	0.635	0.243	2.60373e-25
Jund	2.2007e-29	0.949453	0.98	0.918	7.10497e-25
Abi3	2.23213e-29	-1.58539	0.397	0.723	7.20645e-25
Fchsd2	2.24013e-29	-1.40707	0.681	0.842	7.23225e-25
Bcar3	2.41474e-29	0.993896	0.941	0.815	7.796e-25
Ube2b	2.58414e-29	1.07276	0.915	0.74	8.3429e-25
Bid	2.60408e-29	-1.54077	0.427	0.726	8.40727e-25
Tent5c	2.6981e-29	2.59682	0.512	0.13	8.71081e-25
Pim1	1.1737e-28	1.45816	0.758	0.39	3.7893e-24
Arpc5l	3.807e-28	-0.760725	0.895	0.945	1.22909e-23
Fam117b	1.10821e-27	1.91952	0.637	0.264	3.57785e-23
Gimap7	3.50842e-27	-2.22098	0.135	0.455	1.13269e-22
S1pr2	5.8855e-27	-1.22837	0.534	0.812	1.90013e-22
Skil	1.50532e-26	1.70176	0.662	0.291	4.85991e-22
Calm2	5.91976e-26	0.884484	0.968	0.863	1.9112e-21
Ikzf1	7.96607e-26	-1.18817	0.667	0.86	2.57185e-21
Snx30	8.16794e-26	1.36516	0.735	0.438	2.63702e-21
Tob2	1.06906e-25	2.06742	0.548	0.195	3.45146e-21
Tnfaip8	1.34702e-25	-0.888759	0.811	0.921	4.34887e-21
Ube2j1	2.34937e-25	1.04218	0.883	0.709	7.58494e-21
Ifi47	2.96389e-25	-1.87983	0.148	0.466	9.56892e-21
Satb1	6.32443e-25	2.30119	0.514	0.164	2.04184e-20
Cenpa	1.00168e-24	1.64407	0.628	0.281	3.23392e-20
Ppp1r15a	1.68254e-24	1.88978	0.543	0.192	5.43209e-20
Eif5	2.7518e-24	0.769107	0.964	0.842	8.8842e-20
Id3	4.21313e-24	-1.47549	0.482	0.723	1.36021e-19
Map1lc3b	5.0245e-24	0.939541	0.909	0.74	1.62216e-19
Iglc2	5.18156e-24	-1.62428	0.484	0.705	1.67287e-19
Crem	7.48143e-24	2.76285	0.445	0.116	2.41538e-19
Ly6a	7.91968e-24	-1.52117	0.422	0.699	2.55687e-19
Ms4a1	9.31191e-24	-0.541502	0.986	0.979	3.00635e-19
Sat1	9.87842e-24	0.991134	0.945	0.774	3.18925e-19
Rgs2	1.08163e-23	1.40276	0.698	0.349	3.49204e-19
Mybl1	1.19449e-23	-1.55156	0.477	0.733	3.85642e-19
Neu1	1.29182e-23	1.67324	0.582	0.236	4.17065e-19
Ssh2	1.72526e-23	1.26526	0.81	0.575	5.57001e-19
Btg1	2.1189e-23	0.807444	0.952	0.853	6.84088e-19
Prdx6	3.01346e-23	1.24839	0.786	0.524	9.72894e-19
Sqstm1	3.80135e-23	0.92821	0.909	0.788	1.22726e-18
Cxcr4	4.95614e-23	1.57322	0.641	0.318	1.60009e-18
Pde3b	6.17926e-23	1.58098	0.653	0.325	1.99497e-18
Crebrf	7.90989e-23	1.55229	0.626	0.305	2.55371e-18
Cnot6l	9.85463e-23	1.13554	0.82	0.575	3.18157e-18
Cd22	1.14682e-22	-1.10931	0.657	0.853	3.7025e-18
Atp6v0c	1.19651e-22	0.811218	0.934	0.771	3.86294e-18
Oser1	2.14692e-22	1.5509	0.639	0.346	6.93134e-18
Cd52	3.33137e-22	-0.551937	0.993	0.99	1.07553e-17
Cyth1	3.37166e-22	0.998192	0.836	0.61	1.08854e-17
Lmo2	4.07558e-22	-1.39769	0.457	0.716	1.3158e-17
Cmip	5.02907e-22	1.54982	0.635	0.315	1.62363e-17
Mier1	5.18489e-22	0.908428	0.838	0.603	1.67394e-17
Tmed5	5.30889e-22	1.00065	0.842	0.647	1.71398e-17
Dnajb6	6.17571e-22	1.1398	0.801	0.565	1.99383e-17
Btg2	6.64392e-22	1.20129	0.754	0.449	2.14499e-17
Pfn1	8.33936e-22	-0.346165	0.993	0.99	2.69236e-17
Coq10b	1.50134e-21	1.90456	0.521	0.199	4.84708e-17
Ddx6	1.74445e-21	0.863075	0.893	0.709	5.63196e-17
Cerk	2.03175e-21	1.08895	0.817	0.586	6.5595e-17
Rraga	3.57546e-21	-1.12754	0.621	0.784	1.15434e-16
Il4i1	5.1926e-21	-2.42958	0.226	0.507	1.67643e-16
Sik3	1.0143e-20	1.35385	0.735	0.469	3.27467e-16
Gimap4	1.02502e-20	-1.59853	0.269	0.562	3.30928e-16
Gna13	1.11632e-20	0.854252	0.902	0.723	3.60403e-16
Tcf12	1.41116e-20	1.36106	0.687	0.387	4.55593e-16
Pithd1	3.47918e-20	1.26522	0.705	0.408	1.12325e-15
Klhl24	4.31751e-20	1.23809	0.669	0.363	1.39391e-15
Rtn3	6.59598e-20	1.12314	0.778	0.572	2.12951e-15
Bend5	6.69078e-20	-1.6318	0.276	0.565	2.16012e-15
Atp5j2	1.12488e-19	-0.51039	0.941	0.962	3.63167e-15
Psmb10	1.7856e-19	-0.938274	0.66	0.836	5.76481e-15
Gcsam	2.73394e-19	-1.64919	0.27	0.545	8.82651e-15
Lyl1	3.21776e-19	-1.73421	0.262	0.538	1.03885e-14
Polh	3.31546e-19	1.89984	0.479	0.195	1.0704e-14
Foxp1	3.96125e-19	0.889348	0.858	0.586	1.27889e-14
Neurl3	4.16255e-19	1.44515	0.633	0.349	1.34388e-14
Rnase6	4.76214e-19	-1.44524	0.322	0.599	1.53746e-14
Arid4b	6.3066e-19	1.11586	0.765	0.541	2.03608e-14
Ikzf3	8.63601e-19	-0.675867	0.867	0.942	2.78814e-14
Btla	1.11271e-18	-1.34776	0.418	0.685	3.59238e-14
Rrad	1.43142e-18	2.88222	0.379	0.103	4.62133e-14
Serp1	1.84146e-18	0.55627	0.984	0.928	5.94516e-14
Limd2	1.88111e-18	-0.542896	0.961	0.959	6.07315e-14
Sipa1l2	2.03443e-18	2.14392	0.365	0.082	6.56817e-14
Rhoh	2.13116e-18	-0.810813	0.813	0.89	6.88045e-14
Snn	2.2794e-18	-2.67814	0.071	0.288	7.35903e-14
Bcor	2.37145e-18	-2.4533	0.096	0.329	7.65623e-14
Mif4gd	4.04911e-18	-0.654462	0.881	0.935	1.30725e-13
Mef2d	6.44804e-18	1.28762	0.569	0.277	2.08175e-13
Mtf2	7.80724e-18	0.902646	0.836	0.616	2.52057e-13
Vgll4	1.0652e-17	1.4212	0.609	0.342	3.439e-13
Ifrd1	1.24597e-17	1.43729	0.607	0.329	4.02261e-13
Dnajb1	1.7848e-17	1.22859	0.689	0.455	5.76224e-13
Tspan13	1.90303e-17	0.90057	0.854	0.688	6.14392e-13
Sec62	2.1778e-17	1.02954	0.81	0.61	7.03102e-13
Nfe2l2	2.45014e-17	1.27755	0.621	0.353	7.91028e-13
Klhl6	3.0435e-17	-0.899308	0.73	0.849	9.82594e-13
Pqlc1	3.31987e-17	2.35893	0.352	0.089	1.07182e-12
Gimap6	4.19472e-17	-1.088	0.527	0.743	1.35426e-12
Bmyc	4.65838e-17	-1.52605	0.294	0.541	1.50396e-12
Pdlim2	4.86218e-17	-1.73351	0.18	0.425	1.56975e-12
Sertad1	5.89568e-17	1.4912	0.564	0.308	1.90342e-12
Serinc1	6.73485e-17	1.79324	0.459	0.182	2.17435e-12
Cggbp1	7.20778e-17	1.02981	0.717	0.459	2.32703e-12
Arhgdib	8.9164e-17	-0.391886	0.988	0.979	2.87866e-12
Clk1	8.98559e-17	0.858067	0.767	0.548	2.901e-12
Zfand5	1.00351e-16	1.00068	0.744	0.51	3.23984e-12
Ildr1	1.11718e-16	1.0343	0.731	0.483	3.60681e-12
Txndc16	1.45739e-16	0.985049	0.749	0.524	4.70517e-12
Ppp1r2	2.76446e-16	1.04371	0.733	0.479	8.92507e-12
Pcf11	3.01383e-16	1.65566	0.475	0.212	9.73016e-12
Cdkn1b	3.12152e-16	2.71353	0.306	0.065	1.00778e-11
Gch1	3.23196e-16	2.93375	0.294	0.058	1.04344e-11
Rnf41	4.59125e-16	1.03911	0.751	0.51	1.48229e-11
Pou2f2	4.97503e-16	-0.798239	0.692	0.846	1.60619e-11
Brd2	5.05338e-16	0.899738	0.774	0.586	1.63148e-11
Map1lc3a	5.15738e-16	1.98133	0.393	0.13	1.66506e-11
Xylt1	6.3753e-16	1.38635	0.468	0.188	2.05827e-11
Sh3glb1	6.64511e-16	0.729632	0.923	0.805	2.14537e-11
Scai	6.94965e-16	0.96548	0.742	0.466	2.2437e-11
Ccng2	8.37529e-16	1.65503	0.416	0.144	2.70396e-11
Bcl11a	9.11682e-16	-1.04206	0.536	0.747	2.94336e-11
Gimap1	9.81715e-16	-0.924099	0.593	0.777	3.16947e-11
Stat3	1.14473e-15	0.976903	0.751	0.531	3.69575e-11
Rac2	1.17427e-15	-0.400468	0.975	0.979	3.79112e-11
Pten	1.38522e-15	0.608078	0.934	0.846	4.47217e-11
Tbc1d10c	1.42576e-15	-1.05816	0.495	0.719	4.60306e-11
Dnaja1	1.55889e-15	0.608316	0.945	0.849	5.03288e-11
Atf4	1.67938e-15	0.888289	0.728	0.524	5.42187e-11
Tspan14	1.96874e-15	1.39796	0.566	0.301	6.35609e-11
Smad7	2.2117e-15	1.38596	0.53	0.26	7.14048e-11
Anp32b	2.94389e-15	-0.459331	0.948	0.983	9.50434e-11
Exosc3	3.40867e-15	-0.987608	0.429	0.654	1.10049e-10
Eif2ak3	4.17668e-15	0.974173	0.717	0.462	1.34844e-10
Jmy	6.02182e-15	2.21638	0.285	0.055	1.94414e-10
Hvcn1	6.13145e-15	-0.81907	0.751	0.866	1.97954e-10
Itgb3	6.31041e-15	1.89798	0.393	0.144	2.03731e-10
Gpr171	7.36358e-15	2.66547	0.288	0.062	2.37733e-10
Sik1	7.79623e-15	3.17899	0.246	0.034	2.51701e-10
2210016F16Rik	8.97969e-15	-1.40569	0.249	0.479	2.89909e-10
Coa3	9.65755e-15	-1.02998	0.42	0.64	3.11794e-10
Rnf157	1.03081e-14	1.00191	0.724	0.5	3.32796e-10
Scimp	1.05539e-14	-0.85664	0.623	0.788	3.40732e-10
Fth1	1.52199e-14	0.389232	0.995	0.986	4.91373e-10
Sec24a	1.91983e-14	1.65236	0.464	0.223	6.19818e-10
Slfn2	2.05567e-14	-1.97305	0.137	0.346	6.63672e-10
Efnb1	2.12456e-14	-2.04831	0.132	0.339	6.85914e-10
Mbtd1	2.17686e-14	1.31918	0.477	0.209	7.02799e-10
Gpbp1	2.18922e-14	0.861725	0.781	0.586	7.06789e-10
Tpi1	2.19975e-14	-0.794717	0.655	0.815	7.10189e-10
Iglc1	2.31892e-14	-1.29018	0.399	0.606	7.48662e-10
Ero1lb	2.52836e-14	0.955504	0.79	0.596	8.1628e-10
Lpxn	2.92603e-14	0.603011	0.925	0.856	9.44668e-10
Txndc5	3.3892e-14	-0.967181	0.507	0.723	1.0942e-09
Vps37b	3.59239e-14	2.47915	0.278	0.058	1.1598e-09
Actr3	5.28985e-14	-0.429524	0.98	0.979	1.70783e-09
Traf3ip3	5.64743e-14	-1.19443	0.326	0.558	1.82327e-09
Grasp	6.23035e-14	3.70703	0.217	0.024	2.01147e-09
Csk	6.63761e-14	-0.538354	0.886	0.911	2.14295e-09
Dbnl	8.84666e-14	-0.687353	0.749	0.853	2.85614e-09
Egr1	9.62663e-14	-2.12715	0.093	0.284	3.10796e-09
Pde4d	1.00855e-13	1.92951	0.343	0.113	3.25611e-09
Arl6ip1	1.05835e-13	0.608793	0.943	0.877	3.4169e-09
Gramd3	1.12289e-13	0.992096	0.754	0.586	3.62525e-09
Phlpp1	1.26529e-13	1.72727	0.397	0.154	4.085e-09
Mlxip	1.28133e-13	1.51315	0.395	0.144	4.13676e-09
Scpep1	1.31539e-13	1.19469	0.601	0.363	4.24675e-09
Gpx1	1.35607e-13	-0.52325	0.918	0.949	4.37808e-09
Ube2h	2.04176e-13	0.709516	0.804	0.596	6.59181e-09
Nsf	2.08337e-13	1.03526	0.637	0.411	6.72615e-09
Ighg3	2.26031e-13	-0.803492	0.062	0.229	7.29742e-09
Gem	2.5404e-13	1.44192	0.521	0.291	8.20169e-09
Tgfb1	2.87796e-13	0.744253	0.854	0.705	9.2915e-09
Hnrnpdl	3.02594e-13	0.575195	0.906	0.771	9.76925e-09
Hspa4	3.76409e-13	0.587613	0.947	0.818	1.21524e-08
Chmp6	3.7775e-13	-1.6527	0.125	0.325	1.21956e-08
Hsp90ab1	3.9296e-13	0.334772	0.996	0.99	1.26867e-08
Flcn	3.93533e-13	2.04244	0.319	0.099	1.27052e-08
Srgn	4.53875e-13	0.505733	0.984	0.952	1.46534e-08
Sbds	5.04678e-13	0.943886	0.687	0.445	1.62935e-08
Ddx39b	5.0834e-13	-0.692708	0.692	0.801	1.64118e-08
Ago2	5.39144e-13	1.01241	0.657	0.418	1.74063e-08
Ube2d3	6.10363e-13	0.48545	0.973	0.908	1.97056e-08
Cxcr3	6.59377e-13	-2.78236	0.03	0.168	2.1288e-08
Lmnb1	7.40871e-13	0.753354	0.84	0.647	2.3919e-08
Antxr2	8.42791e-13	1.81095	0.297	0.082	2.72095e-08
Ndufb9	8.77447e-13	-0.647802	0.674	0.815	2.83284e-08
Rell1	9.14561e-13	2.68889	0.253	0.055	2.95266e-08
Psme2	9.55596e-13	-0.591301	0.847	0.904	3.08514e-08
Snx20	1.22197e-12	0.666571	0.856	0.716	3.94513e-08
Tmem189	1.25821e-12	0.952046	0.662	0.442	4.06214e-08
Cbx4	1.29218e-12	0.851525	0.726	0.534	4.1718e-08
Arl5b	1.435e-12	1.99945	0.29	0.082	4.6329e-08
Ndufa13	1.4613e-12	-0.489121	0.881	0.942	4.71782e-08
Slc38a2	1.65846e-12	0.875016	0.726	0.527	5.35433e-08
Stat5b	1.69845e-12	1.30547	0.472	0.25	5.48345e-08
Gimap9	1.79545e-12	-1.33551	0.285	0.497	5.79662e-08
Fgfr1op	1.84289e-12	0.960183	0.642	0.432	5.94978e-08
Cdca7	2.15819e-12	-1.34724	0.308	0.497	6.96771e-08
Eef2	2.3077e-12	0.2773	0.995	0.993	7.45042e-08
Pafah1b1	2.34906e-12	0.566914	0.927	0.829	7.58395e-08
Pmepa1	2.45202e-12	1.50534	0.434	0.219	7.91633e-08
Sipa1l1	2.59608e-12	1.27934	0.44	0.209	8.38143e-08
Ghitm	2.82458e-12	0.553445	0.902	0.795	9.11917e-08
Nceh1	2.92784e-12	2.04711	0.286	0.079	9.45253e-08
Rgs19	2.94643e-12	-0.84483	0.454	0.671	9.51255e-08
Rab21	3.11295e-12	0.701623	0.819	0.627	1.00502e-07
Nufip2	3.80927e-12	1.19	0.514	0.284	1.22982e-07
Gls	3.81751e-12	1.04297	0.578	0.346	1.23248e-07
Ubxn7	4.01031e-12	1.37632	0.397	0.164	1.29473e-07
Chst3	4.09431e-12	-1.29661	0.215	0.432	1.32185e-07
Clk4	4.76121e-12	0.98136	0.594	0.373	1.53716e-07
Arih1	4.84841e-12	0.908753	0.676	0.455	1.56531e-07
9930111J21Rik2	5.06882e-12	-2.10641	0.052	0.202	1.63647e-07
Irs2	5.55323e-12	3.56455	0.176	0.014	1.79286e-07
Dusp5	5.72909e-12	1.5909	0.324	0.113	1.84964e-07
Sh2d3c	6.00133e-12	-1.94957	0.077	0.243	1.93753e-07
Epb41	7.70315e-12	0.751221	0.717	0.517	2.48696e-07
AC133103.1	9.17552e-12	1.6194	0.445	0.226	2.96232e-07
Susd6	9.38724e-12	0.867271	0.609	0.387	3.03067e-07
Coa4	9.62374e-12	-1.93959	0.062	0.219	3.10702e-07
Avl9	1.00297e-11	1.32526	0.443	0.219	3.23809e-07
Il1r2	1.20235e-11	4.3042	0.169	0.014	3.88178e-07
Atp6ap2	1.20819e-11	1.39178	0.452	0.233	3.90064e-07
Atg101	1.81059e-11	1.08956	0.573	0.349	5.84549e-07
Serinc3	1.90144e-11	0.421598	0.979	0.945	6.13879e-07
Dusp1	1.94692e-11	1.68705	0.352	0.144	6.28563e-07
Wsb1	2.04974e-11	0.960716	0.614	0.39	6.6176e-07
Ubn1	2.07977e-11	0.89648	0.658	0.462	6.71453e-07
Gemin7	2.30728e-11	-0.846912	0.415	0.634	7.44904e-07
Sipa1	2.49217e-11	-0.809595	0.534	0.705	8.04599e-07
Slc4a7	2.55357e-11	0.811885	0.698	0.483	8.24421e-07
Mob3a	2.61182e-11	-1.12599	0.288	0.49	8.43227e-07
Trim14	2.69392e-11	-1.52867	0.123	0.305	8.69731e-07
Kpna4	3.11221e-11	0.820452	0.767	0.64	1.00478e-06
Kras	3.51201e-11	0.92492	0.646	0.459	1.13385e-06
Mrpl17	3.53463e-11	-0.935706	0.438	0.616	1.14116e-06
Irf8	3.62549e-11	-0.60391	0.815	0.88	1.17049e-06
Gclc	3.68731e-11	1.50617	0.345	0.137	1.19045e-06
Ube2s	3.76433e-11	0.57266	0.867	0.736	1.21531e-06
Ndufa3	3.84537e-11	-0.494205	0.872	0.918	1.24148e-06
Inpp5a	4.38739e-11	3.04183	0.199	0.034	1.41647e-06
Dennd4a	4.58846e-11	0.578587	0.817	0.654	1.48139e-06
Cpne5	4.70318e-11	-1.31372	0.231	0.435	1.51842e-06
Laptm5	4.78601e-11	0.301758	0.989	0.983	1.54516e-06
Kpna1	4.79782e-11	0.959339	0.518	0.291	1.54898e-06
Frat2	5.25932e-11	2.27496	0.244	0.065	1.69797e-06
Cnn2	5.71364e-11	-0.507976	0.94	0.945	1.84465e-06
2310001H17Rik	6.38446e-11	-1.17445	0.231	0.435	2.06122e-06
Pcmtd1	7.1222e-11	0.712151	0.778	0.616	2.2994e-06
Twsg1	7.15547e-11	1.36839	0.39	0.175	2.31014e-06
Mtmr3	7.58241e-11	1.11854	0.566	0.356	2.44798e-06
Pycard	7.79814e-11	-0.852054	0.39	0.603	2.51763e-06
Cyba	7.7995e-11	-0.442637	0.97	0.969	2.51807e-06
Rras2	7.80657e-11	0.848582	0.706	0.527	2.52035e-06
Stat4	7.88391e-11	2.06595	0.242	0.062	2.54532e-06
Ripk2	7.88516e-11	1.12311	0.443	0.226	2.54572e-06
Rab5a	8.03446e-11	1.02095	0.594	0.404	2.59393e-06
Gla	8.12864e-11	3.10722	0.189	0.031	2.62433e-06
Sos1	9.41343e-11	1.88652	0.274	0.086	3.03913e-06
Alad	9.89027e-11	-1.1226	0.24	0.435	3.19307e-06
Tnfrsf13b	9.94434e-11	-1.02144	0.397	0.592	3.21053e-06
Tbx21	1.0498e-10	-2.26133	0.05	0.185	3.38927e-06
Ppdpf	1.26119e-10	-0.65027	0.785	0.866	4.07174e-06
Hdhd2	1.33962e-10	-1.37042	0.151	0.336	4.32496e-06
Ddit3	1.40951e-10	1.66335	0.278	0.092	4.55059e-06
H3f3b	1.44951e-10	0.286825	0.993	0.997	4.67973e-06
Rnf138	1.51796e-10	0.989991	0.536	0.325	4.90074e-06
Rnf19b	1.53922e-10	0.95131	0.496	0.253	4.96937e-06
Mrps21	1.58187e-10	-0.502759	0.79	0.853	5.10707e-06
Sik2	1.63066e-10	1.38868	0.359	0.151	5.26458e-06
Chd1	1.68203e-10	0.951656	0.512	0.301	5.43044e-06
Hmox2	1.70042e-10	-0.688279	0.527	0.729	5.48979e-06
Cited2	1.75491e-10	1.05738	0.628	0.452	5.66574e-06
Rassf3	1.85055e-10	0.917055	0.593	0.404	5.97452e-06
Degs1	1.87937e-10	1.06426	0.543	0.332	6.06755e-06
Ypel5	2.07837e-10	1.11363	0.504	0.295	6.71003e-06
Oat	2.11041e-10	0.8331	0.655	0.473	6.81346e-06
Hexim1	2.15049e-10	1.99482	0.281	0.096	6.94285e-06
Stk17b	2.18651e-10	0.575854	0.883	0.777	7.05915e-06
Tra2a	2.30695e-10	0.717339	0.786	0.644	7.44798e-06
Ndufaf3	2.66793e-10	-1.09982	0.217	0.421	8.61342e-06
Tfeb	2.67341e-10	-0.939049	0.372	0.555	8.63111e-06
Coro2a	2.69836e-10	-1.08998	0.267	0.466	8.71164e-06
Pnpla2	2.76444e-10	1.23623	0.448	0.243	8.92499e-06
Xpr1	2.90325e-10	0.915648	0.507	0.295	9.37313e-06
Rere	3.03985e-10	0.570453	0.856	0.705	9.81416e-06
Kdm3a	3.12274e-10	1.12581	0.409	0.192	1.00818e-05
Il4ra	3.17374e-10	-1.19518	0.185	0.38	1.02464e-05
Tpp2	3.25849e-10	0.752964	0.69	0.524	1.052e-05
Tlk1	3.38388e-10	0.567257	0.854	0.733	1.09249e-05
Ptprcap	3.46946e-10	-0.411013	0.95	0.966	1.12012e-05
Rb1cc1	3.53172e-10	0.952696	0.523	0.315	1.14022e-05
Kdm6b	3.53926e-10	2.22761	0.23	0.062	1.14265e-05
Peli1	3.53964e-10	1.08077	0.518	0.315	1.14277e-05
Tax1bp1	4.20344e-10	0.690239	0.74	0.582	1.35708e-05
Lst1	4.34551e-10	-0.95227	0.448	0.616	1.40295e-05
Cr2	4.61478e-10	-1.09803	0.415	0.589	1.48988e-05
Ccnt1	4.66244e-10	0.847628	0.585	0.38	1.50527e-05
Slc15a2	5.20934e-10	1.91995	0.375	0.199	1.68184e-05
Rab19	5.3388e-10	-1.34743	0.117	0.288	1.72363e-05
Phf11b	5.38619e-10	-1.15458	0.254	0.455	1.73893e-05
2310009A05Rik	5.58348e-10	-1.1369	0.253	0.445	1.80263e-05
Polr1d	5.9956e-10	0.386188	0.977	0.935	1.93568e-05
Coro1a	6.14828e-10	-0.256619	0.996	0.997	1.98497e-05
Erf	6.25922e-10	4.7037	0.128	0.003	2.02079e-05
Tob1	6.45579e-10	2.25072	0.231	0.065	2.08425e-05
Krt222	6.56597e-10	1.70759	0.317	0.134	2.11982e-05
Mnt	6.92081e-10	1.73551	0.292	0.11	2.23438e-05
Trim25	7.0497e-10	1.5167	0.363	0.171	2.276e-05
Ctsz	7.19797e-10	-0.585913	0.737	0.856	2.32387e-05
Chrna9	7.48319e-10	-1.88308	0.114	0.274	2.41595e-05
Rev3l	7.85705e-10	0.613307	0.749	0.538	2.53665e-05
Ifi27	8.03344e-10	-1.32376	0.169	0.346	2.5936e-05
Slc6a6	8.21697e-10	1.07499	0.464	0.253	2.65285e-05
Phc2	8.98854e-10	0.739072	0.689	0.514	2.90195e-05
Per1	9.16984e-10	1.18764	0.379	0.178	2.96048e-05
Cep120	9.38704e-10	1.15259	0.395	0.188	3.03061e-05
Nedd9	9.65809e-10	-0.734609	0.544	0.705	3.11811e-05
Tiparp	1.07666e-09	2.00689	0.219	0.055	3.47598e-05
Dmac1	1.0913e-09	-0.920999	0.434	0.589	3.52326e-05
Stoml2	1.17715e-09	-0.783897	0.352	0.551	3.80042e-05
Timm10b	1.19665e-09	-0.6355	0.664	0.753	3.8634e-05
Slc3a2	1.21188e-09	1.04165	0.571	0.39	3.91256e-05
Mrpl42	1.21225e-09	-0.76252	0.493	0.661	3.91373e-05
Gm11998	1.25866e-09	-1.82416	0.068	0.205	4.06357e-05
A530032D15Rik	1.27507e-09	1.34595	0.429	0.233	4.11656e-05
Hpgds	1.33578e-09	1.49092	0.361	0.171	4.31256e-05
Tespa1	1.40834e-09	-1.52933	0.126	0.295	4.54683e-05
Arhgap31	1.42921e-09	2.15173	0.221	0.062	4.6142e-05
Rad21	1.52398e-09	0.784607	0.587	0.404	4.92018e-05
Rabgef1	1.6532e-09	-1.69688	0.096	0.247	5.33734e-05
Tnpo1	1.66679e-09	0.845186	0.591	0.404	5.38122e-05
Mrpl44	1.67479e-09	-1.10942	0.176	0.353	5.40707e-05
Myo1g	1.68589e-09	-0.836402	0.489	0.647	5.44291e-05
Arpc4	1.72949e-09	-0.392296	0.947	0.932	5.58365e-05
Maco1	1.78496e-09	1.19207	0.42	0.223	5.76273e-05
Mrpl40	1.78574e-09	-0.875109	0.39	0.572	5.76527e-05
Gm42836	1.79299e-09	1.21707	0.356	0.161	5.78865e-05
Ppp4r2	1.82852e-09	0.500793	0.888	0.795	5.90337e-05
Zfp36	1.9011e-09	0.558889	0.794	0.634	6.13771e-05
Nadk2	1.94626e-09	1.69499	0.324	0.144	6.28349e-05
Irf9	1.97592e-09	-1.59281	0.08	0.226	6.37926e-05
AC125149.3	2.00179e-09	1.96571	0.233	0.068	6.46279e-05
Actg1	2.0217e-09	-0.235478	0.993	0.99	6.52706e-05
Gm43388	2.0374e-09	-1.93716	0.087	0.233	6.57774e-05
5830428M24Rik	2.04679e-09	-1.49923	0.121	0.281	6.60806e-05
Rybp	2.09074e-09	1.35728	0.329	0.147	6.74995e-05
Rc3h1	2.11876e-09	0.781171	0.527	0.301	6.84042e-05
Zbtb38	2.19077e-09	-0.705341	0.459	0.64	7.0729e-05
Clec2d	2.4156e-09	-1.07154	0.221	0.411	7.79875e-05
Tsc22d2	2.42098e-09	1.21516	0.384	0.192	7.81614e-05
Ets2	2.44425e-09	1.24042	0.302	0.12	7.89126e-05
Fbxo11	2.53775e-09	0.855366	0.596	0.428	8.19312e-05
Cd38	2.61578e-09	-2.6799	0.028	0.134	8.44503e-05
Ifngr2	2.65121e-09	1.31541	0.365	0.175	8.55942e-05
Fyn	2.69235e-09	0.825166	0.669	0.497	8.69224e-05
Ccdc117	2.71449e-09	1.45074	0.379	0.199	8.76373e-05
Tmem251	2.74283e-09	0.936125	0.525	0.322	8.85523e-05
Fcrla	2.90325e-09	-0.877602	0.504	0.658	9.37314e-05
Srrm2	3.04586e-09	-0.483757	0.849	0.918	9.83357e-05
Ralgps2	3.07285e-09	-0.722445	0.706	0.815	9.92071e-05
Mpc1	3.45695e-09	0.766009	0.651	0.445	0.000111608
Trmt12	3.46196e-09	-1.83418	0.055	0.182	0.000111769
2410006H16Rik	3.54641e-09	0.415954	0.957	0.928	0.000114496
Apoe	3.57725e-09	0.747063	0.852	0.777	0.000115492
Edrf1	3.61993e-09	1.51115	0.335	0.154	0.00011687
Ninj1	3.7072e-09	1.47874	0.322	0.144	0.000119687
Dpy30	3.73826e-09	-0.798055	0.432	0.603	0.00012069
Hspa1b	4.21011e-09	5.63705	0.117	0.003	0.000135923
Ighv1-81	4.32739e-09	2.42187	0.164	0.027	0.00013971
Il21r	4.47075e-09	-0.620554	0.662	0.774	0.000144338
Rinl	4.60668e-09	-1.48632	0.08	0.219	0.000148727
Rgs14	4.74806e-09	-1.23881	0.125	0.288	0.000153291
Arih2	4.87032e-09	0.868692	0.436	0.226	0.000157238
Cebpb	5.05237e-09	1.19855	0.423	0.247	0.000163116
Zfp414	5.06479e-09	-1.32215	0.112	0.267	0.000163517
Mrpl41	5.39423e-09	-0.980079	0.32	0.5	0.000174153
Bank1	5.83025e-09	-0.898474	0.669	0.777	0.00018823
Tcf4	5.83612e-09	0.702439	0.788	0.661	0.000188419
Akirin1	5.91059e-09	0.682435	0.655	0.473	0.000190823
Glcci1	6.15419e-09	1.19066	0.395	0.202	0.000198688
Cd48	6.43444e-09	-0.77069	0.511	0.658	0.000207736
2700062C07Rik	6.48148e-09	-1.49996	0.082	0.223	0.000209255
Ube2a	6.73506e-09	0.629084	0.738	0.586	0.000217441
Pum1	6.98361e-09	0.725328	0.658	0.476	0.000225466
Nr4a3	6.99386e-09	2.7168	0.13	0.01	0.000225797
Sfr1	7.02511e-09	0.532025	0.799	0.661	0.000226806
Tmx4	7.22162e-09	1.12843	0.338	0.147	0.00023315
Lrrc8d	7.41599e-09	0.83511	0.559	0.38	0.000239425
Nxpe2	7.54808e-09	-1.2812	0.183	0.353	0.00024369
Ffar2	8.46642e-09	-3.64627	0.005	0.075	0.000273338
Dctn5	8.7429e-09	-0.825526	0.327	0.517	0.000282265
Akt3	9.47535e-09	0.971021	0.407	0.212	0.000305912
Ldlr	9.81856e-09	-3.22831	0.023	0.116	0.000316992
Taf4b	1.07232e-08	1.96141	0.231	0.075	0.000346197
Usp28	1.11675e-08	1.33659	0.361	0.178	0.000360543
Wipi2	1.12568e-08	0.993667	0.464	0.277	0.000363425
Derl1	1.27085e-08	0.692417	0.674	0.514	0.000410295
Mkln1	1.31033e-08	0.775801	0.575	0.373	0.00042304
Ppcs	1.31743e-08	-1.82066	0.087	0.219	0.000425334
S1pr3	1.34992e-08	-2.59679	0.025	0.12	0.000435822
Cyp51	1.49766e-08	0.83782	0.63	0.466	0.000483518
Yy1	1.50151e-08	0.566313	0.769	0.63	0.000484764
Myc	1.60788e-08	-1.78898	0.1	0.24	0.000519103
Arid5a	1.61803e-08	1.13013	0.304	0.127	0.000522381
Chka	1.71025e-08	1.08179	0.295	0.116	0.000552153
Ndfip1	1.82221e-08	0.586647	0.783	0.692	0.000588301
Odc1	1.85635e-08	0.697693	0.715	0.572	0.000599322
Mrpl10	1.86412e-08	-1.00038	0.249	0.425	0.000601832
2025-03-07	1.918e-08	0.715677	0.559	0.384	0.000619226
Mapkapk3	2.10825e-08	1.67106	0.233	0.082	0.000680649
Wbp2	2.14798e-08	0.682955	0.653	0.452	0.000693475
Stat1	2.15667e-08	-0.627586	0.512	0.668	0.00069628
Rps6ka5	2.16274e-08	1.78867	0.217	0.068	0.000698241
Gadd45b	2.20187e-08	0.670048	0.715	0.551	0.000710875
Fnip1	2.40813e-08	1.27448	0.381	0.202	0.000777466
Zdhhc20	2.5387e-08	0.697987	0.633	0.455	0.00081962
Kmt2e	2.55775e-08	0.569069	0.833	0.682	0.00082577
Gm13091	2.57728e-08	-1.8889	0.046	0.158	0.000832075
Atg2a	2.64645e-08	1.16375	0.331	0.151	0.000854406
Lamtor4	2.65931e-08	-0.705119	0.512	0.654	0.000858559
Rbx1	2.73165e-08	-0.378841	0.883	0.897	0.000881913
Cd44	2.92988e-08	0.835131	0.559	0.384	0.000945913
E330020D12Rik	3.12267e-08	-0.915839	0.388	0.551	0.00100816
Psmg1	3.22954e-08	-1.21373	0.196	0.353	0.00104266
Tnrc6c	3.23018e-08	0.863288	0.505	0.332	0.00104286
Sh3bp5	3.28639e-08	-0.649739	0.58	0.726	0.00106101
Gm17322	3.50187e-08	-4.45559	0.004	0.065	0.00113058
Phf3	3.69446e-08	0.860625	0.571	0.404	0.00119276
Dusp4	3.70211e-08	2.37794	0.157	0.031	0.00119523
Ccr7	3.73453e-08	0.357512	0.165	0.034	0.00120569
Nsmce1	3.75304e-08	-0.75921	0.456	0.616	0.00121167
Uqcrb	3.75566e-08	-0.482112	0.808	0.866	0.00121251
Havcr1	3.76552e-08	-1.03357	0.265	0.435	0.0012157
Abhd17a	3.79645e-08	-0.455593	0.737	0.836	0.00122568
Ppp2r2a	3.88523e-08	0.710724	0.633	0.473	0.00125435
2610306M01Rik	3.89124e-08	-1.98741	0.028	0.123	0.00125629
Zeb2	4.06445e-08	-3.60979	0.016	0.096	0.00131221
Mrps7	4.18293e-08	-0.681032	0.582	0.692	0.00135046
Tgoln1	4.21177e-08	1.1761	0.361	0.188	0.00135977
Gpsm3	4.27152e-08	-0.585121	0.721	0.818	0.00137906
Ipmk	4.31011e-08	1.6254	0.238	0.089	0.00139152
Hsp90aa1	4.44202e-08	0.478554	0.899	0.812	0.0014341
Ell2	4.49789e-08	0.873757	0.553	0.397	0.00145214
Ythdc1	4.52772e-08	0.556502	0.735	0.589	0.00146177
Farsb	4.56621e-08	-0.716795	0.436	0.606	0.0014742
Mrps14	4.81483e-08	-0.554673	0.687	0.771	0.00155447
Gga3	4.81722e-08	-1.07797	0.139	0.298	0.00155524
H3f3a	4.98191e-08	0.219711	0.993	0.99	0.00160841
Tomm20	4.99278e-08	0.414021	0.881	0.764	0.00161192
Pdcd4	5.08405e-08	1.0723	0.34	0.164	0.00164138
Spin1	5.10397e-08	0.864178	0.406	0.216	0.00164782
Braf	5.19064e-08	0.991707	0.386	0.205	0.0016758
Atl3	5.20886e-08	1.1668	0.42	0.243	0.00168168
Tlnrd1	5.29063e-08	1.07466	0.429	0.257	0.00170808
Psma7	5.45439e-08	-0.381683	0.89	0.925	0.00176095
Herpud2	5.47937e-08	1.41509	0.31	0.147	0.00176901
Ighg2c	5.64161e-08	-1.01259	0.151	0.305	0.00182139
Brd1	5.6641e-08	0.808728	0.532	0.349	0.00182865
Psmd5	5.97271e-08	-1.14564	0.169	0.325	0.00192829
Hist1h1e	6.06599e-08	-0.881694	0.301	0.483	0.0019584
Baz2b	6.13515e-08	0.432811	0.863	0.774	0.00198073
Mrpl36	6.15678e-08	-0.648467	0.352	0.558	0.00198772
Chmp2a	6.22354e-08	-0.676969	0.514	0.658	0.00200927
Elk3	6.75692e-08	-1.06887	0.311	0.469	0.00218147
Wipf1	6.86703e-08	-0.687062	0.546	0.688	0.00221702
Tatdn2	6.89634e-08	1.56366	0.304	0.151	0.00222648
Cnp	7.07444e-08	-0.447798	0.753	0.815	0.00228398
Sh3bp2	7.13727e-08	-1.91372	0.062	0.178	0.00230427
Adprh	7.57815e-08	-0.645893	0.472	0.637	0.00244661
Cyth2	7.66616e-08	1.12477	0.354	0.192	0.00247502
2310011J03Rik	7.79838e-08	-0.748681	0.352	0.541	0.00251771
Lcp1	7.81254e-08	-0.359179	0.988	0.966	0.00252228
Unc119b	7.86324e-08	0.84676	0.431	0.247	0.00253865
Spag9	8.02214e-08	0.888246	0.539	0.377	0.00258995
Traf4	8.11432e-08	0.843955	0.512	0.342	0.00261971
Rel	8.14644e-08	0.541088	0.77	0.668	0.00263008
Txnip	8.19018e-08	0.867523	0.528	0.329	0.0026442
Ptprc	8.23355e-08	-0.440011	0.952	0.969	0.0026582
Rara	8.29779e-08	0.877873	0.265	0.103	0.00267894
Dyrk1a	8.48892e-08	0.909828	0.525	0.373	0.00274065
Uty	8.69182e-08	1.29501	0.354	0.185	0.00280615
Zcchc18	8.72861e-08	-1.19204	0.141	0.291	0.00281803
Ly86	8.98602e-08	-0.494755	0.808	0.897	0.00290114
Btaf1	9.3174e-08	1.07648	0.425	0.247	0.00300812
Ctnnb1	9.46317e-08	0.647435	0.708	0.551	0.00305519
Ube2g1	9.50795e-08	0.69407	0.66	0.517	0.00306964
Grcc10	9.54118e-08	-0.389398	0.904	0.918	0.00308037
Nrbp1	9.76541e-08	0.793184	0.552	0.394	0.00315276
Nup98	9.77403e-08	0.997331	0.441	0.267	0.00315554
Pdcd10	1.02052e-07	0.477072	0.767	0.61	0.00329473
Lsm7	1.03219e-07	-0.509589	0.655	0.798	0.00333242
Snrnp27	1.03639e-07	-0.787369	0.327	0.493	0.00334597
Siglecg	1.05679e-07	-0.633371	0.589	0.726	0.00341186
Ktn1	1.07249e-07	0.632463	0.701	0.545	0.00346255
Cebpg	1.07377e-07	0.931517	0.52	0.353	0.00346665
Grb2	1.13656e-07	-0.317232	0.977	0.983	0.00366939
Erlin1	1.17765e-07	1.18335	0.301	0.144	0.00380204
Heca	1.2052e-07	1.05732	0.331	0.161	0.00389098
Zbtb7a	1.23633e-07	0.626384	0.699	0.538	0.00399148
Rrs1	1.25193e-07	-0.986464	0.299	0.455	0.00404184
Gpr137c	1.25841e-07	1.7454	0.242	0.096	0.00406278
Grwd1	1.27033e-07	-1.1018	0.16	0.312	0.00410125
N4bp2l1	1.29296e-07	1.52015	0.21	0.068	0.00417432
Fryl	1.3072e-07	0.887381	0.553	0.39	0.0042203
Invs	1.32456e-07	-1.11811	0.24	0.394	0.00427634
Rmnd5a	1.33057e-07	1.33209	0.286	0.13	0.00429575
Slc30a5	1.33403e-07	0.657471	0.753	0.671	0.00430691
Ttc39b	1.37623e-07	0.702295	0.55	0.387	0.00444317
Dhx9	1.43193e-07	0.444567	0.806	0.688	0.00462299
Selenok	1.44258e-07	0.498244	0.875	0.795	0.00465737
Spata2	1.46786e-07	1.7752	0.19	0.058	0.00473899
Tmod3	1.50249e-07	0.766759	0.605	0.449	0.00485078
Atg4a	1.52047e-07	1.63247	0.299	0.144	0.00490884
Trim24	1.59691e-07	1.21211	0.281	0.127	0.00515563
Trim59	1.5973e-07	-0.638689	0.427	0.599	0.00515688
Prps1	1.60085e-07	1.24757	0.354	0.192	0.00516834
Fermt3	1.62231e-07	-0.490346	0.779	0.815	0.00523762
H2-DMb2	1.64094e-07	-0.306769	0.954	0.973	0.00529778
Gm12678	1.66135e-07	-2.44737	0.02	0.099	0.00536368
Ywhaz	1.66173e-07	0.295065	0.988	0.955	0.00536488
Coq8a	1.67054e-07	1.44636	0.262	0.11	0.00539332
Atxn7l1	1.67103e-07	-0.920453	0.383	0.538	0.00539491
Ighg1	1.73068e-07	-2.88789	0.096	0.219	0.0055875
Lcp2	1.74118e-07	-1.18925	0.174	0.322	0.00562141
Tsfm	1.77263e-07	-0.904606	0.263	0.425	0.00572294
Vezf1	1.77775e-07	1.00536	0.436	0.274	0.00573945
Canx	1.89607e-07	0.407794	0.838	0.695	0.00612148
Oma1	1.93839e-07	-1.42637	0.093	0.219	0.00625809
Gimap8	1.95525e-07	-1.49761	0.139	0.281	0.00631254
Ndufab1	2.02677e-07	-0.498678	0.642	0.771	0.00654343
Nxpe4	2.05336e-07	-1.98596	0.048	0.151	0.00662928
Vav1	2.13677e-07	-0.646194	0.484	0.63	0.00689856
Zfp511	2.13768e-07	-1.03736	0.212	0.37	0.0069015
Golph3	2.23848e-07	1.22224	0.363	0.205	0.00722695
Dguok	2.31555e-07	-0.793193	0.342	0.507	0.00747574
Edf1	2.37361e-07	-0.337502	0.849	0.901	0.00766319
Sirt1	2.50334e-07	1.19637	0.306	0.151	0.00808204
Rbm39	2.58207e-07	0.271469	0.977	0.973	0.00833622
Tap2	2.59205e-07	-0.553055	0.641	0.781	0.00836842
Psmg3	2.8361e-07	-1.08231	0.192	0.342	0.00915634
Asxl1	2.90071e-07	0.554416	0.491	0.308	0.00936495
Vti1b	2.91621e-07	-0.635537	0.456	0.62	0.00941498
Smim8	2.92509e-07	-0.955246	0.217	0.373	0.00944367
Fam162a	3.00868e-07	-0.754739	0.342	0.51	0.00971353
Sdhaf4	3.03474e-07	-1.08661	0.176	0.325	0.00979765
Kcnk5	3.16924e-07	1.52234	0.221	0.082	0.0102319
Sertad3	3.27224e-07	1.30736	0.265	0.113	0.0105644
Lmbr1l	3.35965e-07	0.965075	0.349	0.185	0.0108466
Taf1d	3.36345e-07	0.527577	0.708	0.592	0.0108589
Gm44148	3.37897e-07	-1.34098	0.103	0.229	0.010909
Ccar2	3.38076e-07	-0.912968	0.249	0.411	0.0109148
Adgre5	3.46632e-07	1.07146	0.146	0.031	0.011191
B3gnt7	3.48321e-07	2.30911	0.153	0.038	0.0112455
Scaf11	3.5146e-07	0.352551	0.947	0.87	0.0113469
Lyn	3.55245e-07	0.38046	0.956	0.894	0.0114691
Polr2k	3.56324e-07	-0.534477	0.577	0.712	0.0115039
Hmgb2	3.56913e-07	0.314035	0.973	0.945	0.0115229
Chst12	3.5781e-07	1.07624	0.409	0.25	0.0115519
Trerf1	3.60195e-07	-0.905349	0.477	0.603	0.0116289
Cdk19	3.60268e-07	0.857442	0.354	0.188	0.0116313
Dynll1	3.68631e-07	-0.294091	0.947	0.962	0.0119012
Ifi209	3.69763e-07	-0.715275	0.27	0.445	0.0119378
Ighv1-74	3.91754e-07	-6.27858	0.002	0.051	0.0126478
Elf2	3.92071e-07	0.630097	0.641	0.503	0.012658
Hsph1	3.95762e-07	0.987969	0.479	0.325	0.0127772
Dock8	4.02714e-07	-0.608941	0.669	0.767	0.0130016
Sod2	4.32899e-07	0.681263	0.625	0.49	0.0139761
Snrpd1	4.35085e-07	-0.457617	0.797	0.836	0.0140467
Anapc13	4.42353e-07	-0.590382	0.528	0.658	0.0142814
Galnt17	4.4914e-07	-2.04373	0.03	0.116	0.0145005
Bola2	4.65193e-07	-0.50358	0.674	0.777	0.0150188
Pik3cd	4.82325e-07	-0.68724	0.473	0.62	0.0155719
Grhpr	4.93769e-07	-0.977662	0.286	0.449	0.0159413
Gns	5.04168e-07	0.869566	0.452	0.277	0.0162771
Alkbh7	5.04613e-07	-1.25233	0.13	0.264	0.0162914
Ubl3	5.42007e-07	0.990431	0.427	0.274	0.0174987
Pkp3	5.42874e-07	-0.992904	0.238	0.401	0.0175267
Dgkd	5.43374e-07	0.652452	0.644	0.473	0.0175428
Pag1	5.43569e-07	-0.745114	0.534	0.664	0.0175491
Ndufs7	5.54531e-07	-0.569571	0.591	0.702	0.017903
Mrps17	5.59824e-07	-0.696454	0.379	0.538	0.0180739
Chp1	5.685e-07	0.794752	0.557	0.387	0.018354
Tap1	5.7797e-07	-0.61449	0.516	0.664	0.0186598
Setd5	5.8871e-07	0.430613	0.747	0.579	0.0190065
Timm8b	6.05873e-07	-0.675296	0.386	0.538	0.0195606
Nmral1	6.15518e-07	-1.0696	0.301	0.432	0.019872
Ctso	6.23394e-07	-0.603037	0.489	0.654	0.0201263
Pde4a	6.33292e-07	-1.45192	0.071	0.185	0.0204458
Gm39383	6.36956e-07	-1.29584	0.158	0.298	0.0205641
Mrpl14	6.47023e-07	-0.68118	0.358	0.524	0.0208891
Irf5	6.47994e-07	-0.620669	0.635	0.757	0.0209205
Rnf4	6.51399e-07	0.839102	0.52	0.36	0.0210304
Lin54	6.54008e-07	1.48382	0.235	0.096	0.0211146
Map4k1	6.55932e-07	-0.426835	0.772	0.836	0.0211767
Kansl1l	6.57339e-07	1.20785	0.311	0.161	0.0212222
Mrpl57	6.5765e-07	-0.589868	0.607	0.712	0.0212322
Nbr1	6.6071e-07	0.803668	0.356	0.192	0.021331
Xpo1	6.63726e-07	0.637519	0.528	0.363	0.0214284
Arid4a	6.83516e-07	0.606659	0.612	0.459	0.0220673
Gm9856	6.89911e-07	-1.66881	0.028	0.113	0.0222738
Zcchc7	6.92368e-07	-0.645859	0.621	0.726	0.0223531
Phlda1	6.93913e-07	1.41532	0.214	0.079	0.022403
Atp6v1e1	6.93956e-07	0.620786	0.637	0.479	0.0224044
Bcl2l12	6.98478e-07	-0.924996	0.205	0.356	0.0225504
Iqgap1	7.19995e-07	0.40938	0.859	0.743	0.023245
Gpbp1l1	7.26202e-07	0.779479	0.44	0.271	0.0234454
Pnpla8	7.35809e-07	0.978439	0.461	0.308	0.0237556
Smim20	7.46698e-07	-0.783926	0.295	0.459	0.0241071
Dapp1	7.47638e-07	0.669374	0.585	0.442	0.0241375
Lgmn	7.52812e-07	0.616513	0.681	0.545	0.0243045
Exosc4	7.54861e-07	-1.14106	0.199	0.342	0.0243707
Mien1	7.72781e-07	-0.649894	0.459	0.62	0.0249492
Stub1	7.7487e-07	-0.625997	0.438	0.596	0.0250167
Usp9x	7.91214e-07	0.84258	0.459	0.284	0.0255443
Rfc1	8.07708e-07	-0.566782	0.762	0.812	0.0260769
Slc25a11	8.41333e-07	-0.763394	0.413	0.555	0.0271624
Zbp1	8.50001e-07	-1.23304	0.1	0.223	0.0274423
Togaram1	8.50086e-07	1.1988	0.302	0.154	0.027445
Psme1	8.64025e-07	-0.338685	0.94	0.932	0.027895
Nxph4	8.78011e-07	-2.4558	0.02	0.092	0.0283466
Def6	8.87913e-07	-0.799863	0.315	0.473	0.0286663
Parm1	8.9473e-07	-1.47314	0.194	0.332	0.0288864
Ighv8-8	9.17012e-07	-3.54445	0.009	0.068	0.0296057
Tnip1	9.50209e-07	0.768468	0.456	0.288	0.0306775
Nifk	9.71506e-07	-1.00071	0.251	0.394	0.0313651
Ppan	9.98185e-07	-0.855255	0.315	0.473	0.0322264
Rbis	1.00016e-06	-0.509464	0.651	0.75	0.0322902
Strn3	1.01105e-06	0.701221	0.577	0.411	0.0326418
Syncrip	1.03994e-06	0.47184	0.715	0.606	0.0335745
Tspyl3	1.04029e-06	-1.76961	0.036	0.123	0.0335857
Fadd	1.07466e-06	-1.62446	0.071	0.178	0.0346953
Zfp52	1.07911e-06	0.866248	0.409	0.243	0.0348391
Lin7c	1.08493e-06	0.900488	0.404	0.247	0.0350268
Ccdc12	1.13382e-06	-0.416823	0.735	0.822	0.0366053
Ighg2b	1.13564e-06	0.838387	0.649	0.428	0.0366643
Tab2	1.13971e-06	0.77695	0.47	0.312	0.0367956
Trappc5	1.14116e-06	-0.724385	0.407	0.541	0.0368425
Mrpl4	1.18838e-06	-0.453743	0.719	0.815	0.038367
Camsap2	1.19963e-06	1.29103	0.219	0.086	0.0387299
Uhrf2	1.20506e-06	0.889834	0.482	0.329	0.0389053
Recql5	1.24752e-06	-1.35139	0.125	0.25	0.040276
Bbs10	1.25885e-06	-3.3529	0.005	0.058	0.0406421
Bex3	1.30085e-06	0.817602	0.523	0.373	0.0419978
Pitpnc1	1.31282e-06	-0.593891	0.703	0.801	0.0423846
Nxpe3	1.32613e-06	-1.07913	0.258	0.401	0.0428142
Tubgcp5	1.33341e-06	-0.952477	0.13	0.264	0.0430493
Gdpgp1	1.34485e-06	-1.67783	0.036	0.12	0.0434183
4933406I18Rik	1.34779e-06	1.27379	0.358	0.216	0.0435135
Msl3l2	1.35707e-06	-2.9092	0.012	0.075	0.0438129
Tbc1d1	1.36878e-06	-0.741832	0.52	0.64	0.0441911
Cdv3	1.3731e-06	0.428827	0.808	0.671	0.0443305
Ltc4s	1.37943e-06	3.95673	0.091	0.007	0.0445348
Rnf216	1.3801e-06	0.73614	0.553	0.414	0.0445564
Glrx3	1.38068e-06	0.372976	0.931	0.901	0.0445754
Fis1	1.38666e-06	-0.311242	0.883	0.928	0.0447682
Cox20	1.39537e-06	-0.779071	0.361	0.517	0.0450494
Cry1	1.44433e-06	2.38809	0.123	0.024	0.0466303
Zhx2	1.46058e-06	1.11157	0.319	0.168	0.0471549
Wdr26	1.54154e-06	0.898844	0.464	0.305	0.0497687
Swi5	1.56272e-06	-0.424689	0.73	0.795	0.0504524
Cbfa2t3	1.56721e-06	-1.4259	0.096	0.212	0.0505973
N4bp1	1.58925e-06	0.850551	0.368	0.209	0.051309
Mbnl2	1.60742e-06	0.864458	0.456	0.305	0.0518954
Uchl3	1.61742e-06	-0.357807	0.779	0.849	0.0522184
Fh1	1.62089e-06	-0.647411	0.507	0.637	0.0523304
Mir22hg	1.6418e-06	2.58727	0.116	0.021	0.0530055
Tnrc6b	1.64514e-06	0.691615	0.648	0.527	0.0531134
Sorbs1	1.68709e-06	1.56996	0.135	0.031	0.0544677
Spata6	1.70531e-06	1.02816	0.231	0.096	0.0550559
Crlf2	1.70754e-06	0.85944	0.425	0.257	0.055128
Ripk1	1.71072e-06	1.11013	0.274	0.13	0.0552305
Ifi27l2a	1.7198e-06	-1.13487	0.386	0.527	0.0555239
C330018D20Rik	1.72744e-06	-1.49041	0.085	0.199	0.0557703
Lemd3	1.74357e-06	1.12985	0.281	0.137	0.0562912
Hsp90b1	1.75467e-06	0.40602	0.783	0.651	0.0566495
Crk	1.7558e-06	0.959444	0.381	0.226	0.0566861
Ccnl1	1.76301e-06	0.56993	0.607	0.449	0.0569189
Ighd	1.80606e-06	-3.58521	0.025	0.099	0.0583087
Bnip3l	1.88551e-06	0.675922	0.553	0.408	0.0608738
Hacd3	1.88833e-06	1.29854	0.263	0.13	0.0609647
Gas5	1.89026e-06	0.26891	0.973	0.945	0.0610272
1110038F14Rik	1.89203e-06	-0.748412	0.26	0.411	0.0610843
Card11	1.94973e-06	-0.77311	0.397	0.545	0.062947
Ufsp2	1.95145e-06	-1.00408	0.242	0.377	0.0630024
Rbm3	1.98668e-06	0.219931	0.988	0.969	0.0641401
Tle5	2.01034e-06	-0.412755	0.849	0.894	0.0649038
Nudt7	2.03352e-06	-2.19082	0.027	0.103	0.065652
Atp2b1	2.07667e-06	0.654447	0.605	0.462	0.0670453
Uqcr11	2.09432e-06	-0.37516	0.77	0.849	0.067615
Gmppb	2.09865e-06	-1.1657	0.128	0.253	0.0677548
Ppp1cb	2.09934e-06	0.668878	0.584	0.421	0.0677772
Zcchc10	2.10293e-06	0.851072	0.423	0.264	0.0678932
Kdm6a	2.13744e-06	0.84465	0.415	0.26	0.0690072
Retreg3	2.13781e-06	0.582797	0.468	0.291	0.0690192
Krit1	2.15102e-06	0.66374	0.58	0.438	0.0694457
Mecr	2.16528e-06	-1.13681	0.18	0.315	0.0699061
Cyb561d2	2.26711e-06	-1.28281	0.125	0.247	0.0731937
Rnf2	2.36922e-06	1.12609	0.317	0.175	0.0764904
Stat5a	2.38618e-06	1.13289	0.272	0.13	0.0770379
Il16	2.41702e-06	-0.668178	0.461	0.596	0.0780336
Wdr37	2.45134e-06	1.03258	0.324	0.182	0.0791415
Terf2ip	2.46678e-06	0.897091	0.468	0.325	0.0796401
Pcgf1	2.48711e-06	-1.40089	0.048	0.14	0.0802964
Sra1	2.51837e-06	-0.726033	0.429	0.565	0.0813057
Gm15987	2.53511e-06	-0.760767	0.278	0.418	0.0818459
Gpn1	2.55016e-06	-1.05435	0.146	0.274	0.0823319
Cops6	2.57718e-06	-0.493941	0.61	0.723	0.0832043
Ints6	2.59625e-06	1.27542	0.324	0.188	0.08382
Atp5e	2.63431e-06	-0.204653	0.986	0.979	0.0850486
Lurap1	2.68696e-06	-1.77694	0.028	0.106	0.0867486
Osbpl3	2.73979e-06	0.799072	0.395	0.236	0.0884542
Hspa5	2.76345e-06	0.28651	0.909	0.822	0.089218
Map3k2	2.83897e-06	0.79555	0.386	0.223	0.091656
Ndufaf8	2.85934e-06	-0.743794	0.438	0.562	0.0923137
Mitd1	2.87346e-06	-0.802509	0.21	0.353	0.0927696
2310039H08Rik	2.88454e-06	-0.976803	0.144	0.274	0.0931275
Rab6a	2.89927e-06	1.03407	0.322	0.178	0.0936029
Adipor1	2.90324e-06	0.487718	0.68	0.538	0.0937311
Tmbim6	2.95313e-06	0.324817	0.938	0.887	0.0953418
Steap3	3.0045e-06	2.02518	0.119	0.024	0.0970004
Zmat5	3.02898e-06	-0.686895	0.399	0.548	0.0977905
Minpp1	3.03442e-06	-1.00404	0.237	0.377	0.0979662
Ndufa7	3.03637e-06	-0.33823	0.858	0.89	0.0980293
2810021J22Rik	3.07759e-06	-3.89769	0.002	0.045	0.0993599
Hspa1a	3.09257e-06	6.09262	0.071	0	0.0998438
Tars	3.1004e-06	-0.691464	0.324	0.459	0.100096
Lsm6	3.11068e-06	-0.420877	0.795	0.839	0.100428
Ppp1r11	3.12866e-06	-0.443699	0.703	0.767	0.101009
P2ry10	3.12989e-06	1.42242	0.247	0.116	0.101049
Eif2ak1	3.13319e-06	0.610986	0.443	0.277	0.101155
Tspan32	3.15555e-06	-1.09838	0.155	0.288	0.101877
Ptrh2	3.19429e-06	-1.10996	0.137	0.264	0.103128
1810013L24Rik	3.1947e-06	0.961498	0.386	0.247	0.103141
Wnk1	3.19887e-06	0.439285	0.717	0.623	0.103276
H1f0	3.23808e-06	-1.16665	0.187	0.318	0.104542
Zfp821	3.27079e-06	1.23641	0.269	0.13	0.105597
Hdac5	3.29987e-06	1.59777	0.135	0.034	0.106536
Lat2	3.48945e-06	-0.341986	0.815	0.853	0.112657
Rbbp6	3.50206e-06	0.55362	0.692	0.596	0.113064
Casp8	3.6037e-06	-1.1613	0.231	0.356	0.116345
Kmo	3.61391e-06	-1.17646	0.158	0.284	0.116675
Rnf44	3.6195e-06	0.790519	0.447	0.298	0.116856
Plxnc1	3.63727e-06	-1.03104	0.176	0.308	0.117429
Ddx18	3.64108e-06	-0.687207	0.416	0.572	0.117552
Tmem64	3.64739e-06	0.612473	0.644	0.486	0.117756
Dbf4	3.70603e-06	0.836072	0.454	0.315	0.119649
Ankrd12	3.73052e-06	0.489815	0.779	0.647	0.12044
Srsf9	3.73964e-06	-0.415272	0.69	0.774	0.120734
Slc35b2	3.76373e-06	-1.05113	0.189	0.318	0.121512
Mir142hg	3.76792e-06	-0.520182	0.705	0.784	0.121647
Atp5k	3.79702e-06	-0.360669	0.826	0.884	0.122587
Dmap1	3.81332e-06	-1.09522	0.109	0.226	0.123113
Camk2d	3.89303e-06	-0.480439	0.813	0.86	0.125686
Fcer2a	3.89598e-06	-0.953023	0.418	0.545	0.125782
Gm31814	3.89714e-06	-1.35976	0.117	0.233	0.125819
Fbxo33	3.971e-06	0.978068	0.26	0.12	0.128204
Med13	4.00879e-06	0.705841	0.546	0.404	0.129424
Brox	4.05302e-06	1.00894	0.345	0.202	0.130852
Wee1	4.06428e-06	-1.446	0.094	0.202	0.131215
F730043M19Rik	4.09735e-06	-1.47011	0.077	0.182	0.132283
Rapgef6	4.13855e-06	0.504049	0.746	0.61	0.133613
Snhg5	4.16381e-06	1.30698	0.249	0.12	0.134429
Eif4g2	4.16714e-06	0.339821	0.932	0.877	0.134536
H2afz	4.17115e-06	0.365267	0.968	0.918	0.134666
Sumo2	4.17225e-06	-0.276671	0.972	0.962	0.134701
6720427I07Rik	4.17456e-06	1.35245	0.199	0.079	0.134776
Evl	4.1878e-06	-0.628106	0.582	0.699	0.135203
Emg1	4.18978e-06	-0.397098	0.815	0.863	0.135267
Tor1aip2	4.22891e-06	0.791144	0.516	0.37	0.13653
Zc3h12d	4.24604e-06	-0.74323	0.313	0.469	0.137084
Igkv1-135	4.24778e-06	2.71179	0.165	0.058	0.13714
Rpl22l1	4.25409e-06	0.271178	0.975	0.938	0.137343
Magi3	4.37153e-06	2.42753	0.121	0.027	0.141135
Slc25a3	4.39208e-06	0.237739	0.979	0.962	0.141798
Eps8l1	4.45763e-06	-2.13056	0.028	0.103	0.143914
Ubqln1	4.48739e-06	0.535999	0.742	0.634	0.144875
Uck2	4.48952e-06	0.86117	0.368	0.216	0.144944
Ms4a4c	4.52011e-06	-1.8988	0.084	0.188	0.145932
BC017158	4.55329e-06	-1.94721	0.03	0.106	0.147003
Dmxl1	4.56682e-06	0.760251	0.516	0.37	0.14744
C330008A17Rik	4.81589e-06	-2.29873	0.018	0.082	0.155481
Clic1	4.89553e-06	-0.224359	0.984	0.976	0.158052
Rab43	4.90491e-06	1.07266	0.322	0.182	0.158355
Pkn2	4.95242e-06	0.586392	0.511	0.346	0.159889
Ezr	4.95354e-06	0.432041	0.915	0.808	0.159925
Mrpl54	5.03947e-06	-0.432751	0.651	0.757	0.162699
Ppp1r18	5.0591e-06	-0.658446	0.589	0.699	0.163333
Mcrip1	5.18554e-06	-0.499544	0.557	0.678	0.167415
Gm37494	5.21438e-06	1.29623	0.208	0.086	0.168346
Ada	5.24247e-06	-0.708171	0.343	0.49	0.169253
Ttc19	5.2608e-06	1.06838	0.253	0.123	0.169845
Mrpl52	5.27401e-06	-0.373783	0.802	0.863	0.170271
Scd2	5.29743e-06	-1.79898	0.094	0.195	0.171028
Ccdc124	5.30443e-06	-0.611046	0.45	0.586	0.171253
Unc93b1	5.42735e-06	-0.343678	0.925	0.932	0.175222
Ddx56	5.43645e-06	-1.03608	0.235	0.36	0.175516
H2-Ab1	5.47257e-06	0.182485	0.996	0.997	0.176682
Csrnp1	5.47333e-06	0.667147	0.434	0.274	0.176706
Supt4a	5.5308e-06	0.31267	0.936	0.842	0.178562
Mxi1	5.53976e-06	2.41132	0.103	0.017	0.178851
Morf4l2	5.61856e-06	0.540094	0.685	0.541	0.181395
Wac	5.66557e-06	0.480403	0.694	0.551	0.182913
Malsu1	5.68017e-06	-0.790457	0.336	0.455	0.183384
Slc25a19	5.75728e-06	-0.434924	0.657	0.767	0.185874
Sde2	5.76168e-06	0.785295	0.495	0.36	0.186016
Rlim	5.96687e-06	0.588928	0.438	0.284	0.192641
Dnajb2	5.98866e-06	2.30189	0.13	0.034	0.193344
Ifnlr1	6.04831e-06	2.05785	0.135	0.038	0.19527
Traf1	6.05437e-06	-0.730049	0.377	0.521	0.195465
Gtf2h2	6.07202e-06	-1.15833	0.167	0.291	0.196035
Dcps	6.10957e-06	-0.569197	0.447	0.582	0.197248
Brat1	6.15603e-06	-1.91675	0.037	0.116	0.198747
Polr3h	6.19637e-06	-0.854912	0.274	0.418	0.20005
Mrps24	6.24891e-06	-0.46882	0.598	0.719	0.201746
Gpatch4	6.2506e-06	-1.06307	0.203	0.325	0.201801
Mafg	6.26517e-06	1.35726	0.198	0.079	0.202271
Insig2	6.40113e-06	0.95973	0.384	0.24	0.20666
Blvra	6.42741e-06	-0.853385	0.192	0.325	0.207509
Top2b	6.43821e-06	0.474024	0.738	0.599	0.207858
Zfp398	6.4459e-06	-1.45255	0.068	0.164	0.208106
Icam2	6.66297e-06	-1.20034	0.187	0.312	0.215114
Ubr2	6.68972e-06	0.816973	0.383	0.236	0.215978
Gopc	6.72982e-06	0.544071	0.544	0.38	0.217272
Cnppd1	6.89676e-06	0.628773	0.553	0.397	0.222662
2010309G21Rik	6.92651e-06	-1.25981	0.153	0.277	0.223623
Pnpla7	6.98521e-06	0.93878	0.279	0.14	0.225518
Raet1e	6.98862e-06	0.995298	0.457	0.336	0.225628
Bptf	7.01212e-06	0.365042	0.886	0.795	0.226386
Pglyrp1	7.18336e-06	-1.27143	0.112	0.226	0.231915
Riok3	7.28178e-06	0.475343	0.601	0.442	0.235092
Kctd1	7.31008e-06	-1.25889	0.116	0.226	0.236006
Gm31718	7.39907e-06	1.03836	0.317	0.178	0.238879
Bnip1	7.42415e-06	-1.035	0.153	0.277	0.239689
Mcl1	7.42727e-06	0.323087	0.925	0.88	0.239789
Chd2	7.44264e-06	0.812204	0.457	0.318	0.240286
Tbc1d31	7.51964e-06	1.8576	0.13	0.034	0.242772
Whrn	7.60906e-06	0.927335	0.351	0.205	0.245659
Osbpl11	7.6457e-06	1.02688	0.205	0.082	0.246841
Clec2g	7.6556e-06	-1.64714	0.041	0.123	0.247161
Cd53	7.81576e-06	-0.387636	0.879	0.914	0.252332
Plekhm1	7.84061e-06	0.883853	0.327	0.185	0.253134
Csnk1d	7.88404e-06	0.638108	0.546	0.39	0.254536
BC035044	7.97416e-06	-1.21497	0.148	0.267	0.257446
Gimap5	8.03613e-06	-1.01221	0.174	0.298	0.259446
Rars2	8.08381e-06	-0.924653	0.183	0.315	0.260986
Rragc	8.1357e-06	1.00771	0.422	0.295	0.262661
Lsm10	8.16626e-06	-0.972339	0.13	0.253	0.263648
Pex2	8.16881e-06	-1.02957	0.151	0.277	0.26373
Themis2	8.29105e-06	-1.25084	0.096	0.205	0.267677
Rsbn1l	8.32665e-06	0.460751	0.705	0.572	0.268826
Kdm8	8.3292e-06	-1.74905	0.034	0.11	0.268908
Cd84	8.33299e-06	-1.41229	0.123	0.24	0.269031
Uvrag	8.40191e-06	0.471337	0.877	0.808	0.271256
Timm17a	8.42768e-06	-0.613997	0.493	0.599	0.272088
Dtd2	8.48505e-06	-1.19673	0.087	0.192	0.27394
Slc2a1	8.5302e-06	0.89826	0.359	0.212	0.275397
Krcc1	8.53729e-06	-0.598608	0.5	0.616	0.275627
Ubl5	8.59819e-06	-0.287959	0.906	0.928	0.277593
Timeless	8.60497e-06	-1.29286	0.13	0.243	0.277812
Zfp959	8.6313e-06	1.23696	0.174	0.062	0.278662
Dusp2	8.63228e-06	0.412628	0.849	0.76	0.278693
Tcof1	8.65978e-06	-0.471474	0.664	0.75	0.279581
Rbm38	8.72651e-06	0.436361	0.899	0.791	0.281735
Rap1b	8.75064e-06	0.271882	0.916	0.863	0.282514
Ndufb7	8.76848e-06	-0.41513	0.778	0.829	0.28309
Rbm25	8.82521e-06	0.3712	0.849	0.788	0.284922
Polr2l	8.97924e-06	-0.59681	0.454	0.568	0.289895
Rtn4	9.05704e-06	0.531619	0.628	0.49	0.292407
Ppp4c	9.11332e-06	-0.333871	0.81	0.853	0.294224
Ppp6c	9.12751e-06	0.491697	0.662	0.538	0.294682
Slc25a36	9.16751e-06	1.19815	0.244	0.116	0.295973
Smarcb1	9.27252e-06	-0.533176	0.484	0.596	0.299363
Itprip	9.33427e-06	1.07918	0.26	0.13	0.301357
Chic2	9.35435e-06	0.489023	0.705	0.582	0.302005
Jak2	9.39237e-06	0.859976	0.42	0.267	0.303233
Pcbp1	9.44647e-06	-0.349433	0.902	0.908	0.304979
Hnrnpd	9.4757e-06	-0.285199	0.881	0.904	0.305923
Kdm5a	9.48757e-06	0.744617	0.537	0.397	0.306306
Rictor	9.49778e-06	0.75877	0.443	0.295	0.306636
Tmem167	9.5429e-06	-0.508579	0.587	0.709	0.308093
Rps27l	9.55193e-06	-0.47524	0.701	0.774	0.308384
Lnx2	9.55209e-06	0.79158	0.34	0.199	0.308389
Samd9l	9.57506e-06	-0.772974	0.176	0.315	0.309131
Slc38a1	9.57512e-06	0.55556	0.687	0.592	0.309133
Tnks2	9.72738e-06	0.497006	0.639	0.514	0.314049
Ctsh	9.75372e-06	-0.330254	0.879	0.901	0.314899
Ighm	9.87974e-06	-1.15452	0.199	0.325	0.318967
Slco4a1	9.91539e-06	2.38326	0.105	0.021	0.320118
Fli1	9.91993e-06	0.404006	0.744	0.623	0.320265
Nsd3	1.00538e-05	0.520513	0.715	0.613	0.324588
1700028E10Rik	1.00604e-05	-2.4387	0.025	0.092	0.324801
Lrrc32	1.00615e-05	-2.62899	0.005	0.051	0.324837
Plekha3	1.01353e-05	0.981803	0.331	0.199	0.327218
BC003965	1.01642e-05	-0.874178	0.269	0.401	0.32815
Usp3	1.03248e-05	0.911058	0.29	0.151	0.333335
Baiap2l1	1.03929e-05	1.59153	0.105	0.021	0.335534
Aicda	1.03937e-05	-0.433971	0.776	0.801	0.335561
Gm12493	1.0485e-05	-2.45541	0.021	0.086	0.338509
Igkv8-18	1.07036e-05	6.17802	0.071	0.003	0.345565
Cd164	1.07634e-05	0.586801	0.587	0.425	0.347497
Impact	1.07647e-05	1.04526	0.258	0.13	0.347539
Znhit6	1.11678e-05	-1.19074	0.178	0.295	0.360551
Endov	1.11698e-05	-0.927269	0.055	0.144	0.360617
Zfp239	1.15517e-05	-2.24782	0.016	0.075	0.372946
Msmo1	1.15711e-05	-1.02178	0.295	0.421	0.373572
Nipbl	1.16491e-05	0.396503	0.792	0.668	0.376091
Snhg1	1.17325e-05	0.537307	0.687	0.568	0.378782
Hmces	1.18335e-05	0.365112	0.852	0.729	0.382044
Mbd3	1.18969e-05	-0.46077	0.63	0.716	0.38409
Cnbp	1.21227e-05	0.285876	0.973	0.918	0.391381
Vps28	1.21982e-05	-0.470982	0.658	0.771	0.393819
Ndufa5	1.22982e-05	-0.49426	0.528	0.654	0.397048
Zfp213	1.26353e-05	-1.48678	0.03	0.103	0.407931
Ubxn2b	1.28217e-05	-1.24598	0.077	0.175	0.413949
Cst3	1.28302e-05	0.447365	0.802	0.719	0.414224
Tmem121	1.29839e-05	-1.95821	0.036	0.11	0.419186
Scand1	1.29856e-05	-0.488339	0.699	0.791	0.419239
Prorsd1	1.30011e-05	-0.841214	0.262	0.397	0.41974
1810009A15Rik	1.30488e-05	-0.760185	0.269	0.404	0.42128
Zfp608	1.31752e-05	-0.798111	0.338	0.483	0.425361
Fbxo46	1.3293e-05	-1.36405	0.075	0.171	0.429164
Dhx15	1.33213e-05	0.484129	0.676	0.531	0.430079
Lax1	1.34027e-05	-0.74117	0.431	0.558	0.432707
Mta3	1.34095e-05	0.396306	0.71	0.586	0.432927
Clint1	1.3456e-05	0.462305	0.712	0.579	0.434427
Slirp	1.34562e-05	-0.592636	0.397	0.541	0.434432
2025-03-05	1.36566e-05	0.835074	0.4	0.26	0.440905
Gatad2b	1.37201e-05	0.804747	0.48	0.353	0.442953
Ier2	1.38183e-05	0.724223	0.407	0.253	0.446122
Cks2	1.38434e-05	0.350454	0.687	0.579	0.446933
3110009E18Rik	1.38447e-05	-1.15067	0.11	0.223	0.446976
Pfdn1	1.40355e-05	-0.559838	0.605	0.695	0.453137
Ddx19a	1.40756e-05	0.635512	0.489	0.366	0.45443
Dnajc5	1.42877e-05	0.630621	0.527	0.387	0.46128
Twf2	1.43052e-05	-0.824452	0.351	0.469	0.461844
Dnaja2	1.44557e-05	0.412056	0.87	0.798	0.466702
Ndufa2	1.45082e-05	-0.295742	0.888	0.908	0.468397
Ptges3	1.46157e-05	0.436883	0.815	0.692	0.471867
Dennd2d	1.48861e-05	-1.08229	0.153	0.267	0.480596
Phf6	1.51528e-05	-0.552354	0.657	0.729	0.489208
Atp6v0b	1.52331e-05	0.376673	0.779	0.688	0.4918
Pet100	1.52842e-05	-0.498007	0.518	0.651	0.493452
Ighv1-18	1.53627e-05	-3.36497	0.009	0.058	0.495984
Gsap	1.54132e-05	0.911093	0.302	0.168	0.497615
Cldnd1	1.54811e-05	0.745468	0.496	0.36	0.499808
Atp6v0d1	1.55117e-05	0.564827	0.714	0.603	0.500796
Platr25	1.5564e-05	-1.02363	0.098	0.205	0.502485
Mrpl27	1.56088e-05	-0.693285	0.322	0.459	0.50393
Ndufb3	1.57598e-05	-0.470623	0.644	0.74	0.508804
Ncl	1.58666e-05	0.256781	0.968	0.901	0.512253
Mthfd1	1.61337e-05	-0.883717	0.226	0.353	0.520877
Atp6v1b2	1.63032e-05	0.738899	0.511	0.377	0.526348
Gabarapl2	1.63687e-05	0.338072	0.906	0.801	0.528463
Tut7	1.64669e-05	0.629775	0.55	0.411	0.531635
Gpr183	1.65532e-05	-2.96879	0.028	0.096	0.534421
Ost4	1.67232e-05	-0.27428	0.836	0.897	0.539909
Dus4l	1.67348e-05	-1.34742	0.048	0.13	0.540284
Ccdc115	1.6765e-05	-0.850728	0.208	0.332	0.541258
Commd2	1.68334e-05	-0.576914	0.338	0.479	0.543468
Usp15	1.70734e-05	0.366734	0.717	0.582	0.551213
Filip1l	1.71401e-05	-0.675	0.457	0.572	0.553367
Ndufc1	1.76332e-05	-0.456051	0.648	0.753	0.569289
Rhog	1.78106e-05	-0.358652	0.82	0.853	0.575016
Dedd2	1.78127e-05	1.04604	0.279	0.147	0.575083
Tmem140	1.78592e-05	3.43484	0.082	0.01	0.576583
Top3b	1.81732e-05	-0.997565	0.155	0.277	0.586723
Rex1bd	1.85031e-05	-0.719698	0.374	0.497	0.597374
9430038I01Rik	1.85891e-05	0.65036	0.571	0.438	0.600151
Lrrc58	1.87149e-05	0.868615	0.263	0.137	0.604212
Sdhaf2	1.89173e-05	-0.676225	0.425	0.531	0.610743
Ipo11	1.90053e-05	-0.704541	0.123	0.24	0.613587
Tmem115	1.91618e-05	1.12391	0.215	0.099	0.61864
Nol12	1.94618e-05	-0.902976	0.219	0.342	0.628324
Socs1	1.97091e-05	-0.845923	0.228	0.36	0.636308
Znrd2	1.98049e-05	-0.646103	0.358	0.493	0.639403
Mapk1	1.98289e-05	0.514074	0.641	0.507	0.640175
Cd2	2.00447e-05	0.78785	0.498	0.373	0.647143
Dhx30	2.02011e-05	-0.809759	0.233	0.366	0.652191
Lamp2	2.02755e-05	0.891331	0.388	0.25	0.654594
Pik3ap1	2.06825e-05	-0.577023	0.765	0.825	0.667736
Nfu1	2.08179e-05	-0.652874	0.388	0.514	0.672107
Tmem51	2.09367e-05	0.888301	0.276	0.147	0.675942
Bola1	2.09634e-05	-1.18797	0.139	0.247	0.676802
Stx5a	2.09634e-05	0.667779	0.475	0.336	0.676805
Arid5b	2.09651e-05	0.701145	0.418	0.264	0.676859
B3gnt5	2.1061e-05	-1.76451	0.077	0.168	0.679956
Lsm4	2.10872e-05	-0.344907	0.863	0.884	0.680799
Nab2	2.11824e-05	0.846197	0.295	0.164	0.683873
Cog8	2.14759e-05	-0.861418	0.235	0.363	0.693349
Lrrc8b	2.15856e-05	-0.983826	0.105	0.212	0.69689
Hes6	2.1964e-05	-0.60942	0.342	0.479	0.709106
Fgd6	2.20345e-05	0.926402	0.295	0.164	0.711384
Myo1e	2.25196e-05	0.39509	0.84	0.771	0.727044
Isca1	2.27422e-05	0.885577	0.438	0.312	0.734232
Taf10	2.29537e-05	-0.26628	0.893	0.904	0.741061
Wdr5b	2.30297e-05	-2.02665	0.027	0.092	0.743515
Mrps18c	2.3798e-05	-0.499657	0.605	0.709	0.768319
Zswim6	2.38389e-05	1.49834	0.149	0.051	0.76964
Pip5k1c	2.41803e-05	0.68795	0.436	0.288	0.78066
Mtap	2.4218e-05	-1.97202	0.039	0.113	0.781877
Paip2	2.44171e-05	0.3202	0.913	0.788	0.788308
Akap5	2.46202e-05	-2.16546	0.02	0.079	0.794864
Med8	2.47201e-05	-0.566511	0.454	0.579	0.798088
Rsrc2	2.49271e-05	0.391321	0.762	0.651	0.804772
Zc3hav1	2.49332e-05	0.57661	0.541	0.404	0.804967
Mrps36	2.5195e-05	-0.441071	0.609	0.712	0.813421
Ctdspl2	2.54388e-05	0.885118	0.395	0.264	0.82129
Tpm4	2.55449e-05	-0.398847	0.778	0.832	0.824717
Bsdc1	2.5631e-05	0.771364	0.397	0.267	0.827498
Gstp1	2.57591e-05	-0.342998	0.872	0.904	0.831632
Slc25a20	2.58785e-05	1.0933	0.249	0.127	0.835487
Lonp2	2.58994e-05	-0.560093	0.489	0.606	0.836162
Bfsp2	2.61761e-05	-0.641998	0.523	0.613	0.845096
Son	2.62175e-05	0.269818	0.972	0.942	0.846433
Prpsap1	2.65206e-05	-0.911213	0.23	0.353	0.856219
Clec11a	2.66607e-05	-1.81182	0.018	0.075	0.86074
Fignl1	2.68446e-05	-1.07849	0.153	0.264	0.866679
Mrpl43	2.70625e-05	-0.499903	0.569	0.682	0.873714
Ddi2	2.72133e-05	0.931268	0.338	0.209	0.87858
Mdm2	2.74232e-05	0.660465	0.447	0.315	0.885359
Fcmr	2.77774e-05	-0.598059	0.66	0.764	0.896794
Oxld1	2.79755e-05	-1.44579	0.057	0.14	0.90319
Pou2f1	2.79802e-05	-1.27514	0.13	0.236	0.90334
Mrps2	2.83046e-05	-1.33501	0.103	0.202	0.913814
Mcat	2.83798e-05	-1.63746	0.06	0.144	0.916242
Srpk2	2.87164e-05	0.621344	0.452	0.312	0.92711
Ppil3	2.928e-05	-0.67041	0.317	0.466	0.945305
Tbpl1	2.93183e-05	0.879067	0.358	0.229	0.946543
Pigc	2.94844e-05	-1.3741	0.059	0.144	0.951902
Slf2	2.97361e-05	1.04886	0.306	0.171	0.960028
Ppp2r5a	3.075e-05	0.420495	0.756	0.654	0.992765
Mtg2	3.08107e-05	-1.24741	0.073	0.164	0.994722
Adipor2	3.10314e-05	0.611436	0.464	0.315	1
Rer1	3.1087e-05	-0.488182	0.571	0.668	1
Mrpl58	3.11578e-05	-0.710836	0.349	0.483	1
Fbxl3	3.15203e-05	0.775188	0.375	0.233	1
Polr2j	3.16665e-05	-0.448292	0.587	0.682	1
Btbd19	3.16966e-05	-1.56632	0.046	0.123	1
Bicra	3.19744e-05	0.657855	0.552	0.438	1
Fkbp2	3.22621e-05	-0.826763	0.297	0.411	1
Trp53inp2	3.27581e-05	1.37464	0.165	0.065	1
Irf2bpl	3.28254e-05	2.44294	0.085	0.014	1
Alcam	3.28867e-05	0.566694	0.42	0.26	1
Ndufa12	3.30458e-05	-0.433987	0.607	0.736	1
Arhgdia	3.31236e-05	-0.301792	0.906	0.921	1
D130040H23Rik	3.33313e-05	-0.720899	0.19	0.318	1
Nfkbid	3.37411e-05	0.326637	0.281	0.154	1
Igkv9-123	3.38022e-05	-6.27747	0.009	0.055	1
Mbd2	3.39873e-05	0.281565	0.947	0.887	1
Psma2	3.43045e-05	-0.279984	0.879	0.904	1
Mrps12	3.4398e-05	-0.702266	0.324	0.442	1
Glul	3.51035e-05	0.593863	0.443	0.305	1
Dnajb9	3.51394e-05	1.20466	0.26	0.144	1
Ilk	3.52209e-05	-0.44288	0.464	0.603	1
Cdkn2aip	3.53669e-05	1.01246	0.242	0.123	1
Ppp1r35	3.5605e-05	-0.562163	0.31	0.466	1
Slc38a6	3.598e-05	1.18608	0.148	0.051	1
Ighv4-1	3.66442e-05	-3.71601	0.009	0.055	1
Drg1	3.66934e-05	-0.554577	0.443	0.551	1
Bcl10	3.671e-05	0.483158	0.658	0.558	1
Cd74	3.73853e-05	0.165622	1	1	1
Cyld	3.86054e-05	0.51663	0.685	0.572	1
Nhp2	3.87589e-05	-0.525275	0.546	0.668	1
Dcp1b	3.88116e-05	-1.31999	0.087	0.182	1
Zfp36l1	3.8882e-05	0.281916	0.94	0.908	1
Gtf2h3	3.89171e-05	-0.705699	0.173	0.298	1
Susd1	3.91195e-05	-0.946376	0.237	0.36	1
Nanp	3.95167e-05	-1.29208	0.089	0.185	1
Rassf1	3.95759e-05	0.81935	0.399	0.267	1
Adsl	3.97976e-05	-0.543215	0.418	0.555	1
Nuggc	3.98766e-05	-0.604087	0.555	0.658	1
Pomgnt1	4.03288e-05	-1.11506	0.075	0.168	1
Lamp1	4.03834e-05	0.437832	0.701	0.596	1
Crlf3	4.05471e-05	0.443939	0.822	0.757	1
Rfxap	4.06141e-05	0.903873	0.315	0.192	1
Tradd	4.12314e-05	-0.929227	0.221	0.349	1
Pxmp4	4.13227e-05	-0.947852	0.126	0.233	1
Utp3	4.21011e-05	-0.454037	0.569	0.658	1
Litaf	4.24618e-05	0.917615	0.372	0.25	1
Gng12	4.25347e-05	0.436952	0.706	0.589	1
Pbx3	4.25968e-05	1.53711	0.19	0.086	1
Chkb	4.27578e-05	0.950844	0.345	0.216	1
Fbxo30	4.2894e-05	1.46909	0.13	0.041	1
Mdfic	4.30651e-05	-0.898782	0.178	0.298	1
Nfkbia	4.31912e-05	-0.615465	0.665	0.757	1
Snx18	4.35427e-05	1.20775	0.178	0.075	1
Sac3d1	4.37745e-05	-0.953465	0.16	0.271	1
Ctse	4.45873e-05	0.410421	0.593	0.455	1
Erbin	4.47312e-05	0.760997	0.448	0.315	1
Arnt	4.54148e-05	1.01731	0.315	0.192	1
Cecr2	4.58081e-05	0.487011	0.594	0.442	1
Ndel1	4.59292e-05	0.733576	0.333	0.202	1
Wars	4.59645e-05	-1.11537	0.158	0.267	1
Abi1	4.60374e-05	0.535983	0.69	0.575	1
Atp6v0a1	4.65678e-05	0.771871	0.343	0.205	1
Wrap73	4.68449e-05	-0.845569	0.133	0.247	1
Blm	4.72539e-05	-1.0485	0.151	0.26	1
Tcf20	4.73928e-05	0.421178	0.479	0.339	1
Mllt10	4.742e-05	0.456108	0.626	0.493	1
Ciart	4.7838e-05	1.97842	0.107	0.027	1
Ankrd49	4.87294e-05	-0.917839	0.114	0.219	1
Dennd5b	4.8815e-05	-0.770167	0.447	0.555	1
Wdr55	4.98113e-05	-0.899956	0.192	0.308	1
Khdc4	5.02424e-05	0.553755	0.434	0.301	1
Dapk3	5.03065e-05	-0.667358	0.317	0.442	1
Hdac9	5.05162e-05	-0.697474	0.4	0.527	1
Mrps16	5.09161e-05	-0.492385	0.598	0.675	1
Clns1a	5.09172e-05	-0.626706	0.406	0.521	1
Mettl15	5.10663e-05	-0.868542	0.098	0.195	1
Ap2s1	5.12683e-05	-0.401162	0.737	0.777	1
Ggnbp2	5.15563e-05	0.389031	0.751	0.62	1
Cab39l	5.16496e-05	-0.577834	0.361	0.486	1
Mrpl55	5.20662e-05	-0.680218	0.311	0.438	1
Hemgn	5.24576e-05	-2.49417	0.012	0.062	1
Tyw5	5.25887e-05	-1.23299	0.109	0.205	1
Gm12146	5.26202e-05	-1.61508	0.025	0.086	1
Ddx3x	5.2895e-05	0.749647	0.375	0.24	1
Tmem30a	5.30808e-05	0.627354	0.479	0.346	1
Sf1	5.32095e-05	0.395868	0.835	0.719	1
9930012K11Rik	5.32596e-05	-2.48996	0.016	0.068	1
C1galt1c1	5.3769e-05	1.21952	0.169	0.068	1
Slc25a25	5.37994e-05	1.03824	0.27	0.154	1
Rras	5.40369e-05	-0.877655	0.141	0.253	1
Rtf2	5.44995e-05	-0.590131	0.388	0.531	1
H2-Eb1	5.45918e-05	0.152067	0.993	1	1
Nmt2	5.46074e-05	1.10567	0.222	0.11	1
Washc4	5.46582e-05	0.810745	0.432	0.308	1
Ndufb1-ps	5.47238e-05	-0.214053	0.961	0.949	1
Ccsap	5.52778e-05	2.21161	0.11	0.031	1
Arrdc3	5.54305e-05	1.92268	0.116	0.034	1
Lnpep	5.54792e-05	0.35023	0.831	0.716	1
Gfod1	5.62924e-05	2.06801	0.11	0.031	1
Rnf103	5.65933e-05	1.91083	0.121	0.038	1
Ndufc2	5.67439e-05	-0.325626	0.738	0.839	1
Tmem229b	5.67578e-05	-1.40165	0.059	0.14	1
Mrps33	5.69146e-05	-0.440205	0.61	0.699	1
Cdk17	5.73505e-05	0.57872	0.577	0.452	1
Larp1b	5.79789e-05	1.16558	0.254	0.14	1
Fancl	5.8222e-05	-0.67058	0.27	0.39	1
Hmbs	5.87744e-05	-0.866645	0.222	0.339	1
Hif1a	5.87835e-05	0.334768	0.646	0.514	1
Rabgap1l	5.88547e-05	0.256532	0.92	0.86	1
Oxr1	5.88566e-05	0.665753	0.407	0.281	1
Elof1	5.89127e-05	-0.554674	0.456	0.572	1
Osgin1	5.92893e-05	4.49097	0.053	0	1
Gm38394	5.93479e-05	0.999756	0.24	0.127	1
Ppil1	5.9621e-05	-0.560826	0.477	0.586	1
Ilf3	5.96248e-05	0.691412	0.413	0.277	1
Mtif2	6.00725e-05	-1.02275	0.169	0.277	1
Csnk1g3	6.05451e-05	0.825765	0.386	0.264	1
4930426D05Rik	6.1277e-05	-0.732205	0.198	0.318	1
Srm	6.31064e-05	-0.839837	0.251	0.377	1
Mrpl46	6.37993e-05	-0.742413	0.249	0.373	1
Vamp5	6.41149e-05	-1.30582	0.059	0.14	1
Tox2	6.48651e-05	-0.739489	0.258	0.384	1
Rpp25l	6.51684e-05	-0.658772	0.285	0.414	1
Thap3	6.60505e-05	-1.04158	0.117	0.219	1
Twistnb	6.66731e-05	0.439231	0.571	0.452	1
Ncf4	6.68302e-05	-0.545958	0.511	0.62	1
2810004N23Rik	6.73059e-05	-0.675063	0.304	0.425	1
Scnm1	6.74872e-05	-0.91718	0.256	0.37	1
Tmem223	6.76944e-05	-0.66109	0.294	0.425	1
Lca5	6.85205e-05	-1.16273	0.066	0.151	1
Mrpl33	6.87272e-05	-0.407444	0.703	0.753	1
Zfp958	6.88156e-05	1.28122	0.217	0.11	1
Nans	6.93055e-05	-0.574743	0.454	0.565	1
Cadm1	6.93784e-05	2.4128	0.068	0.007	1
Akirin2	6.94672e-05	1.01638	0.221	0.11	1
Slc43a2	6.96886e-05	1.26137	0.199	0.096	1
Atp5g1	7.03058e-05	-0.345546	0.868	0.877	1
Ptma	7.20566e-05	0.21724	0.996	0.99	1
Adh5	7.29791e-05	-0.449094	0.5	0.613	1
Emc7	7.33987e-05	0.578242	0.432	0.301	1
Nmi	7.45836e-05	-0.834213	0.322	0.438	1
Tango2	7.52649e-05	-1.12891	0.107	0.202	1
Exosc7	7.62961e-05	-0.7171	0.351	0.469	1
Fxr1	7.68475e-05	0.526219	0.593	0.459	1
Map3k14	7.68573e-05	0.49526	0.335	0.205	1
Pole2	7.77403e-05	-1.12381	0.13	0.229	1
Hus1	7.81477e-05	-1.28436	0.062	0.144	1
Qk	7.85294e-05	0.524528	0.543	0.408	1
Nin	7.93747e-05	0.827914	0.324	0.199	1
Pde2a	7.95425e-05	4.26064	0.052	0	1
Pdxk	7.98438e-05	1.42743	0.203	0.103	1
Ugcg	8.0229e-05	0.7701	0.308	0.182	1
Cabp1	8.03126e-05	1.92353	0.098	0.024	1
Fbrsl1	8.0316e-05	0.910368	0.237	0.123	1
Tnfsf9	8.06955e-05	0.837078	0.256	0.134	1
Atf2	8.08012e-05	0.804533	0.388	0.257	1
Zfas1	8.09231e-05	0.389782	0.795	0.678	1
Mreg	8.16212e-05	0.793348	0.142	0.051	1
Calm1	8.16298e-05	-0.188366	0.989	0.986	1
Gm9484	8.17534e-05	-4.03663	0	0.027	1
Evi2	8.17534e-05	-4.18705	0	0.027	1
E2f4	8.19702e-05	-0.502878	0.484	0.603	1
Asah2	8.20089e-05	-1.66648	0.032	0.096	1
Igtp	8.22278e-05	-1.86709	0.03	0.092	1
Denr	8.23644e-05	-0.496157	0.525	0.623	1
Tnfrsf1b	8.30946e-05	2.05062	0.117	0.038	1
Dtnbp1	8.37572e-05	0.402813	0.694	0.586	1
Gm20429	8.40147e-05	-1.20107	0.055	0.134	1
Inpp5d	8.40366e-05	0.332571	0.854	0.801	1
Knl1	8.43109e-05	0.650368	0.418	0.291	1
Cd40	8.59751e-05	-0.763501	0.432	0.545	1
Dhx40	8.64953e-05	0.504225	0.477	0.342	1
Slc17a5	8.65473e-05	1.39643	0.155	0.062	1
Rnf213	8.73695e-05	-0.931163	0.18	0.291	1
Mrps18b	8.87928e-05	-0.652318	0.354	0.473	1
Mus81	8.89062e-05	-1.01095	0.093	0.185	1
Zfp53	8.98124e-05	0.855988	0.338	0.212	1
Trmt2a	9.1135e-05	-0.816039	0.297	0.421	1
Pdxp	9.11902e-05	-1.58764	0.048	0.12	1
Dnajc17	9.14092e-05	-1.01205	0.082	0.171	1
Mterf1a	9.15799e-05	-1.0971	0.093	0.185	1
Taf9	9.17496e-05	0.981362	0.237	0.127	1
Etv6	9.22359e-05	0.684451	0.415	0.274	1
Lmo4	9.23109e-05	1.41225	0.167	0.072	1
Arl2	9.30859e-05	-1.47726	0.091	0.178	1
Fancm	9.30889e-05	0.762277	0.406	0.288	1
Zfp934	9.35356e-05	-1.04774	0.153	0.26	1
Leng8	9.38042e-05	-0.994549	0.176	0.281	1
Ranbp2	9.41137e-05	0.54908	0.491	0.339	1
Ublcp1	9.52757e-05	-0.543487	0.509	0.603	1
Cib1	9.54069e-05	-0.365255	0.689	0.764	1
Dek	9.66521e-05	0.36754	0.842	0.764	1
Rasgrp3	9.68175e-05	-0.404039	0.616	0.723	1
1700021F05Rik	9.72181e-05	-0.906373	0.071	0.158	1
Mrps15	9.80526e-05	-0.491516	0.511	0.623	1
Lyrm2	9.85651e-05	-0.831053	0.181	0.295	1
Wdr62	9.86732e-05	2.48313	0.078	0.014	1
Clip2	9.89491e-05	-1.05653	0.183	0.288	1
4932438A13Rik	9.96506e-05	0.739652	0.553	0.425	1
Dennd4b	9.96925e-05	-1.0515	0.144	0.25	1
Yif1a	0.000100314	-1.07932	0.137	0.236	1
Uba5	0.000101283	-0.742545	0.176	0.291	1
Gps1	0.00010192	-0.607422	0.365	0.493	1
Sec13	0.00010211	-0.404774	0.577	0.678	1
Ice1	0.000102578	-0.79071	0.165	0.281	1
Bcdin3d	0.000102876	-1.25628	0.052	0.127	1
Ss18	0.000103806	0.57817	0.564	0.442	1
Lrmp	0.000103954	-0.452235	0.829	0.836	1
Dnajc10	0.000103989	-0.647084	0.393	0.517	1
Sqle	0.000105779	-0.916484	0.206	0.322	1
Hivep2	0.000106665	0.516454	0.616	0.507	1
Zeb1	0.000106784	0.528916	0.536	0.421	1
Psenen	0.000106974	-0.291093	0.799	0.846	1
Larp4	0.000107607	0.465024	0.484	0.349	1
Ell3	0.000108311	-0.612063	0.429	0.538	1
St3gal1	0.000108789	-1.29475	0.109	0.202	1
Pip5k1a	0.000109167	0.915608	0.278	0.158	1
Trmt112	0.000110413	-0.28653	0.92	0.914	1
Fbxo34	0.000114343	1.10721	0.278	0.171	1
Gcnt1	0.000114427	-1.17849	0.107	0.199	1
2810006K23Rik	0.000115119	-1.26839	0.08	0.164	1
Slpi	0.000115139	-0.0212431	0.189	0.301	1
Bin1	0.000115459	-0.341674	0.719	0.781	1
Midn	0.000115848	0.691928	0.456	0.325	1
Ipo7	0.000116395	0.479249	0.502	0.377	1
Ripor1	0.00011705	1.56744	0.112	0.034	1
Srp14	0.000117557	-0.366222	0.726	0.822	1
Agpat5	0.000117714	0.765392	0.335	0.216	1
Vps25	0.000118644	-1.87977	0.023	0.079	1
Tufm	0.000119529	-0.437295	0.55	0.64	1
Sh3bgrl3	0.000119781	-0.218107	0.989	0.969	1
Rps6ka4	0.000120445	-1.09323	0.089	0.178	1
Srp9	0.000121288	0.289519	0.89	0.87	1
Adam9	0.000121334	0.602775	0.447	0.308	1
Zkscan14	0.00012169	1.32036	0.174	0.079	1
Kcmf1	0.000121774	0.568892	0.603	0.49	1
Exoc3	0.000123592	-0.767166	0.27	0.39	1
Usp44	0.000124537	1.56564	0.101	0.027	1
Rpf2	0.000124745	-0.799372	0.192	0.308	1
Znrd1as	0.000125281	-2.25781	0.014	0.062	1
Casp1	0.00012562	-0.631642	0.276	0.401	1
Insr	0.000125749	1.46	0.117	0.038	1
Tshz1	0.000126034	0.975849	0.228	0.12	1
Pwwp2a	0.000126476	0.753585	0.322	0.199	1
Rbm43	0.000127732	-0.896199	0.162	0.267	1
Noa1	0.000130002	-0.913831	0.157	0.26	1
Nr1d2	0.000130884	2.33117	0.064	0.007	1
Ccdc50	0.000133273	-0.359476	0.879	0.877	1
BC005537	0.000133493	0.712796	0.404	0.281	1
Rnf6	0.000133685	0.809332	0.352	0.236	1
Cspp1	0.00013442	0.532313	0.399	0.264	1
Prkdc	0.000136415	-0.562573	0.235	0.363	1
Alyref2	0.000136598	-1.49502	0.037	0.103	1
Ighv3-4	0.000137394	5.9017	0.077	0.014	1
Zfp106	0.000138405	0.47553	0.728	0.613	1
Tagap	0.000139018	-1.07906	0.089	0.178	1
Sash3	0.000139526	-0.328035	0.632	0.75	1
Dnmbp	0.000140201	-1.34295	0.066	0.144	1
Dnlz	0.000140483	-0.733824	0.174	0.288	1
Vhl	0.000141813	1.21603	0.249	0.147	1
Esco1	0.00014241	0.426706	0.641	0.5	1
Pou6f1	0.00014242	1.25368	0.137	0.051	1
Eif3h	0.000143595	0.222688	0.979	0.942	1
Pycrl	0.000143998	-0.777624	0.215	0.329	1
Upf1	0.000144572	0.693507	0.374	0.243	1
Kdsr	0.000144632	1.55716	0.121	0.041	1
Itch	0.000145164	0.808294	0.434	0.325	1
Hsd17b10	0.000145987	-0.550885	0.4	0.524	1
Itfg2	0.000146626	-1.1445	0.128	0.223	1
Acbd5	0.000150027	0.64081	0.415	0.291	1
Fopnl	0.000150837	-0.878479	0.183	0.288	1
Zfp703	0.000153635	3.24435	0.062	0.007	1
Cyfip2	0.000156309	0.337909	0.81	0.743	1
Mgll	0.000156569	-0.988577	0.125	0.216	1
Psmg2	0.000157516	-0.824542	0.256	0.373	1
Csrp2	0.000159763	0.533812	0.619	0.507	1
Plk2	0.00016234	3.3744	0.055	0.003	1
Fra10ac1	0.000162961	-1.04727	0.135	0.233	1
Copg2	0.000165598	-0.772574	0.19	0.301	1
BC147527	0.00016813	-2.01838	0.005	0.041	1
Nub1	0.000168537	0.404885	0.593	0.452	1
Ppp2ca	0.000171469	0.311049	0.872	0.825	1
Pon2	0.000171513	0.591138	0.569	0.469	1
Gm9750	0.000171579	1.49991	0.148	0.062	1
Nipa2	0.00017186	0.513743	0.569	0.449	1
Cox16	0.000173236	-0.331868	0.692	0.764	1
4933404K13Rik	0.000174304	-1.2713	0.044	0.113	1
Orc3	0.000175206	-0.675495	0.247	0.36	1
Tor4a	0.000177445	-1.46286	0.041	0.106	1
St8sia4	0.000177643	0.48036	0.434	0.305	1
Slc35e1	0.000178498	0.745006	0.173	0.079	1
Pdcd2	0.000180472	-0.691037	0.326	0.442	1
Atpsckmt	0.000180767	-1.12111	0.075	0.158	1
Rpl36al	0.000181597	-0.138921	0.989	0.99	1
Ankfy1	0.00018164	0.772022	0.359	0.24	1
AC113595.1	0.000182598	-1.08631	0.062	0.137	1
Ndufa11	0.000182931	-0.288053	0.792	0.836	1
Ffar1	0.000182956	-1.37689	0.057	0.13	1
Ecd	0.000183409	-0.624508	0.285	0.401	1
Tmed2	0.000184553	0.327199	0.742	0.682	1
Pik3cg	0.000184721	-0.739013	0.206	0.325	1
Sec14l1	0.000187484	0.878015	0.228	0.127	1
Mndal	0.000187998	-1.65019	0.06	0.134	1
Cdk4	0.000189411	-0.371424	0.676	0.723	1
Sdr39u1	0.000190349	-0.881584	0.114	0.209	1
Mob4	0.000190377	0.51048	0.585	0.466	1
Med10	0.000190632	-0.409513	0.543	0.668	1
Smg7	0.000191299	0.673847	0.445	0.312	1
Atad3a	0.000191819	-0.990733	0.203	0.308	1
Rad1	0.000192047	-0.950146	0.146	0.247	1
Prrc2b	0.000193	0.585409	0.484	0.363	1
Tmem134	0.000193635	-0.439682	0.696	0.719	1
Tefm	0.000195247	-1.72126	0.028	0.086	1
Usp32	0.000195716	0.760617	0.315	0.192	1
Tsr3	0.0001963	-0.604593	0.189	0.301	1
Acap1	0.000196522	-0.501892	0.423	0.558	1
Cpeb2	0.000197049	1.47898	0.133	0.051	1
Trp53inp1	0.000197228	0.863686	0.317	0.202	1
Slc35e2	0.000197273	1.238	0.189	0.092	1
Cdc26	0.000197644	-0.534124	0.463	0.579	1
Fbxl20	0.000198213	1.19683	0.205	0.103	1
Rab3gap1	0.000198655	0.613672	0.482	0.36	1
Dtx3l	0.000200144	-0.917301	0.101	0.192	1
Arhgap4	0.000200974	-0.765892	0.397	0.503	1
Tex10	0.000201084	0.79986	0.409	0.308	1
1110038B12Rik	0.000201509	0.473604	0.673	0.599	1
Zfp260	0.000202633	0.630961	0.224	0.116	1
Ticam2	0.000203305	-1.37704	0.048	0.116	1
Sdcbp	0.000203651	0.42848	0.733	0.637	1
Tbc1d7	0.000203845	-1.14277	0.059	0.134	1
Cactin	0.00020462	-0.800381	0.196	0.308	1
Pomp	0.000204971	-0.254332	0.877	0.884	1
2900089D17Rik	0.00020515	3.72126	0.053	0.003	1
Sp140	0.000206228	0.255395	0.956	0.911	1
Cd79b	0.000206427	-0.241188	0.984	0.99	1
Ifit1bl1	0.000208094	-2.47252	0.007	0.045	1
Tipin	0.000208943	-0.526506	0.457	0.565	1
Mrpl3	0.000209318	-0.664261	0.375	0.483	1
Dkc1	0.00021265	-0.653989	0.322	0.438	1
Elp2	0.000213742	-0.926911	0.23	0.336	1
Ank	0.00021453	1.33827	0.13	0.048	1
Rgs13	0.000217885	-0.319673	0.737	0.812	1
Vdac3	0.000218532	-0.286137	0.717	0.801	1
Uba7	0.00021992	-0.877882	0.199	0.308	1
Tstd3	0.00022011	-1.01849	0.123	0.216	1
Trps1	0.000220896	0.529866	0.258	0.147	1
Ubac2	0.000221263	-0.361092	0.619	0.726	1
Msh5	0.000222516	-1.55928	0.027	0.082	1
Eef1akmt1	0.000224003	-1.34448	0.096	0.178	1
Hnrnpl	0.000225017	0.25658	0.959	0.911	1
Baz2a	0.000226182	0.528946	0.496	0.39	1
Nupl2	0.000227173	-1.33466	0.048	0.116	1
Plekhm3	0.00022721	-0.622941	0.466	0.579	1
Yipf3	0.000228077	0.531947	0.365	0.236	1
Tmsb10	0.00022911	-0.14004	0.993	0.997	1
Zkscan7	0.000229432	-2.61377	0.009	0.048	1
Dcaf13	0.000231984	-0.573464	0.356	0.476	1
Gxylt1	0.000232167	0.779335	0.375	0.267	1
Mpp5	0.000233717	0.885761	0.228	0.123	1
Parvg	0.0002345	-0.514159	0.45	0.558	1
Fancf	0.000234854	-1.74465	0.027	0.082	1
Kansl1	0.000235189	0.418216	0.73	0.661	1
Tnk2	0.00023671	-1.35026	0.053	0.123	1
Pxk	0.000237667	-0.450593	0.585	0.682	1
Rpa3	0.000237964	-0.443927	0.475	0.592	1
Ighv1-54	0.000241212	1.80165	0.073	0.014	1
Nt5c2	0.000247043	0.605364	0.504	0.39	1
Cops7b	0.000247361	-0.960443	0.114	0.205	1
Ccpg1	0.000247836	1.57132	0.112	0.038	1
Lcorl	0.00024787	0.699696	0.448	0.325	1
Ciita	0.000249921	-0.566701	0.566	0.671	1
Dclre1c	0.000250065	0.679576	0.251	0.147	1
Gtf2h4	0.000251042	-0.937027	0.133	0.229	1
Dgke	0.000251308	1.65677	0.121	0.045	1
Igf2r	0.000252221	0.983759	0.167	0.079	1
Insig1	0.000252815	0.786707	0.358	0.24	1
Hdlbp	0.000255862	0.433264	0.605	0.476	1
Cmas	0.000256372	0.722468	0.375	0.26	1
Fosl2	0.000257352	4.04264	0.044	0	1
Ptgr2	0.000257815	-0.69374	0.178	0.291	1
Gm31793	0.000258991	-2.44944	0.016	0.062	1
Tmem199	0.000261005	-0.729115	0.178	0.288	1
Ier5l	0.000261984	1.92531	0.084	0.021	1
Rasl10a	0.000263136	-2.30703	0.011	0.051	1
Ythdf3	0.000263701	0.640947	0.429	0.305	1
Pak2	0.000263971	0.400349	0.801	0.695	1
Smim27	0.000264128	-0.923661	0.192	0.291	1
Arl2bp	0.00026506	0.423375	0.546	0.411	1
H2-Oa	0.000265269	-0.437182	0.728	0.825	1
B130034C11Rik	0.000265626	-1.81023	0.02	0.068	1
Pi4k2a	0.000265674	0.630117	0.37	0.26	1
Sp3os	0.000265723	-1.01885	0.091	0.175	1
Ptpn18	0.000266777	-0.248465	0.884	0.914	1
Hps1	0.000267941	-1.21219	0.112	0.199	1
Tfrc	0.000268413	0.863351	0.263	0.158	1
1700029J07Rik	0.000268775	-2.26568	0.011	0.051	1
Pold1	0.000269816	-0.60319	0.381	0.479	1
Wdr1	0.000270918	-0.308501	0.795	0.849	1
Fam76a	0.000271093	0.778897	0.367	0.257	1
Zfp397	0.000272924	-0.849279	0.13	0.226	1
Grina	0.00027299	0.942626	0.299	0.192	1
Zkscan8	0.000273293	-1.65684	0.023	0.075	1
Tmem183a	0.000273573	0.766855	0.372	0.267	1
Thoc6	0.000278153	-0.559629	0.324	0.449	1
Hpse	0.000278843	-0.719888	0.343	0.452	1
Tmem131	0.000280254	-0.427158	0.863	0.877	1
Dcaf6	0.000281525	1.12605	0.171	0.082	1
Taf6l	0.000285452	-0.926593	0.098	0.185	1
Snhg12	0.000287961	0.514333	0.34	0.223	1
Panx1	0.000289455	0.698453	0.351	0.236	1
Irf7	0.000290147	0.620127	0.304	0.192	1
Zranb2	0.000292725	-0.471665	0.544	0.637	1
2410003I16Rik	0.000294806	-3.30376	0.004	0.034	1
Ccdc88b	0.000295951	-1.10436	0.121	0.212	1
Pcmtd2	0.000296682	1.23345	0.171	0.082	1
Ctsc	0.000297202	-0.586814	0.379	0.503	1
C1qbp	0.000299308	-0.392045	0.605	0.695	1
Smn1	0.000302266	-0.699557	0.338	0.445	1
Gatd3a	0.00030393	-0.691957	0.304	0.414	1
Galk1	0.000303997	-0.600419	0.367	0.479	1
Hnrnpa2b1	0.000304679	0.170552	0.998	0.993	1
Sema7a	0.000305118	-0.544106	0.4	0.51	1
Ranbp1	0.000305306	-0.381904	0.754	0.795	1
Naxe	0.00030578	-0.575543	0.317	0.438	1
Dusp16	0.000308897	0.515341	0.338	0.223	1
Atp11c	0.000309253	0.9024	0.281	0.178	1
Plekhj1	0.000312459	-0.330798	0.69	0.781	1
Orai1	0.000314406	0.889523	0.205	0.106	1
Sf3b1	0.000314646	0.227416	0.956	0.887	1
Tubg2	0.00031504	-2.63126	0.004	0.034	1
Rab44	0.00031504	-2.32611	0.004	0.034	1
Zfp51	0.000317294	1.22599	0.171	0.082	1
Rock2	0.0003175	0.353767	0.69	0.586	1
AU020206	0.000318582	0.484641	0.582	0.476	1
Usp47	0.000321421	0.847827	0.329	0.219	1
Lgals9	0.000326071	-1.11906	0.073	0.151	1
Rab1a	0.000328538	0.401763	0.609	0.486	1
Lhfpl4	0.000330253	-1.50075	0.021	0.072	1
Rhof	0.00033127	-0.527741	0.409	0.527	1
Nprl3	0.000337488	-0.917316	0.146	0.243	1
Msto1	0.000337819	-0.979347	0.112	0.199	1
Ankrd10	0.000340342	0.369025	0.443	0.325	1
Prelid1	0.000340425	-0.25556	0.82	0.856	1
H2-M3	0.000343442	-0.514556	0.432	0.548	1
Abhd5	0.000344769	2.14704	0.093	0.027	1
Xaf1	0.000345561	-1.41671	0.034	0.092	1
Smad4	0.000348505	0.530235	0.327	0.212	1
Rab24	0.000348838	-1.13846	0.125	0.216	1
Gapdh	0.000349003	-0.174577	0.988	0.966	1
Tbl3	0.000351996	-0.703176	0.226	0.336	1
Klhl36	0.000352153	-1.60214	0.039	0.099	1
Dnajc30	0.000352675	-0.974568	0.114	0.202	1
Pigp	0.000352836	-0.777238	0.263	0.363	1
Cox7a2l	0.000355078	0.326842	0.907	0.832	1
Eif1b	0.000355979	-0.446795	0.493	0.596	1
1700012D14Rik	0.000361181	-1.22993	0.043	0.106	1
Arl13b	0.000364777	1.28872	0.169	0.082	1
Sema4d	0.000365563	-0.449025	0.651	0.719	1
Ighv8-12	0.000366042	2.61916	0.064	0.01	1
Llph	0.000366243	-0.328361	0.669	0.767	1
Btbd7	0.000366573	0.71751	0.368	0.257	1
Snx6	0.000367616	-0.405558	0.477	0.579	1
Mob3c	0.000371008	1.98147	0.087	0.024	1
Rtn4ip1	0.000371508	-0.886519	0.132	0.226	1
Fosb	0.00037517	2.30448	0.064	0.01	1
Shoc2	0.000375215	0.788756	0.37	0.253	1
Sub1	0.000376123	0.406556	0.491	0.363	1
Gm20732	0.000376587	1.82172	0.082	0.021	1
Ssna1	0.000377654	-0.404353	0.509	0.627	1
Epc1	0.000377986	0.471828	0.594	0.486	1
Elob	0.000378779	-0.197895	0.952	0.955	1
Timm13	0.00038074	-0.344569	0.808	0.846	1
Det1	0.000380742	-1.25185	0.05	0.116	1
Srebf1	0.00038731	-0.983739	0.144	0.236	1
Emb	0.000387943	1.11925	0.221	0.123	1
Cap1	0.000388866	-0.278152	0.817	0.849	1
Akap13	0.000390843	0.334443	0.865	0.774	1
Rbm18	0.000392581	0.883401	0.196	0.103	1
Lmna	0.000394005	3.12012	0.05	0.003	1
Ero1l	0.000395524	1.23901	0.178	0.089	1
Clock	0.000395885	0.516296	0.286	0.171	1
Krtcap2	0.000396608	-0.400709	0.658	0.719	1
Gabarapl1	0.0003968	2.73342	0.05	0.003	1
Ccdc71l	0.000397249	-0.835158	0.279	0.38	1
Fibp	0.000399442	-0.638746	0.24	0.346	1
Tprgl	0.000399856	0.405286	0.564	0.428	1
Fbxw11	0.000403265	0.62976	0.32	0.209	1
Smg1	0.000403999	0.481082	0.621	0.548	1
Lztr1	0.000404165	-1.41299	0.055	0.123	1
Bdp1	0.000406074	0.530926	0.541	0.438	1
Retreg1	0.000407305	0.351605	0.687	0.596	1
Aig1	0.000407926	0.651145	0.244	0.137	1
Arhgap45	0.000408703	0.219684	0.877	0.76	1
D230025D16Rik	0.0004107	1.24849	0.198	0.106	1
Pmaip1	0.000413349	0.878888	0.165	0.075	1
Sf3b5	0.000421226	-0.322629	0.705	0.788	1
Ing5	0.000421346	1.07996	0.242	0.144	1
Mogs	0.000421376	-0.76599	0.158	0.257	1
Ccdc69	0.000422781	-0.721277	0.119	0.212	1
Gm12185	0.000424392	-1.46194	0.039	0.099	1
Shisa8	0.00042581	-1.38999	0.096	0.175	1
Gm49797	0.000428583	1.20772	0.137	0.058	1
Hsh2d	0.000429484	-1.46989	0.089	0.164	1
Tm2d2	0.000429868	0.706959	0.407	0.295	1
Fubp1	0.000431138	-0.3049	0.705	0.777	1
Bin2	0.000431581	-0.327999	0.422	0.541	1
Tagln2	0.000432969	0.492708	0.582	0.469	1
Hspa4l	0.000433778	1.41974	0.132	0.055	1
Nfat5	0.000435222	0.626368	0.343	0.229	1
Nfkbil1	0.000435269	-0.733263	0.201	0.305	1
Otulin	0.000435641	0.372582	0.874	0.781	1
Eri3	0.000438539	-0.679076	0.231	0.342	1
Mlycd	0.000439348	-1.23633	0.062	0.134	1
Elp6	0.000443107	-1.14822	0.091	0.171	1
Ran	0.000444894	-0.238799	0.934	0.935	1
Lin52	0.000446902	0.665826	0.279	0.168	1
Cdk5rap1	0.00045019	-1.33086	0.039	0.099	1
Nlrc5	0.000450414	-1.09447	0.117	0.202	1
A430005L14Rik	0.000451883	-1.21378	0.091	0.171	1
Asf1a	0.000453074	0.535641	0.63	0.527	1
Ndufaf1	0.000453686	-1.02312	0.098	0.182	1
Atp2a3	0.000453814	-0.483685	0.673	0.716	1
Cbr4	0.00045449	-1.48156	0.052	0.116	1
AV099323	0.000454973	-1.56427	0.027	0.079	1
Zfp948	0.000456649	1.79922	0.075	0.017	1
Rnf115	0.000456778	0.516803	0.555	0.462	1
Rabep2	0.000458532	-0.498319	0.278	0.39	1
Snx17	0.000459644	-0.453328	0.495	0.599	1
Arl6ip4	0.000460723	-0.577978	0.397	0.507	1
Zc3h15	0.000461848	0.338055	0.827	0.747	1
Neat1	0.000462587	1.07691	0.171	0.082	1
Ighv1-75	0.000462807	6.71865	0.041	0	1
Nek10	0.000462807	4.21526	0.041	0	1
Mrps31	0.000463736	-0.870441	0.153	0.25	1
Hhex	0.000470088	-1.31717	0.069	0.14	1
Egr2	0.000470651	-2.11434	0.034	0.089	1
C430042M11Rik	0.000472938	-1.03415	0.08	0.158	1
Cdkl3	0.000473459	-0.854668	0.137	0.229	1
Aebp2	0.000473693	0.578374	0.336	0.219	1
Rora	0.000474287	3.51548	0.055	0.007	1
Acot2	0.000477093	1.15732	0.151	0.068	1
Pop7	0.000477625	-0.60325	0.281	0.39	1
Ubtf	0.000482088	-0.390748	0.548	0.63	1
Nme1	0.000484413	-0.282785	0.81	0.873	1
Tmem258	0.000485521	-0.276188	0.833	0.87	1
Rtraf	0.000486864	-0.264477	0.813	0.832	1
Esco2	0.000487692	0.989885	0.203	0.11	1
Actb	0.000496277	-0.159922	0.995	1	1
Zeb2os	0.00049897	-4.49739	0.002	0.027	1
Ap3s2	0.000500827	-0.558431	0.246	0.363	1
Tef	0.000501135	1.19013	0.164	0.079	1
Mzt1	0.000501304	0.484086	0.375	0.264	1
Trpm7	0.00050202	0.533675	0.407	0.291	1
Prorp	0.000502145	-1.12264	0.041	0.103	1
Snx2	0.000503162	-0.334198	0.715	0.784	1
Mepce	0.000511149	0.816393	0.224	0.13	1
Eya1	0.000511561	0.808078	0.242	0.14	1
Ppp1r12a	0.000513485	0.342199	0.715	0.644	1
Erp44	0.000516511	-0.288326	0.918	0.928	1
Tma7	0.00051733	-0.243672	0.922	0.908	1
Fgr	0.000518816	-1.09875	0.078	0.154	1
Cand2	0.000519417	-1.1975	0.037	0.096	1
Atp6v1h	0.000520597	0.360397	0.582	0.455	1
Slc8b1	0.000522779	1.09789	0.174	0.089	1
Ndufs5	0.000526658	-0.330979	0.712	0.74	1
Trim11	0.000527168	0.648646	0.326	0.209	1
Fam49a	0.000528382	1.21507	0.126	0.051	1
Gm43672	0.000532664	-1.44879	0.025	0.075	1
Gm32679	0.000533181	-2.1623	0.007	0.041	1
Cul2	0.000534219	0.609144	0.425	0.312	1
Banf1	0.000536856	-0.35599	0.769	0.795	1
Siah2	0.000537022	0.439785	0.665	0.548	1
Map2k1	0.000541016	-0.385981	0.571	0.658	1
Zfp637	0.000543483	-1.45564	0.036	0.092	1
Dynlt1f	0.000543671	-0.646069	0.126	0.219	1
Gm49359	0.000545136	-1.12095	0.11	0.192	1
Tmem147	0.000548462	-0.607544	0.302	0.411	1
Mmgt2	0.000549648	-0.785394	0.181	0.277	1
Bcat1	0.000550588	-1.05601	0.078	0.154	1
Grk6	0.000559689	-0.367431	0.607	0.682	1
Prkx	0.000563275	1.15409	0.149	0.068	1
Slk	0.000567512	0.802477	0.299	0.195	1
Oaz1	0.000571915	0.151096	0.991	0.986	1
Rps2	0.000576888	0.128508	0.996	0.997	1
Tapt1	0.000577016	0.882732	0.183	0.092	1
Cd79a	0.000578136	-0.170303	0.993	0.993	1
Crebbp	0.000578616	0.481026	0.56	0.438	1
A930038B10Rik	0.000582323	-2.5246	0.018	0.062	1
Snx11	0.000583374	-0.722389	0.117	0.205	1
Zc3h12a	0.000583946	0.798367	0.335	0.229	1
Srek1ip1	0.000591096	-0.847827	0.146	0.24	1
Cmpk1	0.000594196	-0.435733	0.799	0.788	1
Tmem243	0.000595817	-0.309592	0.858	0.887	1
Gm16337	0.000599002	-2.27779	0.009	0.045	1
Pip4k2c	0.000605016	0.68839	0.34	0.24	1
Cse1l	0.000607132	0.468213	0.532	0.442	1
Glipr1	0.000607405	0.875137	0.256	0.158	1
Usp18	0.000608494	-2.29985	0.011	0.048	1
Fam3c	0.000609715	-0.55281	0.368	0.486	1
Abl2	0.000614404	0.567191	0.388	0.26	1
Rabac1	0.000616154	0.449354	0.564	0.449	1
Rrp8	0.000616852	-0.888137	0.165	0.257	1
Prrc2c	0.000618536	0.288819	0.854	0.798	1
Capzb	0.000620614	-0.197762	0.966	0.962	1
Ica1l	0.000620711	3.59337	0.039	0	1
Sgsh	0.000623016	-2.18526	0.016	0.058	1
Eloa	0.000623222	0.833438	0.246	0.147	1
Rftn1	0.00062684	0.264785	0.92	0.86	1
Gm32856	0.000630152	-1.03069	0.075	0.147	1
1810026B05Rik	0.00063852	0.301883	0.765	0.647	1
Nol7	0.000640863	-0.28906	0.868	0.911	1
Rpp21	0.000641004	-0.506228	0.431	0.534	1
Fam120b	0.000641045	-0.765598	0.174	0.267	1
Med18	0.000650801	-1.35008	0.066	0.134	1
Slc52a2	0.000651388	-0.999779	0.044	0.106	1
Zfp950	0.000651635	-0.816739	0.171	0.264	1
Znhit2	0.000652682	-0.845501	0.167	0.257	1
Gm16062	0.000655319	1.52867	0.089	0.027	1
Igkv13-85	0.000656349	-8.65564	0	0.021	1
Ppm1h	0.000656349	-4.08107	0	0.021	1
Rfc2	0.000657293	-0.357915	0.676	0.753	1
Mterf1b	0.000657801	-1.7795	0.011	0.048	1
Pdzd8	0.000660065	0.832341	0.288	0.188	1
Pik3c2a	0.000660811	0.595577	0.338	0.219	1
Rab22a	0.000665928	0.623289	0.4	0.295	1
Sf3a2	0.000669019	-0.33505	0.56	0.675	1
Adpgk	0.000671814	0.806436	0.288	0.185	1
Xlr4a	0.000675308	-1.42507	0.032	0.086	1
Eif3l	0.000675848	-0.320925	0.673	0.743	1
Ramac	0.000678457	0.342183	0.585	0.459	1
Safb	0.000691546	0.419216	0.593	0.493	1
Hmgn5	0.000693092	0.631122	0.329	0.219	1
Atp1b3	0.000699326	0.342289	0.544	0.445	1
Tbcc	0.000701312	-0.755433	0.178	0.274	1
Hivep1	0.000702077	0.452362	0.351	0.24	1
Naga	0.00070245	0.894646	0.187	0.099	1
Donson	0.000705901	0.914438	0.208	0.116	1
Gpcpd1	0.00071731	0.372701	0.52	0.397	1
Srsf7	0.000718992	-0.24414	0.916	0.908	1
Gse1	0.000721485	0.544352	0.269	0.168	1
Slc12a6	0.000724472	0.344311	0.577	0.469	1
A330040F15Rik	0.000730371	-1.77791	0.044	0.103	1
Prkrip1	0.000732495	-0.465331	0.26	0.37	1
Rap1a	0.000734028	-0.219874	0.934	0.928	1
Atg7	0.000736883	-0.868412	0.098	0.178	1
Polr2f	0.000739111	-0.407993	0.514	0.603	1
4632427E13Rik	0.000741431	-0.813129	0.189	0.281	1
Nptn	0.000741836	0.562873	0.452	0.342	1
Tmem80	0.000743008	-0.852479	0.087	0.164	1
Polr2g	0.000745378	-0.387812	0.687	0.726	1
Exoc5	0.000748891	0.757778	0.322	0.219	1
Zbtb20	0.000750692	-0.386419	0.802	0.846	1
Suclg1	0.000752546	-0.539655	0.425	0.538	1
Usp34	0.000755571	0.34083	0.669	0.555	1
Lamtor1	0.000755583	-0.409437	0.566	0.647	1
Rad23b	0.000758552	0.146486	0.73	0.616	1
Mrpl15	0.000761539	-0.501948	0.548	0.623	1
Gm20939	0.000762046	-1.31279	0.032	0.086	1
Bmp8a	0.000762423	1.41215	0.114	0.045	1
Dusp6	0.000764147	-1.03176	0.091	0.168	1
Sla	0.000766873	0.730775	0.16	0.079	1
Josd1	0.000770241	0.545196	0.185	0.096	1
Igkv3-4	0.00077354	-2.44679	0.036	0.089	1
1700066B19Rik	0.000777635	-2.13113	0.027	0.075	1
Cyb561a3	0.000778184	-0.887197	0.126	0.216	1
Rufy1	0.000784222	-0.773271	0.21	0.312	1
Wdr89	0.000784881	-1.70904	0.028	0.079	1
Gngt2	0.00078964	-0.29603	0.719	0.805	1
Ccdc86	0.000791719	-0.768031	0.199	0.295	1
3110040N11Rik	0.000794464	-0.760488	0.217	0.315	1
Mcrs1	0.000795671	-0.626612	0.297	0.401	1
Lage3	0.000796446	-0.486768	0.354	0.479	1
Thumpd3	0.000797787	-0.631579	0.274	0.37	1
Dock10	0.000798279	-0.678461	0.44	0.531	1
Agk	0.00079885	-0.896626	0.148	0.233	1
Ehd1	0.000798921	0.429051	0.518	0.39	1
Fam117a	0.000801951	0.785775	0.274	0.171	1
Sec11c	0.000801996	0.329067	0.785	0.733	1
Ppp2r2d	0.000803876	0.567559	0.436	0.325	1
Prmt3	0.000805622	-0.849007	0.189	0.284	1
Tex30	0.000806193	0.548836	0.44	0.325	1
Rasd1	0.000808268	2.6746	0.059	0.01	1
Syvn1	0.000808942	-0.410515	0.621	0.671	1
2025-03-03	0.000810942	1.00115	0.153	0.072	1
Pnrc2	0.000816005	-0.534831	0.425	0.531	1
9930111J21Rik1	0.000820385	-2.50911	0.004	0.031	1
Saal1	0.000820409	-0.732647	0.198	0.295	1
Rbm7	0.000821723	0.402719	0.575	0.476	1
Tnfaip8l2	0.000823974	0.676044	0.416	0.318	1
Map3k3	0.000824229	0.777015	0.256	0.158	1
Rfx3	0.000824374	0.747924	0.335	0.223	1
4930509E16Rik	0.000838283	-2.35063	0.004	0.031	1
Txndc9	0.000851446	-0.428543	0.511	0.589	1
Ech1	0.00085192	-0.524396	0.327	0.432	1
Slc43a1	0.000854299	-1.75814	0.025	0.072	1
Ndufb10	0.000858677	-0.291294	0.765	0.805	1
Aftph	0.000861822	0.510098	0.459	0.339	1
Tbccd1	0.000862303	-1.1826	0.1	0.178	1
Czib	0.000864935	-0.953856	0.192	0.277	1
Suco	0.000867971	0.646603	0.527	0.442	1
Syf2	0.000869458	0.378799	0.667	0.572	1
Otud1	0.000872903	-0.866464	0.205	0.295	1
Snap29	0.000880477	0.556281	0.534	0.435	1
Ehf	0.000881634	0.930099	0.158	0.079	1
5830418P13Rik	0.000884021	-0.810066	0.183	0.277	1
Sap30	0.000887632	0.696113	0.436	0.332	1
Sdhaf1	0.000888545	-0.915048	0.185	0.274	1
Dennd1c	0.000893312	-0.786641	0.253	0.346	1
Snf8	0.000893578	-0.423046	0.605	0.668	1
Tchp	0.000894377	-1.89056	0.025	0.072	1
Flad1	0.000894969	-0.963324	0.128	0.209	1
Xbp1	0.000903009	-0.475411	0.399	0.497	1
Synj1	0.000917196	1.5168	0.112	0.045	1
Tmem192	0.000918309	0.569844	0.407	0.301	1
Scamp3	0.000919673	-0.644286	0.228	0.329	1
Polr1c	0.000921263	0.61842	0.375	0.274	1
Primpol	0.000924288	-0.788866	0.162	0.253	1
Shkbp1	0.000927856	-0.830096	0.198	0.291	1
Zfp667	0.000930375	1.55982	0.146	0.072	1
Snx5	0.000932689	0.262851	0.843	0.767	1
Jak1	0.000932812	0.253535	0.879	0.812	1
Etfdh	0.000933608	0.878978	0.194	0.106	1
Exosc1	0.000935572	-0.503756	0.427	0.514	1
Lmbrd1	0.000942055	0.256298	0.794	0.733	1
Akip1	0.000942543	-0.696352	0.219	0.308	1
Myo1f	0.000947643	-1.7237	0.025	0.072	1
Igkv4-70	0.000951586	3.67258	0.044	0.003	1
Comt	0.000951683	-0.783661	0.214	0.308	1
Rsl1d1	0.000953404	-0.48587	0.42	0.545	1
Tnf	0.000953899	-0.7129	0.205	0.301	1
Ddx3y	0.000954035	0.570508	0.42	0.322	1
Tox	0.000954244	-0.624183	0.69	0.757	1
Atp7a	0.00095434	1.01855	0.146	0.068	1
Commd3	0.000956871	-0.557201	0.254	0.366	1
Bcap29	0.000957845	-0.681425	0.279	0.366	1
Senp6	0.000962501	0.245783	0.763	0.637	1
Pakap.1	0.000963011	-0.538596	0.438	0.531	1
Rpp38	0.000964348	-1.34563	0.037	0.092	1
Nudt19	0.000969822	-0.452051	0.374	0.486	1
Naglu	0.000972238	-1.22646	0.046	0.106	1
B4galt5	0.000975986	0.987093	0.217	0.127	1
Mto1	0.000976711	-1.06059	0.073	0.144	1
Tiprl	0.000978005	0.520458	0.404	0.291	1
Bcl9l	0.000978077	-1.09522	0.071	0.14	1
Bcl2a1d	0.00097969	0.585339	0.386	0.274	1
Tmem256	0.000984099	-0.305036	0.765	0.767	1
Trappc12	0.000992039	-0.653508	0.174	0.274	1
Fam149b	0.000999241	-0.720928	0.119	0.205	1
H1fx	0.00100134	-0.608705	0.402	0.493	1
Cfdp1	0.00100248	-0.384581	0.632	0.736	1
Tbcel	0.00101222	0.406442	0.194	0.103	1
Rapgef4	0.00101437	-0.738801	0.167	0.26	1
Ncf1	0.00101726	-0.661084	0.285	0.384	1
Ammecr1l	0.00102005	1.04458	0.183	0.099	1
Sppl3	0.00102617	0.659345	0.427	0.312	1
C530005A16Rik	0.00103424	-1.28363	0.027	0.075	1
Gas8	0.0010348	-1.54192	0.048	0.106	1
Nfkbib	0.00103852	0.3229	0.591	0.497	1
Cep57l1	0.00105013	-1.06193	0.119	0.199	1
Rhot2	0.00105218	-0.911071	0.11	0.192	1
Eif1	0.00105398	0.128157	0.991	0.99	1
Samhd1	0.00105597	-0.339044	0.819	0.842	1
Zfp961	0.00105624	-0.995697	0.094	0.171	1
Scamp2	0.00105657	0.377202	0.548	0.432	1
Acyp1	0.00106027	-0.463604	0.319	0.425	1
Pim3	0.00106068	0.814549	0.148	0.072	1
Ap3s1	0.00106073	0.677749	0.317	0.212	1
Unc13d	0.00106266	-0.806897	0.098	0.175	1
Gm13012	0.00106405	-0.792764	0.189	0.288	1
Usp4	0.00106938	-0.497794	0.331	0.438	1
Hspa8	0.00107214	0.0580956	0.998	0.997	1
Ip6k1	0.00107558	0.598163	0.342	0.236	1
Ogfod1	0.0010811	0.787668	0.194	0.106	1
Edem3	0.00108249	0.781231	0.235	0.14	1
Ndufa4	0.00108635	-0.175499	0.936	0.945	1
Trim21	0.00108957	-1.26095	0.062	0.127	1
Magohb	0.00109698	-0.641443	0.238	0.336	1
4921524J17Rik	0.00110466	0.575406	0.536	0.438	1
Zfp800	0.00110717	0.502779	0.461	0.353	1
Selenow	0.00110755	-0.203291	0.952	0.959	1
Nudt16l1	0.00110875	-0.739679	0.19	0.284	1
Capn7	0.0011137	0.727678	0.327	0.229	1
Sp110	0.00111379	-0.402687	0.6	0.682	1
Lss	0.00112439	-1.25014	0.069	0.137	1
Dcaf7	0.00112468	0.419823	0.459	0.346	1
Mmaa	0.00112733	-1.51711	0.023	0.068	1
Rnf111	0.00113465	0.343871	0.5	0.387	1
Ubr7	0.00113883	0.647138	0.326	0.223	1
Ivd	0.00114053	-0.904403	0.089	0.164	1
Cab39	0.00114057	0.540209	0.482	0.377	1
Eno1	0.00114208	-0.414869	0.616	0.702	1
Hnrnph1	0.00115556	0.426767	0.653	0.538	1
Pkn1	0.00115925	0.497602	0.532	0.428	1
Cdc27	0.00116374	0.434337	0.34	0.233	1
Ppm1l	0.00116527	2.91462	0.05	0.007	1
4833420G17Rik	0.00116637	0.575073	0.418	0.315	1
Fdft1	0.00117239	-0.692567	0.21	0.298	1
Gnb2	0.00117947	-0.213507	0.943	0.925	1
Zdhhc6	0.0011806	-0.65382	0.335	0.432	1
Gga2	0.00118563	-0.345788	0.712	0.767	1
Diaph2	0.00118587	0.566606	0.443	0.332	1
Optn	0.00118625	0.507282	0.427	0.315	1
Ubap2	0.00119111	0.585353	0.47	0.363	1
Sesn2	0.00119216	1.21599	0.112	0.045	1
Bach2	0.0011936	0.124853	0.973	0.942	1
Ino80d	0.00119388	0.494662	0.406	0.301	1
Tmem260	0.00119554	-1.05048	0.069	0.137	1
Alg9	0.00119728	1.36958	0.144	0.072	1
Fah	0.00120012	-0.884307	0.142	0.226	1
Dolpp1	0.00120353	-1.12463	0.064	0.13	1
Ywhag	0.00121361	0.436243	0.53	0.442	1
Zbtb6	0.0012152	1.27546	0.116	0.048	1
Tcf7l2	0.00121977	3.11167	0.043	0.003	1
2025-09-10	0.00122089	-1.09671	0.048	0.106	1
Ddx1	0.00122115	-0.431901	0.407	0.507	1
Abcd1	0.00122428	-0.964043	0.126	0.205	1
Pxdc1	0.00122625	-0.798905	0.219	0.312	1
Abitram	0.00123851	-1.09537	0.128	0.209	1
Mat2b	0.00123996	0.44383	0.607	0.527	1
Fem1c	0.00124077	0.655982	0.24	0.147	1
Gm26532	0.00124133	2.86604	0.043	0.003	1
Idh2	0.00124143	-0.574496	0.327	0.418	1
Exosc5	0.0012441	-0.558505	0.39	0.476	1
Tnfrsf12a	0.00125005	2.92395	0.043	0.003	1
Faap100	0.00125153	-1.53232	0.032	0.082	1
Gm49032	0.00126274	-1.22764	0.021	0.065	1
Ankmy2	0.00127033	-0.711813	0.137	0.223	1
AW112010	0.00127747	-0.896679	0.199	0.291	1
Mlx	0.00127924	-0.717697	0.19	0.284	1
2810402E24Rik	0.00128922	-1.36844	0.059	0.12	1
Tlk2	0.00128964	0.708269	0.391	0.295	1
Nr3c1	0.00129016	0.313725	0.735	0.64	1
Smc5	0.00129082	0.57408	0.434	0.329	1
Nabp2	0.00129169	-0.433985	0.384	0.493	1
Retreg2	0.00129524	0.504586	0.372	0.264	1
Thoc5	0.00130512	-0.638463	0.198	0.295	1
Slc14a1	0.00130674	-1.116	0.073	0.14	1
Vcp	0.00130948	0.299182	0.843	0.777	1
Tgs1	0.00131206	-0.69415	0.244	0.339	1
Ackr2	0.00131566	-2.02856	0.007	0.038	1
Tbc1d14	0.00131917	-0.602339	0.212	0.308	1
Gm12743	0.00132603	-2.7374	0.011	0.045	1
Psma4	0.00132764	-0.310731	0.676	0.712	1
Mrpl49	0.00133384	-0.618496	0.306	0.401	1
Chmp1a	0.00133829	-0.389135	0.34	0.455	1
Alkbh1	0.0013426	0.531165	0.429	0.329	1
Zbtb44	0.00134267	0.754731	0.24	0.151	1
U2af1l4	0.00134333	-0.713952	0.181	0.274	1
B230307C23Rik	0.00135094	-0.733669	0.219	0.308	1
Sp100	0.00135193	0.252644	0.902	0.853	1
Napsa	0.00136112	-0.200948	0.868	0.901	1
Frmd8	0.00136447	-0.829337	0.135	0.219	1
Rps3a1	0.00136473	0.0829979	0.995	0.997	1
Ldlrad4	0.00137353	1.90193	0.103	0.041	1
Nuak2	0.00137775	0.577286	0.23	0.14	1
Iah1	0.00138051	-0.510795	0.301	0.394	1
Cox6a1	0.00138737	-0.194342	0.897	0.901	1
Igkv10-95	0.00138898	-5.0351	0.002	0.024	1
Ccdc85b	0.00139016	-0.929831	0.144	0.226	1
Aplp2	0.0013919	0.962474	0.157	0.079	1
Aen	0.00139538	-0.792983	0.16	0.243	1
Cnot4	0.00139563	0.440488	0.587	0.493	1
Kin	0.00139607	0.457375	0.39	0.271	1
Sell	0.00139744	-4.02227	0.002	0.024	1
Ing2	0.00139852	0.779513	0.304	0.209	1
Cdr2	0.00139969	1.58626	0.089	0.031	1
Tmem164	0.00140123	0.54919	0.306	0.205	1
Kmt2c	0.00140497	0.568258	0.479	0.38	1
Pdcl3	0.00141211	-0.505756	0.374	0.473	1
Uchl5	0.00141872	0.397744	0.601	0.514	1
Igkv1-110	0.0014251	2.58886	0.224	0.137	1
Wdr45b	0.00143051	0.722036	0.304	0.205	1
Slc31a1	0.00143075	0.618963	0.361	0.257	1
Ighv15-2	0.00143178	-3.09083	0.002	0.024	1
Ggta1	0.00143225	0.66732	0.384	0.281	1
Zfp84	0.00143862	0.86945	0.242	0.154	1
Cers6	0.00144267	-1.19532	0.091	0.161	1
Gorasp2	0.00144764	0.463513	0.577	0.51	1
Igkv8-27	0.00144923	0.200721	0.002	0.024	1
Gm10634	0.00144923	-2.63484	0.002	0.024	1
Gm13383	0.00145057	-2.14789	0.009	0.041	1
Phf19	0.00145462	-1.07192	0.096	0.168	1
Dele1	0.00145575	-0.623653	0.137	0.223	1
Tmem250-ps	0.00145851	-1.95771	0.011	0.045	1
Ftsj3	0.00146127	-0.481518	0.278	0.39	1
Kti12	0.00146422	-0.540048	0.329	0.425	1
F730311O21Rik	0.0014646	-1.48047	0.03	0.079	1
Mrnip	0.00146938	-1.40004	0.044	0.099	1
Mrps18a	0.00147049	-0.46535	0.4	0.5	1
Gm39321	0.00147591	-1.85957	0.011	0.045	1
Cdc34	0.00147626	-0.481521	0.505	0.589	1
Ptpn23	0.00148076	1.06079	0.151	0.075	1
Trp53bp2	0.00148648	1.15259	0.1	0.038	1
Sfi1	0.00149015	-0.643625	0.219	0.312	1
Ubac1	0.0014914	-0.550503	0.212	0.312	1
Gm48765	0.00149939	-1.8396	0.011	0.045	1
Tmem50b	0.00150071	0.745656	0.329	0.233	1
Clasp2	0.00150097	0.454573	0.472	0.37	1
Immp1l	0.00150134	-0.46533	0.397	0.497	1
Tmem60	0.00150386	-0.692302	0.199	0.295	1
Riox2	0.00150412	-0.774311	0.206	0.298	1
Vim	0.00150423	0.509615	0.596	0.497	1
Uros	0.00150973	-0.796108	0.089	0.161	1
Tle4	0.00152133	0.521234	0.603	0.524	1
Gbp4	0.00152149	-1.16708	0.089	0.158	1
Tuba4a	0.00153227	0.677543	0.279	0.185	1
Tmem173	0.00153417	-0.612788	0.219	0.312	1
Rfx5	0.00153711	-0.794806	0.133	0.216	1
Tent4b	0.00153933	0.669661	0.327	0.223	1
Necap1	0.00154034	0.988956	0.128	0.058	1
Zfp874b	0.00154787	1.24691	0.068	0.017	1
Gm11454	0.00155602	-1.69095	0.012	0.048	1
Ash1l	0.00156812	0.394667	0.649	0.538	1
Ttc4	0.00156843	-0.670454	0.137	0.223	1
Usp53	0.00156979	0.860832	0.262	0.168	1
Noc2l	0.00157074	-0.45321	0.327	0.428	1
Pcyox1	0.00157164	1.44657	0.103	0.041	1
[truncated: 30,286 more rows]

## Sheet: NT vs NALT earlyGC.markers
	p_val	avg_log2FC	pct.1	pct.2	p_val_adj
Ddx52	4.55937e-05	-4.5437	0.025	0.333	1
Gmeb1	6.43127e-05	-3.7262	0.025	0.333	1
Iglc1	7.39352e-05	-3.44702	0.086	0.5	1
2310009B15Rik	0.000145839	-5.8729	0.012	0.25	1
Sigmar1	0.000166251	-5.27545	0.012	0.25	1
Pacs2	0.000166251	-5.33205	0.012	0.25	1
Rgl2	0.000219621	-3.9408	0.037	0.333	1
Bcs1l	0.000241277	-4.91408	0	0.167	1
Gm5533	0.000241277	-6.56227	0	0.167	1
Wdr34	0.000241277	-6.56227	0	0.167	1
Tyms	0.000241277	-6.38721	0	0.167	1
Bst1	0.000241277	-7.28987	0	0.167	1
Agfg2	0.000241277	-7.22504	0	0.167	1
Trim21	0.000241277	-6.31367	0	0.167	1
Ap4s1	0.000241277	-5.47365	0	0.167	1
Hist1h4j	0.000241277	-8.0198	0	0.167	1
Pde1b	0.000241277	-7.31949	0	0.167	1
Zfp397	0.000241277	-6.38721	0	0.167	1
Hspa12a	0.000241277	-7.11133	0	0.167	1
AC168977.2	0.000241277	-4.91408	0	0.167	1
Mprip	0.000241676	-1.88275	0.247	0.75	1
Slc14a1	0.000324272	-3.16175	0.037	0.333	1
Cnot3	0.000329308	-2.57942	0.062	0.417	1
Gbp9	0.00125923	-3.94269	0.025	0.25	1
Rmc1	0.00125923	-4.96542	0.025	0.25	1
Ccdc17	0.00129733	-2.66559	0.049	0.333	1
Ngdn	0.00129733	-2.71465	0.049	0.333	1
Mbd4	0.00134037	-2.10024	0.185	0.583	1
Tmem214	0.00139447	-4.72649	0.025	0.25	1
Akirin1	0.00140801	-2.63489	0.049	0.333	1
Mrpl39	0.00154299	-3.66295	0.025	0.25	1
Haghl	0.00154299	-3.65399	0.025	0.25	1
Plcb2	0.00170596	-2.54955	0.025	0.25	1
Snhg20	0.00181901	-2.30985	0.086	0.417	1
Tmem160	0.00194423	-2.16281	0.086	0.417	1
Syvn1	0.00196744	-1.48814	0.235	0.667	1
Tmem131	0.00226374	-2.28695	0.284	0.667	1
Il10ra	0.00284209	-2.32819	0.099	0.417	1
Mybl1	0.00325209	-1.40408	0.173	0.583	1
Slc7a5	0.003545	-1.93222	0.136	0.5	1
Gna12	0.0038149	-2.57698	0.062	0.333	1
Ccdc47	0.0038156	-4.43743	0.037	0.25	1
Fopnl	0.00415555	-4.91976	0.037	0.25	1
Zcchc8	0.00452276	-3.7948	0.037	0.25	1
Kin	0.00470237	-5.59245	0.012	0.167	1
Depdc1a	0.00470237	-4.8999	0.012	0.167	1
Stx17	0.00470237	-5.78503	0.012	0.167	1
Thap3	0.00470237	-4.74438	0.012	0.167	1
Tlr1	0.00470237	-4.66884	0.012	0.167	1
Sap25	0.00470237	-5.44641	0.012	0.167	1
Cand2	0.00470237	-4.84068	0.012	0.167	1
Hps5	0.00470237	-5.49166	0.012	0.167	1
Armc5	0.00470237	-4.60604	0.012	0.167	1
Gm16675	0.00470237	-5.58983	0.012	0.167	1
Rbm34	0.00470237	-6.07039	0.012	0.167	1
Nmnat3	0.00470237	-5.35449	0.012	0.167	1
Tspan31	0.00470237	-5.13524	0.012	0.167	1
Rcbtb2	0.00470237	-6.39351	0.012	0.167	1
Slx4	0.00470237	-5.9239	0.012	0.167	1
Spata24	0.00470237	-4.10033	0.012	0.167	1
Cenpi	0.00470237	-5.08878	0.012	0.167	1
Tnip2	0.00491913	-2.93737	0.037	0.25	1
Plec	0.00491913	-3.3241	0.037	0.25	1
Il4ra	0.00525942	-2.29298	0.111	0.417	1
Nit1	0.00528213	-3.22849	0.012	0.167	1
Sec23b	0.00528213	-4.24782	0.012	0.167	1
Tesk1	0.00528213	-4.188	0.012	0.167	1
Tmem35b	0.00528213	-4.70518	0.012	0.167	1
Zfp296	0.00528213	-4.48269	0.012	0.167	1
Chid1	0.00528213	-3.04945	0.012	0.167	1
Hmgn3	0.00528213	-4.44223	0.012	0.167	1
Pno1	0.00528213	-3.54219	0.012	0.167	1
Rundc1	0.00528213	-3.77739	0.012	0.167	1
Mcur1	0.00528213	-3.21943	0.012	0.167	1
Washc1	0.00528213	-4.1508	0.012	0.167	1
Map3k15	0.00528213	-3.23753	0.012	0.167	1
Zbtb38	0.00534666	-3.6504	0.037	0.25	1
Cables2	0.00580746	-3.47664	0.037	0.25	1
Exosc4	0.00580746	-2.63276	0.037	0.25	1
Fbxl6	0.00580746	-3.79897	0.037	0.25	1
Prr5	0.00580746	-2.57652	0.037	0.25	1
Hist2h2aa1	0.0059257	-1.34776	0.012	0.167	1
Rpa3	0.0059257	-2.50707	0.012	0.167	1
Mettl9	0.0059257	-1.93199	0.012	0.167	1
Ormdl2	0.0059257	-1.49397	0.012	0.167	1
Cant1	0.0059257	-1.75854	0.012	0.167	1
Psmg2	0.0059257	-1.79924	0.012	0.167	1
Ints11	0.00630377	-2.44124	0.037	0.25	1
Nup107	0.00630377	-2.94336	0.037	0.25	1
BC051142	0.00630377	-2.68625	0.037	0.25	1
Ccdc88b	0.00630377	-2.06829	0.037	0.25	1
Prex1	0.00652216	-2.70946	0.123	0.417	1
Chmp6	0.00683794	-1.71852	0.037	0.25	1
Tuba1a	0.00726357	-2.83814	0.123	0.417	1
Eif3c	0.00857865	-1.88219	0.222	0.583	1
Fnbp4	0.00897709	-2.44956	0.123	0.417	1
Atp6ap1	0.0091474	-1.58675	0.111	0.417	1
Eif3a	0.00959019	5.09403	0.395	0	1
Tcof1	0.0099624	-2.18323	0.123	0.417	1
Ankrd39	0.0102878	-3.98771	0	0.083	1
Vwa3b	0.0102878	-7.08025	0	0.083	1
Gm15759	0.0102878	-7.08025	0	0.083	1
Gm16094	0.0102878	-4.39477	0	0.083	1
Gpr55	0.0102878	-3.98771	0	0.083	1
2025-09-02	0.0102878	-6.77878	0	0.083	1
Thap4	0.0102878	-4.39477	0	0.083	1
Tmem185b	0.0102878	-3.98771	0	0.083	1
Rbbp5	0.0102878	-3.98771	0	0.083	1
Tmem9	0.0102878	-4.39477	0	0.083	1
Cenpl	0.0102878	-4.39477	0	0.083	1
Gorab	0.0102878	-6.1381	0	0.083	1
Fcrlb	0.0102878	-6.1381	0	0.083	1
Pigm	0.0102878	-3.98771	0	0.083	1
Fmn2	0.0102878	-5.73959	0	0.083	1
Gm38293	0.0102878	-4.39477	0	0.083	1
Gm45902	0.0102878	-6.1381	0	0.083	1
Mcm10	0.0102878	-6.22089	0	0.083	1
Ccdc3	0.0102878	-6.77878	0	0.083	1
Ptges2	0.0102878	-4.94592	0	0.083	1
Ttll11	0.0102878	-6.2957	0	0.083	1
Cd59b	0.0102878	-3.98771	0	0.083	1
Eif2ak4	0.0102878	-6.1381	0	0.083	1
Mapkbp1	0.0102878	-6.2957	0	0.083	1
Map1a	0.0102878	-6.22089	0	0.083	1
Gm14023	0.0102878	-6.77878	0	0.083	1
Ap5s1	0.0102878	-4.94592	0	0.083	1
Zfp937	0.0102878	-4.39477	0	0.083	1
Nol4l	0.0102878	-3.98771	0	0.083	1
Necab3	0.0102878	-6.22089	0	0.083	1
Dsn1	0.0102878	-6.22089	0	0.083	1
Soga1	0.0102878	-6.82081	0	0.083	1
Ift52	0.0102878	-3.98771	0	0.083	1
Mybl2	0.0102878	-6.22089	0	0.083	1
Gm16316	0.0102878	-3.98771	0	0.083	1
Neurl2	0.0102878	-3.98771	0	0.083	1
Pltp	0.0102878	-6.77878	0	0.083	1
Ptgis	0.0102878	-6.77878	0	0.083	1
Hist2h3b	0.0102878	-5.73959	0	0.083	1
Dclre1b	0.0102878	-4.39477	0	0.083	1
Gm42722	0.0102878	-4.39477	0	0.083	1
Atxn7l2	0.0102878	-3.98771	0	0.083	1
Ndufaf6	0.0102878	-5.73959	0	0.083	1
Rbm12b1	0.0102878	-3.98771	0	0.083	1
Fam219a	0.0102878	-3.98771	0	0.083	1
Gm11213	0.0102878	-7.08025	0	0.083	1
Junos	0.0102878	-6.2957	0	0.083	1
Gm12796	0.0102878	-6.82081	0	0.083	1
Wdr78	0.0102878	-4.39477	0	0.083	1
Bend5	0.0102878	-4.64261	0	0.083	1
Cyp4b1	0.0102878	-6.22089	0	0.083	1
Tmem69	0.0102878	-6.77878	0	0.083	1
Eva1b	0.0102878	-4.39477	0	0.083	1
Gm12940	0.0102878	-6.22089	0	0.083	1
Zbtb8a	0.0102878	-4.39477	0	0.083	1
Pef1	0.0102878	-3.98771	0	0.083	1
Crybg2	0.0102878	-3.98771	0	0.083	1
Gm16225	0.0102878	-4.39477	0	0.083	1
Fbxo6	0.0102878	-4.94592	0	0.083	1
Gm13203	0.0102878	-3.98771	0	0.083	1
Gm13091	0.0102878	-6.77878	0	0.083	1
Dffb	0.0102878	-4.39477	0	0.083	1
Pusl1	0.0102878	-6.22089	0	0.083	1
Pclo	0.0102878	-6.1381	0	0.083	1
Gm7467	0.0102878	-6.82081	0	0.083	1
Gm8013	0.0102878	-4.94592	0	0.083	1
Gm17092	0.0102878	-6.77878	0	0.083	1
Ddx51	0.0102878	-6.22089	0	0.083	1
Oas1c	0.0102878	-6.22089	0	0.083	1
Ift81	0.0102878	-6.2957	0	0.083	1
Asl	0.0102878	-4.94592	0	0.083	1
Stx1a	0.0102878	-7.12811	0	0.083	1
Gm10874	0.0102878	-7.12811	0	0.083	1
D130017N08Rik	0.0102878	-4.94592	0	0.083	1
Gm42791	0.0102878	-6.22089	0	0.083	1
Slc25a13	0.0102878	-6.1381	0	0.083	1
Kcp	0.0102878	-5.73959	0	0.083	1
Zfp956	0.0102878	-4.94592	0	0.083	1
Repin1	0.0102878	-4.39477	0	0.083	1
Gsdme	0.0102878	-4.39477	0	0.083	1
Igkv6-32	0.0102878	-9.21058	0	0.083	1
Cd8b1	0.0102878	-6.1381	0	0.083	1
Gm26640	0.0102878	-6.22089	0	0.083	1
Htra2	0.0102878	-6.2957	0	0.083	1
Pcgf1	0.0102878	-4.39477	0	0.083	1
Tafa4	0.0102878	-6.77878	0	0.083	1
Rad52	0.0102878	-4.39477	0	0.083	1
Crebl2	0.0102878	-4.94592	0	0.083	1
Lockd	0.0102878	-6.77878	0	0.083	1
Sox5os3	0.0102878	-6.22089	0	0.083	1
Bicd1	0.0102878	-3.98771	0	0.083	1
Zfp78	0.0102878	-3.98771	0	0.083	1
Zfp28	0.0102878	-3.98771	0	0.083	1
Fbxo46	0.0102878	-7.12811	0	0.083	1
Apoc2	0.0102878	-6.22089	0	0.083	1
Zfp61	0.0102878	-6.2957	0	0.083	1
Tmem91	0.0102878	-5.73959	0	0.083	1
Zfp60	0.0102878	-6.1381	0	0.083	1
Gm26554	0.0102878	-6.82081	0	0.083	1
Ankrd27	0.0102878	-3.98771	0	0.083	1
Cpt1c	0.0102878	-6.1381	0	0.083	1
Gys1	0.0102878	-6.2957	0	0.083	1
Kcnc1	0.0102878	-4.39477	0	0.083	1
E2f8	0.0102878	-5.73959	0	0.083	1
Htatip2	0.0102878	-6.61059	0	0.083	1
Gm26827	0.0102878	-6.2957	0	0.083	1
Arnt2	0.0102878	-6.77878	0	0.083	1
2610206C17Rik	0.0102878	-6.77878	0	0.083	1
Fam160a2	0.0102878	-6.1381	0	0.083	1
Gm20650	0.0102878	-6.22089	0	0.083	1
Zfp689	0.0102878	-6.77878	0	0.083	1
Prss36	0.0102878	-3.98771	0	0.083	1
Pidd1	0.0102878	-6.22089	0	0.083	1
Abhd13	0.0102878	-3.98771	0	0.083	1
Armc6	0.0102878	-6.61059	0	0.083	1
Gtpbp3	0.0102878	-5.73959	0	0.083	1
Samd1	0.0102878	-4.94592	0	0.083	1
Cdh5	0.0102878	-3.98771	0	0.083	1
Slc9a5	0.0102878	-6.77878	0	0.083	1
St3gal2	0.0102878	-5.73959	0	0.083	1
Klhl36	0.0102878	-3.98771	0	0.083	1
Vps9d1	0.0102878	-3.98771	0	0.083	1
Zfp276	0.0102878	-6.61059	0	0.083	1
Sc5d	0.0102878	-6.1381	0	0.083	1
Pdzd3	0.0102878	-3.98771	0	0.083	1
Gm40518	0.0102878	-7.12811	0	0.083	1
Gm17231	0.0102878	-6.1381	0	0.083	1
Zwilch	0.0102878	-6.77878	0	0.083	1
Adamts7	0.0102878	-6.77878	0	0.083	1
Ppp2r3a	0.0102878	-3.98771	0	0.083	1
4930524O07Rik	0.0102878	-5.73959	0	0.083	1
Tmem42	0.0102878	-3.98771	0	0.083	1
Nup43	0.0102878	-6.61059	0	0.083	1
Gm47771	0.0102878	-6.2957	0	0.083	1
Akap7	0.0102878	-3.98771	0	0.083	1
Gm16364.1	0.0102878	-4.39477	0	0.083	1
Bend3	0.0102878	-3.98771	0	0.083	1
1700027J07Rik	0.0102878	-4.39477	0	0.083	1
Fam241b	0.0102878	-6.22089	0	0.083	1
Rhobtb1	0.0102878	-6.61059	0	0.083	1
Dip2a	0.0102878	-7.06726	0	0.083	1
Lss	0.0102878	-3.98771	0	0.083	1
Scamp4	0.0102878	-4.39477	0	0.083	1
Tle2	0.0102878	-6.77878	0	0.083	1
Ascl4	0.0102878	-6.22089	0	0.083	1
Otogl	0.0102878	-6.2957	0	0.083	1
1700030O20Rik	0.0102878	-6.77878	0	0.083	1
Gm29585	0.0102878	-6.61059	0	0.083	1
Sec14l2	0.0102878	-6.77878	0	0.083	1
Ccdc157	0.0102878	-6.22089	0	0.083	1
Vwc2	0.0102878	-6.22089	0	0.083	1
Etaa1os	0.0102878	-5.73959	0	0.083	1
Fam161a	0.0102878	-6.22089	0	0.083	1
Tcf7	0.0102878	-6.1381	0	0.083	1
Fam83g	0.0102878	-3.98771	0	0.083	1
Med31	0.0102878	-4.94592	0	0.083	1
Olfr381	0.0102878	-6.77878	0	0.083	1
Slfn5	0.0102878	-4.39477	0	0.083	1
Ypel2	0.0102878	-4.39477	0	0.083	1
Akap1	0.0102878	-6.77878	0	0.083	1
Gm11520	0.0102878	-6.82081	0	0.083	1
Gm11574	0.0102878	-3.98771	0	0.083	1
Gm11630	0.0102878	-6.22089	0	0.083	1
Gm12349	0.0102878	-6.77878	0	0.083	1
Tmem101	0.0102878	-5.14247	0	0.083	1
C1ql1	0.0102878	-5.73959	0	0.083	1
Plcd3	0.0102878	-5.73959	0	0.083	1
Taco1os	0.0102878	-6.82081	0	0.083	1
Slc26a11	0.0102878	-6.1381	0	0.083	1
Faap100	0.0102878	-4.39477	0	0.083	1
Prkar2b	0.0102878	-6.2957	0	0.083	1
Ankmy2	0.0102878	-4.39477	0	0.083	1
Gm34215	0.0102878	-4.94592	0	0.083	1
Ccdc175	0.0102878	-3.98771	0	0.083	1
Rtn1	0.0102878	-7.12811	0	0.083	1
Smoc1	0.0102878	-6.22089	0	0.083	1
Zfp839	0.0102878	-3.98771	0	0.083	1
5033406O09Rik	0.0102878	-3.98771	0	0.083	1
Jag2	0.0102878	-7.15409	0	0.083	1
Ighv5-4	0.0102878	-5.99758	0	0.083	1
Ighv7-3	0.0102878	-4.94592	0	0.083	1
Ighv1-12	0.0102878	-6.68707	0	0.083	1
Akr1e1	0.0102878	-3.98771	0	0.083	1
Hist1h3d	0.0102878	-6.82081	0	0.083	1
Gm28707	0.0102878	-6.22089	0	0.083	1
Tpmt	0.0102878	-6.1381	0	0.083	1
Mxd3	0.0102878	-6.77878	0	0.083	1
Spock1	0.0102878	-6.22089	0	0.083	1
Zfp808	0.0102878	-3.98771	0	0.083	1
1810034E14Rik	0.0102878	-6.22089	0	0.083	1
Cenph	0.0102878	-6.1381	0	0.083	1
Trim23	0.0102878	-6.2957	0	0.083	1
Depdc1b	0.0102878	-7.12811	0	0.083	1
Usp54	0.0102878	-6.22089	0	0.083	1
3425401B19Rik	0.0102878	-5.73959	0	0.083	1
A930038B10Rik	0.0102878	-3.98771	0	0.083	1
Gm48917	0.0102878	-6.2957	0	0.083	1
Rnase12	0.0102878	-4.94592	0	0.083	1
Gm30275	0.0102878	-6.77878	0	0.083	1
A730061H03Rik	0.0102878	-6.1381	0	0.083	1
Clybl	0.0102878	-4.94592	0	0.083	1
Drosha	0.0102878	-6.1381	0	0.083	1
Ly6m	0.0102878	-3.98771	0	0.083	1
Gm35339	0.0102878	-5.73959	0	0.083	1
Zfp251	0.0102878	-4.94592	0	0.083	1
Gcat	0.0102878	-6.61059	0	0.083	1
Lncppara	0.0102878	-4.39477	0	0.083	1
Trmu	0.0102878	-3.98771	0	0.083	1
Npff	0.0102878	-6.61059	0	0.083	1
Emp2	0.0102878	-5.73959	0	0.083	1
Gm26822	0.0102878	-6.82081	0	0.083	1
Mpv17l	0.0102878	-6.2957	0	0.083	1
Lrrc74b	0.0102878	-6.61059	0	0.083	1
Gm41442	0.0102878	-6.22089	0	0.083	1
Sema5b	0.0102878	-6.2957	0	0.083	1
Rcan1	0.0102878	-7.23234	0	0.083	1
Tfb1m	0.0102878	-3.98771	0	0.083	1
1700010I14Rik	0.0102878	-5.09139	0	0.083	1
9030025P20Rik	0.0102878	-6.2957	0	0.083	1
Jmjd8	0.0102878	-3.98771	0	0.083	1
Gm41555	0.0102878	-9.01174	0	0.083	1
Cyp39a1	0.0102878	-3.98771	0	0.083	1
Mocs1	0.0102878	-3.98771	0	0.083	1
C230072F16Rik	0.0102878	-6.77878	0	0.083	1
Tmem241	0.0102878	-6.77878	0	0.083	1
Celf4	0.0102878	-6.1381	0	0.083	1
Prob1	0.0102878	-6.61059	0	0.083	1
9630014M24Rik	0.0102878	-6.77878	0	0.083	1
Haus1	0.0102878	-3.98771	0	0.083	1
Mbp	0.0102878	-6.82081	0	0.083	1
Timm21	0.0102878	-6.82081	0	0.083	1
Sptbn2	0.0102878	-5.73959	0	0.083	1
Tigd3	0.0102878	-6.82081	0	0.083	1
Men1	0.0102878	-4.39477	0	0.083	1
Gm14965	0.0102878	-3.98771	0	0.083	1
Macrod1	0.0102878	-6.61059	0	0.083	1
Tmem216	0.0102878	-4.64261	0	0.083	1
Ifit1bl1	0.0102878	-3.98771	0	0.083	1
Gm34922	0.0102878	-4.94592	0	0.083	1
2310034G01Rik	0.0102878	-4.94592	0	0.083	1
Praf2	0.0102878	-4.39477	0	0.083	1
2010308F09Rik	0.0102878	-6.82081	0	0.083	1
Rnf113a1	0.0102878	-5.73959	0	0.083	1
Tmem185a	0.0102878	-4.39477	0	0.083	1
Tmsb15b1	0.0102878	-3.98771	0	0.083	1
Zcchc18	0.0102878	-7.08025	0	0.083	1
Pak3	0.0102878	-6.1381	0	0.083	1
Pfkfb1	0.0102878	-6.61059	0	0.083	1
Gemin8	0.0102878	-4.39477	0	0.083	1
Gm21887	0.0102878	-5.73959	0	0.083	1
Fermt3	0.0104872	-2.39049	0.185	0.5	1
Ubap2	0.0109584	-2.29777	0.086	0.333	1
Wdhd1	0.011395	-3.03566	0.049	0.25	1
Jund	0.0116415	2.17219	0.605	0.25	1
Rnaseh1	0.012235	-2.9787	0.049	0.25	1
Ppp1r35	0.0131294	-3.38779	0.049	0.25	1
Adcy7	0.0131294	-2.41876	0.049	0.25	1
Nup88	0.0131294	-3.10756	0.049	0.25	1
Tti1	0.0140811	-2.58068	0.049	0.25	1
Zkscan1	0.0150932	-2.14587	0.049	0.25	1
Klc1	0.0150932	-2.43682	0.049	0.25	1
Dek	0.0154484	5.0252	0.358	0	1
Mast3	0.0154601	-2.13834	0.086	0.333	1
Tsen54	0.0161689	-2.45414	0.049	0.25	1
Mnat1	0.0161689	-2.46247	0.049	0.25	1
Sf3a1	0.0173113	-3.25081	0.049	0.25	1
Enpp1	0.0197353	-2.29175	0.099	0.333	1
Cnih4	0.0198102	-1.61795	0.049	0.25	1
Aspscr1	0.0198102	-1.57568	0.049	0.25	1
Bcl6	0.0207959	-2.35323	0.099	0.333	1
Srsf5	0.0209536	4.8544	0.333	0	1
Satb1	0.0209536	5.00542	0.333	0	1
Csrp2	0.0211739	-1.3104	0.049	0.25	1
Hnrnpu	0.0213728	2.18213	0.531	0.167	1
Man1b1	0.0215396	-4.86984	0.025	0.167	1
St7l	0.0215396	-4.12962	0.025	0.167	1
Fam185a	0.0215396	-3.11523	0.025	0.167	1
Fanca	0.0215396	-3.68414	0.025	0.167	1
Dna2	0.0215396	-3.25896	0.025	0.167	1
Adi1	0.0215396	-3.3212	0.025	0.167	1
Lman1	0.0215396	-4.02736	0.025	0.167	1
mt-Nd1	0.021827	0.334542	0.716	0.25	1
Lta	0.0226186	-0.483388	0.049	0.25	1
Gm42418	0.0229145	-0.452599	1	1	1
Hectd4	0.0229669	-2.82527	0.062	0.25	1
Szrd1	0.0230671	-2.15441	0.099	0.333	1
3110009E18Rik	0.0234643	-3.40773	0.025	0.167	1
Pex19	0.0234643	-3.97285	0.025	0.167	1
Slc35c2	0.0234643	-3.34733	0.025	0.167	1
Ufl1	0.0234643	-3.44515	0.025	0.167	1
Ccdc90b	0.0234643	-2.82852	0.025	0.167	1
S1pr4	0.0234643	-3.69822	0.025	0.167	1
Parn	0.0234643	-3.74578	0.025	0.167	1
Rfc4	0.0234643	-3.8187	0.025	0.167	1
Gm26885	0.0234643	-3.13211	0.025	0.167	1
Otub1	0.0234643	-4.37783	0.025	0.167	1
Sec62	0.0243138	4.80367	0.321	0	1
Ago2	0.0243138	4.69424	0.321	0	1
Whrn	0.0244223	-2.75223	0.062	0.25	1
Snx5	0.0252409	4.01558	0.395	0.083	1
Kctd18	0.0255366	-3.0849	0.025	0.167	1
Chrna9	0.0255366	-2.83254	0.025	0.167	1
Rfc3	0.0255366	-3.08058	0.025	0.167	1
Lamtor1	0.0255366	-4.37632	0.025	0.167	1
D830025C05Rik	0.0255366	-3.48147	0.025	0.167	1
Sap30	0.0255366	-3.01767	0.025	0.167	1
Aars	0.0255366	-2.83992	0.025	0.167	1
Cnih1	0.0255366	-2.80989	0.025	0.167	1
Pcgf6	0.0255366	-3.8237	0.025	0.167	1
Pin4	0.0255366	-3.2269	0.025	0.167	1
Lat2	0.0255506	-2.00413	0.099	0.333	1
Rasgrp3	0.0259162	-1.74478	0.222	0.5	1
Hist1h4d	0.0259569	-2.99514	0.062	0.25	1
Gcsam	0.0259569	-2.86629	0.062	0.25	1
Cmss1	0.0265846	-0.669483	0.975	1	1
Dennd4a	0.0266149	4.16223	0.457	0.167	1
Mef2b	0.0267147	-1.11116	0.284	0.583	1
Hikeshi	0.0275743	-3.08276	0.062	0.25	1
Eipr1	0.0275743	-2.63013	0.062	0.25	1
BC029722	0.0277653	-2.28982	0.025	0.167	1
A430005L14Rik	0.0277653	-1.62403	0.025	0.167	1
Il4i1	0.0277653	-1.95201	0.025	0.167	1
Pgap2	0.0277653	-1.70455	0.025	0.167	1
Taf5l	0.0277653	-2.3066	0.025	0.167	1
Aste1	0.0277653	-2.3497	0.025	0.167	1
Mfsd14b	0.0277653	-2.24845	0.025	0.167	1
Mettl6	0.0277653	-1.51775	0.025	0.167	1
Tfg	0.0277653	-2.34157	0.025	0.167	1
Gpr108	0.0277653	-1.94027	0.025	0.167	1
4933406I18Rik	0.028147	4.70677	0.309	0	1
Arih1	0.028147	4.73657	0.309	0	1
Ehmt2	0.0292778	-2.25192	0.062	0.25	1
Slamf1	0.0301598	-1.54344	0.025	0.167	1
Txndc12	0.0301598	-2.1714	0.025	0.167	1
Prkag2	0.0301598	-1.23847	0.025	0.167	1
Ech1	0.0301598	-2.06223	0.025	0.167	1
Cep170b	0.0301598	-1.21086	0.025	0.167	1
Strn	0.0301598	-0.79741	0.025	0.167	1
Lage3	0.0301598	-0.874996	0.025	0.167	1
Junb	0.0304983	2.5138	0.481	0.167	1
Dctn1	0.031071	-2.10878	0.062	0.25	1
Gm42031	0.0312183	-1.65279	0.099	0.333	1
Ltb	0.0314319	-1.95557	0.259	0.5	1
Gtf2a1	0.0318743	-2.32226	0.123	0.333	1
Rsrc2	0.0320408	3.70773	0.383	0.083	1
Skil	0.0325112	4.42782	0.296	0	1
Brd1	0.0325112	4.82367	0.296	0	1
Epc1	0.0325112	4.89751	0.296	0	1
Zfand5	0.0325112	4.52967	0.296	0	1
Ndfip1	0.032711	2.06744	0.432	0.083	1
Entr1	0.0329578	-2.79633	0.062	0.25	1
Gna13	0.0342727	3.02905	0.383	0.083	1
Isyna1	0.0349418	-2.19579	0.062	0.25	1
Cisd1	0.0349418	-1.37731	0.062	0.25	1
Phf12	0.034997	-1.31916	0.148	0.417	1
Slc9a7	0.0353952	4.04428	0.37	0.083	1
Sh3kbp1	0.0362901	-2.13494	0.346	0.583	1
Cblb	0.0364736	3.05285	0.407	0.083	1
Zmat5	0.0370269	-1.66398	0.062	0.25	1
Slc25a46	0.0370269	-1.59051	0.062	0.25	1
Etnk1	0.0374709	4.44239	0.284	0	1
H2-Ab1	0.0377357	1.06829	0.654	0.25	1
Dennd3	0.0379324	-1.11767	0.099	0.333	1
Slc15a4	0.0382373	-2.78409	0.123	0.333	1
Psmb9	0.0391685	-1.76528	0.111	0.333	1
Lrmp	0.0401296	-2.74065	0.16	0.417	1
Ptma	0.0409181	1.01714	0.802	0.667	1
Atp11b	0.0430977	4.61166	0.272	0	1
Nrd1	0.0430977	4.89409	0.272	0	1
Snhg12	0.0430977	4.14036	0.272	0	1
Cxcr5	0.0430977	4.37033	0.272	0	1
Pa2g4	0.0430977	4.40542	0.272	0	1
Pip4p1	0.0430977	4.52701	0.272	0	1
Gsk3b	0.0430977	4.79234	0.272	0	1
Fbxo11	0.0430977	4.71789	0.272	0	1
Ak2	0.0436664	-1.63279	0.173	0.417	1
Mrpl40	0.0439283	-0.62677	0.062	0.25	1
Rfc1	0.0458788	-0.938247	0.321	0.583	1
Rapgef6	0.0460663	3.36877	0.358	0.083	1
Runx1	0.0463795	0.884735	0.432	0.083	1
Tnfaip8l2	0.0467795	-2.55744	0.074	0.25	1
Bid	0.0467795	-2.67121	0.074	0.25	1
Anxa11	0.0467795	-3.25766	0.074	0.25	1
Sgms1	0.0467795	-2.50087	0.074	0.25	1
Zbtb20	0.0480761	2.67238	0.432	0.167	1
Llph	0.049061	3.62512	0.346	0.083	1
Pik3cg	0.0493043	-2.2065	0.074	0.25	1
Rnase6	0.0493043	-2.20471	0.074	0.25	1
Atf1	0.0493043	-3.16197	0.074	0.25	1
Pde4b	0.0493218	2.90666	0.42	0.167	1
Ssb	0.0494713	4.17091	0.259	0	1
Sh3glb1	0.0494713	4.53237	0.259	0	1
Rbm5	0.0494713	4.71587	0.259	0	1
Gadd45b	0.0494713	4.78443	0.259	0	1
Rtn4	0.0494713	4.33667	0.259	0	1
Taf15	0.0494713	4.27766	0.259	0	1
Tkt	0.0494713	3.97988	0.259	0	1
Sub1	0.0494713	4.92691	0.259	0	1
Thada	0.0494713	4.37453	0.259	0	1
Gramd3	0.0494713	5.03848	0.259	0	1
Csnk2b	0.0497882	-1.9126	0.123	0.333	1
Dnajc1	0.0500316	-2.22786	0.136	0.333	1
Ube2j1	0.050689	4.18888	0.346	0.083	1
Tnrc6b	0.050689	3.76733	0.346	0.083	1
Gtpbp6	0.0519425	-2.65681	0.074	0.25	1
Hmox2	0.053687	-2.32044	0.111	0.333	1
Otulin	0.0543892	2.26887	0.444	0.167	1
Ssh2	0.0544468	1.76747	0.469	0.167	1
AY036118	0.054473	-0.97604	0.556	0.75	1
Hes6	0.0546977	-1.94653	0.074	0.25	1
Mrpl21	0.0546977	-2.08736	0.074	0.25	1
Ndc80	0.0548063	-4.39888	0.037	0.167	1
Fam120c	0.0548063	-3.17372	0.037	0.167	1
Arpc5l	0.0554814	-1.90641	0.21	0.417	1
Mxd4	0.0565831	-1.95001	0.123	0.333	1
Rev1	0.0566807	5.15487	0.247	0	1
Sdcbp	0.0566807	3.99799	0.247	0	1
Zfp644	0.0566807	4.52885	0.247	0	1
Psma1	0.0566807	4.41715	0.247	0	1
Tbc1d15	0.0566807	4.49186	0.247	0	1
Nufip2	0.0566807	4.78069	0.247	0	1
Gpatch8	0.0566807	4.36941	0.247	0	1
Smc6	0.0566807	4.14679	0.247	0	1
Nr4a1	0.0566807	5.58099	0.247	0	1
Klhl24	0.0566807	4.51599	0.247	0	1
Atp6v0c	0.0566807	4.47461	0.247	0	1
Tsc22d3	0.0566807	4.52319	0.247	0	1
Ankrd17	0.0573767	1.94554	0.383	0.083	1
Lrch4	0.0575738	-2.15313	0.074	0.25	1
Usp3	0.0575738	-1.0612	0.074	0.25	1
Sgta	0.0575738	-1.82003	0.074	0.25	1
Mon2	0.0575738	-1.95611	0.074	0.25	1
mt-Atp6	0.0582033	0.8029	0.889	0.583	1
Mrps36	0.0586125	-2.93417	0.037	0.167	1
Carhsp1	0.0586125	-2.84893	0.037	0.167	1
Morf4l1	0.0588165	2.51935	0.407	0.167	1
Pik3c2b	0.0590116	-2.08011	0.136	0.333	1
Fchsd2	0.0602271	-0.838184	0.333	0.583	1
Stk17b	0.0602271	3.05224	0.395	0.167	1
Ddx41	0.0603246	-1.58046	0.198	0.417	1
Sms	0.0603246	-1.52049	0.198	0.417	1
Crtc3	0.0605744	-1.71299	0.074	0.25	1
Lyl1	0.0605744	-2.09047	0.074	0.25	1
Pbx2	0.0605744	-1.71992	0.074	0.25	1
mt-Co1	0.0609314	0.74618	0.951	0.833	1
Srsf3	0.0612662	2.0668	0.37	0.083	1
Ythdf3	0.0614546	-2.1788	0.136	0.333	1
Pdap1	0.0622087	-2.89251	0.086	0.25	1
Inpp5d	0.0624231	1.51151	0.519	0.25	1
Hsp90ab1	0.0625657	0.93131	0.741	0.5	1
Usp5	0.0626355	-2.13318	0.037	0.167	1
Ngrn	0.0626355	-3.8561	0.037	0.167	1
Pttg1ip	0.0626355	-2.5607	0.037	0.167	1
Dld	0.0626355	-2.28947	0.037	0.167	1
Pacsin1	0.0626355	-2.55736	0.037	0.167	1
4930426D05Rik	0.0626355	-2.49738	0.037	0.167	1
Dhx15	0.0648252	4.46087	0.235	0	1
Ezh2	0.0648252	4.63127	0.235	0	1
Cmip	0.0648252	4.77896	0.235	0	1
Trak1	0.0648252	4.29416	0.235	0	1
Peli1	0.0648252	4.25894	0.235	0	1
Fam172a	0.0648252	4.64323	0.235	0	1
Pspc1	0.0648252	4.30511	0.235	0	1
Phf20l1	0.0648252	4.20283	0.235	0	1
Ep300	0.0648252	4.30666	0.235	0	1
Dnm1l	0.0648252	4.77775	0.235	0	1
Pak2	0.0648252	4.4039	0.235	0	1
Csnk1g3	0.0648252	3.81266	0.235	0	1
Tnks2	0.0648252	4.00481	0.235	0	1
2025-09-06	0.0648252	4.20615	0.235	0	1
AC149090.1	0.0648252	4.57923	0.235	0	1
Rps3a1	0.0658654	1.01001	0.704	0.417	1
Ubc	0.065873	2.90258	0.395	0.167	1
Rab23	0.0668843	-2.12768	0.037	0.167	1
Rabgap1	0.0668843	-3.3589	0.037	0.167	1
E2f5	0.0668843	-2.23623	0.037	0.167	1
Rfx5	0.0668843	-2.64549	0.037	0.167	1
Dcaf10	0.0668843	-3.30551	0.037	0.167	1
Cntln	0.0668843	-2.5982	0.037	0.167	1
Fastk	0.0668843	-2.10785	0.037	0.167	1
Cops4	0.0668843	-2.64032	0.037	0.167	1
Psmc4	0.0668843	-0.787877	0.037	0.167	1
Mrpl48	0.0668843	-3.45229	0.037	0.167	1
Zfp143	0.0668843	-3.35124	0.037	0.167	1
Cdc16	0.0668843	-2.18236	0.037	0.167	1
Mre11a	0.0668843	-2.28056	0.037	0.167	1
Fbxo7	0.0668843	-3.1861	0.037	0.167	1
Prorsd1	0.0668843	-2.67456	0.037	0.167	1
Ankrd40	0.0668843	-2.83439	0.037	0.167	1
Mrpl27	0.0668843	-2.05474	0.037	0.167	1
Pip4k2b	0.0668843	-2.71589	0.037	0.167	1
Gm19605	0.0668843	-2.97856	0.037	0.167	1
Tedc1	0.0668843	-2.45329	0.037	0.167	1
Dusp22	0.0668843	-2.93857	0.037	0.167	1
Ccar2	0.0668843	-2.89007	0.037	0.167	1
Cpne5	0.0668843	-2.36602	0.037	0.167	1
Sik3	0.0673804	2.40828	0.358	0.083	1
Dnaja1	0.0678492	3.09857	0.395	0.167	1
Myo1e	0.0692149	1.78651	0.506	0.25	1
Mrpl41	0.0713676	-2.01297	0.037	0.167	1
Malsu1	0.0713676	-2.06372	0.037	0.167	1
Nudt19	0.0713676	-0.635359	0.037	0.167	1
Nucb1	0.0713676	-2.07346	0.037	0.167	1
Gins4	0.0713676	-1.70435	0.037	0.167	1
Tsfm	0.0713676	-2.04099	0.037	0.167	1
Fxr2	0.0713676	-1.55849	0.037	0.167	1
Cchcr1	0.0713676	-1.31702	0.037	0.167	1
Dpf2	0.0713676	-2.22466	0.037	0.167	1
Ube2h	0.0717712	2.03756	0.346	0.083	1
Tma7	0.071948	2.71834	0.395	0.167	1
Jtb	0.0724953	-1.07846	0.123	0.333	1
Mtmr3	0.0727924	-1.12772	0.185	0.417	1
H3f3b	0.0735449	0.954651	0.741	0.417	1
Mgat2	0.0739007	-1.0362	0.074	0.25	1
Srsf11	0.0739327	1.96141	0.481	0.25	1
Tmem59	0.0740163	3.78097	0.222	0	1
Krit1	0.0740163	4.16451	0.222	0	1
Pole4	0.0740163	3.79887	0.222	0	1
Gmip	0.0740163	3.92436	0.222	0	1
Atad2b	0.0740163	4.11105	0.222	0	1
Sipa1l1	0.0740163	4.65131	0.222	0	1
Ubr5	0.0740163	4.56597	0.222	0	1
Ppp1r10	0.0740163	4.25869	0.222	0	1
Atp9b	0.0740163	4.53714	0.222	0	1
Foxp1	0.0748157	0.907619	0.568	0.25	1
Tut4	0.0750476	-1.00026	0.556	0.75	1
Itpr2	0.0750983	-1.59656	0.259	0.5	1
Rnf130	0.0751485	-3.65739	0.086	0.25	1
Tmc8	0.0751485	-2.4475	0.086	0.25	1
Akt2	0.0760942	-1.74107	0.037	0.167	1
Pwp1	0.0760942	-0.624803	0.037	0.167	1
Sptlc1	0.0760942	-1.59444	0.037	0.167	1
Paip1	0.0760942	-1.13718	0.037	0.167	1
Yipf5	0.0760942	-1.57924	0.037	0.167	1
mt-Nd3	0.0781936	-1.50145	0.21	0.417	1
Cwc15	0.0784369	-2.28178	0.16	0.333	1
Man1a	0.0784577	3.39039	0.309	0.083	1
Cct4	0.0785513	-1.95608	0.123	0.333	1
Oxa1l	0.0787059	-2.80377	0.086	0.25	1
Tra2b	0.0788577	0.990915	0.568	0.25	1
Arhgap4	0.0792137	-1.84344	0.222	0.417	1
Gdi2	0.0801242	1.26402	0.58	0.333	1
Hspe1	0.0809461	3.41047	0.309	0.083	1
Pde3b	0.0809461	4.077	0.309	0.083	1
Fyn	0.0809461	3.37297	0.309	0.083	1
H2-Q4	0.0809461	3.39101	0.309	0.083	1
Impa1	0.0810732	-1.05327	0.037	0.167	1
Ccdc91	0.0810732	-0.454264	0.037	0.167	1
Polr2c	0.0810732	-0.401846	0.037	0.167	1
Lrrc59	0.0810732	-0.11773	0.037	0.167	1
Lst1	0.0810732	-0.0862545	0.037	0.167	1
Cdc23	0.0810732	-0.0700972	0.037	0.167	1
Efnb1	0.0810732	-0.485635	0.037	0.167	1
Spryd3	0.0814128	-0.478138	0.074	0.25	1
Dock2	0.0818842	-0.708589	0.654	0.917	1
Tnrc6c	0.0831855	1.54125	0.358	0.083	1
mt-Nd2	0.0832112	1.06767	0.568	0.333	1
Lars2	0.084238	-0.539395	0.852	1	1
Akt3	0.0843794	4.61188	0.21	0	1
Gpcpd1	0.0843794	4.50595	0.21	0	1
Snhg8	0.0843794	4.26464	0.21	0	1
Fuca1	0.0843794	4.04347	0.21	0	1
Tmed5	0.0843794	3.6503	0.21	0	1
Taok3	0.0843794	3.93841	0.21	0	1
Gng12	0.0843794	4.35497	0.21	0	1
Xylt1	0.0843794	4.26395	0.21	0	1
Cirbp	0.0843794	3.92426	0.21	0	1
Tcp11l2	0.0843794	4.01788	0.21	0	1
Dhx40	0.0843794	4.01384	0.21	0	1
Btbd7	0.0843794	3.96403	0.21	0	1
Ints6	0.0843794	4.32418	0.21	0	1
Crebbp	0.0843794	3.96962	0.21	0	1
Sptbn1	0.0860594	-1.76343	0.148	0.333	1
Hjurp	0.0862315	-1.80803	0.086	0.25	1
Agpat3	0.0862315	-2.10081	0.086	0.25	1
Rad9a	0.0862315	-1.77438	0.086	0.25	1
H2-Eb1	0.0875025	0.55663	0.63	0.25	1
Pcm1	0.0879661	-1.25018	0.198	0.417	1
Tpp2	0.0888989	2.55187	0.321	0.083	1
Fip1l1	0.0892939	-1.72243	0.148	0.333	1
Ergic2	0.0902067	-1.66017	0.086	0.25	1
Ncoa7	0.0902067	-1.7664	0.086	0.25	1
Mical1	0.0902067	-1.36781	0.086	0.25	1
Parg	0.0902067	-1.66022	0.086	0.25	1
Bin1	0.0909186	-1.51191	0.198	0.417	1
mt-Co2	0.0923365	0.864864	0.852	0.667	1
Plekhj1	0.0926256	-1.99623	0.148	0.333	1
Rnps1	0.0930335	-1.73559	0.222	0.417	1
Cd180	0.0942592	-1.56983	0.136	0.333	1
Tmem134	0.0942592	-1.70612	0.136	0.333	1
Cdc42se1	0.094328	-1.35763	0.086	0.25	1
Rpl23	0.0943605	0.709932	0.728	0.333	1
Fam133b	0.0948835	-2.06862	0.173	0.333	1
Ptprcap	0.0953223	-1.39324	0.284	0.5	1
Rgs2	0.0960564	4.07952	0.198	0	1
Psmb4	0.0960564	3.32955	0.198	0	1
Ripk2	0.0960564	3.90167	0.198	0	1
Rad23b	0.0960564	4.34598	0.198	0	1
Vps37b	0.0960564	4.81356	0.198	0	1
Sox5	0.0960564	5.3321	0.198	0	1
Map4	0.0960564	4.18365	0.198	0	1
Sertad2	0.0960564	4.34367	0.198	0	1
Tob2	0.0960564	4.09015	0.198	0	1
Snap29	0.0960564	3.68214	0.198	0	1
Atg2a	0.0960564	4.01989	0.198	0	1
BE692007	0.0960564	3.94261	0.198	0	1
Nfkb2	0.0960564	3.62433	0.198	0	1
Bcap31	0.0960564	3.66108	0.198	0	1
Bcl2l11	0.0962181	0.814993	0.358	0.083	1
Zup1	0.097061	3.00868	0.296	0.083	1
Trp53i11	0.0970637	-1.12637	0.272	0.5	1
Nop53	0.0970637	-1.06962	0.272	0.5	1
Ptpn18	0.0972522	-1.49443	0.259	0.417	1
Rpl35	0.0981127	0.76424	0.802	0.583	1
Atf6b	0.0985989	-2.0005	0.086	0.25	1
mt-Co3	0.0997005	0.84506	0.889	0.75	1
Calm2	0.100181	1.99218	0.457	0.25	1
Zfp608	0.100838	-2.28875	0.16	0.333	1
Elf1	0.100987	1.92367	0.395	0.167	1
Cd79b	0.101167	-1.02881	0.63	0.667	1
Snx20	0.102887	1.80995	0.333	0.083	1
Exosc5	0.103023	-0.911877	0.086	0.25	1
Ing1	0.103023	-2.06278	0.086	0.25	1
Tent2	0.103023	-1.24072	0.086	0.25	1
Arhgap45	0.103219	-0.743227	0.593	0.75	1
Wdr91	0.10349	-3.15151	0.049	0.167	1
Dop1a	0.10349	-3.6319	0.049	0.167	1
Abhd16a	0.10349	-3.03787	0.049	0.167	1
Ankrd11	0.104486	-0.586471	0.654	0.917	1
Phip	0.104627	-1.28149	0.21	0.417	1
Nr3c1	0.105423	1.10016	0.346	0.083	1
Ube2b	0.105967	3.52626	0.284	0.083	1
Nsf	0.105967	3.52117	0.284	0.083	1
Rpl31	0.105989	1.06297	0.519	0.25	1
Kmt2a	0.107079	-0.778194	0.42	0.667	1
Id3	0.107603	-1.03849	0.086	0.25	1
Rbbp8	0.109209	-1.04	0.136	0.333	1
R3hdm1	0.109209	3.65125	0.185	0	1
Cd55	0.109209	3.70264	0.185	0	1
Xpr1	0.109209	4.11896	0.185	0	1
Optn	0.109209	4.26053	0.185	0	1
Trpm7	0.109209	3.39623	0.185	0	1
Fxr1	0.109209	3.86589	0.185	0	1
Rngtt	0.109209	3.44098	0.185	0	1
Nub1	0.109209	3.84954	0.185	0	1
Lcorl	0.109209	3.8608	0.185	0	1
Rab43	0.109209	4.02979	0.185	0	1
Napa	0.109209	3.77177	0.185	0	1
Nfkbid	0.109209	4.11798	0.185	0	1
Csnk2a2	0.109209	3.71077	0.185	0	1
Ist1	0.109209	3.85397	0.185	0	1
Clasp2	0.109209	4.14936	0.185	0	1
Gopc	0.109209	4.14933	0.185	0	1
Atxn7l3b	0.109209	4.26686	0.185	0	1
Canx	0.109209	4.02718	0.185	0	1
Ube2g1	0.109209	3.56515	0.185	0	1
Hbp1	0.109209	4.28331	0.185	0	1
Esyt2	0.109209	4.3531	0.185	0	1
Klf6	0.109209	3.76151	0.185	0	1
Irf4	0.109209	3.82262	0.185	0	1
Ildr1	0.109209	3.96211	0.185	0	1
Uhrf2	0.109209	4.08333	0.185	0	1
Atp11c	0.109209	3.55553	0.185	0	1
Eif2s3y	0.109209	3.35544	0.185	0	1
Cox6a1	0.109224	2.78583	0.284	0.083	1
Npepl1	0.109321	-2.71437	0.049	0.167	1
Tspan5	0.109321	-2.48588	0.049	0.167	1
Ttc19	0.109321	-2.85241	0.049	0.167	1
Smyd4	0.109321	-2.62161	0.049	0.167	1
Ndufa3	0.109341	1.9731	0.321	0.083	1
Gnb1	0.110003	-1.0195	0.284	0.5	1
Eif4enif1	0.110971	-2.19509	0.099	0.25	1
Usp32	0.110971	-2.25913	0.099	0.25	1
Xrcc1	0.111881	-1.72526	0.16	0.333	1
Usp34	0.112139	1.31809	0.333	0.083	1
Paics	0.112343	-0.689532	0.086	0.25	1
Dync1h1	0.112493	-1.92361	0.173	0.333	1
Snx9	0.11256	2.74255	0.284	0.083	1
Foxn3	0.112758	1.57405	0.309	0.083	1
Zc3h15	0.112773	2.31331	0.296	0.083	1
Tbc1d10c	0.112773	-1.51337	0.247	0.417	1
Pfdn6	0.113253	-2.92005	0.111	0.25	1
Pum1	0.11474	0.588043	0.346	0.083	1
C1galt1	0.114762	-1.37379	0.148	0.333	1
Gsn	0.115409	-1.92846	0.049	0.167	1
Txlna	0.115409	-2.48656	0.049	0.167	1
1810058I24Rik	0.115409	-3.26273	0.049	0.167	1
Uba5	0.115409	-2.93188	0.049	0.167	1
Csnk1e	0.115409	-2.434	0.049	0.167	1
Eif1ad	0.115409	-2.93045	0.049	0.167	1
Tbl1x	0.115409	-3.5138	0.049	0.167	1
Inpp4a	0.115618	-3.65112	0.012	0.083	1
Usp40	0.115618	-2.99474	0.012	0.083	1
Mgst3	0.115618	-3.06274	0.012	0.083	1
Sccpdh	0.115618	-4.33956	0.012	0.083	1
Gm38287	0.115618	-3.37066	0.012	0.083	1
Tmem250-ps	0.115618	-3.08095	0.012	0.083	1
Arhgap1	0.115618	-3.05631	0.012	0.083	1
Alkbh3	0.115618	-2.76448	0.012	0.083	1
Kat14	0.115618	-5.00473	0.012	0.083	1
Pigu	0.115618	-3.98514	0.012	0.083	1
Trp53inp2	0.115618	-4.49353	0.012	0.083	1
Zfp64	0.115618	-4.93385	0.012	0.083	1
Lrrcc1	0.115618	-4.31637	0.012	0.083	1
Jade1	0.115618	-4.69492	0.012	0.083	1
Tsacc	0.115618	-3.26525	0.012	0.083	1
Pogz	0.115618	-3.97057	0.012	0.083	1
Vangl1	0.115618	-3.27204	0.012	0.083	1
Gm17494	0.115618	-4.05425	0.012	0.083	1
Zgrf1	0.115618	-4.18537	0.012	0.083	1
Ints12	0.115618	-3.94385	0.012	0.083	1
Fam92a	0.115618	-2.76838	0.012	0.083	1
Tstd3	0.115618	-2.86207	0.012	0.083	1
Trmt10b	0.115618	-3.34804	0.012	0.083	1
Plppr1	0.115618	-3.97057	0.012	0.083	1
Cdk5rap2	0.115618	-2.77925	0.012	0.083	1
Tmem39b	0.115618	-3.96541	0.012	0.083	1
Wdtc1	0.115618	-3.1489	0.012	0.083	1
Padi2	0.115618	-3.29271	0.012	0.083	1
Mmel1	0.115618	-3.14812	0.012	0.083	1
Pmpcb	0.115618	-3.14871	0.012	0.083	1
Slc4a2	0.115618	-3.54533	0.012	0.083	1
Sepsecs	0.115618	-4.22739	0.012	0.083	1
Uchl1	0.115618	-3.02551	0.012	0.083	1
Tmem33	0.115618	-4.88243	0.012	0.083	1
Txk	0.115618	-3.69122	0.012	0.083	1
Nup54	0.115618	-3.54469	0.012	0.083	1
Acad12	0.115618	-4.11425	0.012	0.083	1
Mrm2	0.115618	-2.78537	0.012	0.083	1
Zfp316	0.115618	-4.56147	0.012	0.083	1
Slc35b4	0.115618	-4.7274	0.012	0.083	1
Cyren	0.115618	-4.76227	0.012	0.083	1
Igkv1-122	0.115618	-3.33351	0.012	0.083	1
Gmcl1	0.115618	-4.39303	0.012	0.083	1
Magi1	0.115618	-3.27973	0.012	0.083	1
Slc2a3	0.115618	-4.05425	0.012	0.083	1
Rad51ap1	0.115618	-3.02258	0.012	0.083	1
Stk38l	0.115618	-3.44954	0.012	0.083	1
3010003L21Rik	0.115618	-3.69037	0.012	0.083	1
Kmt5c	0.115618	-4.23794	0.012	0.083	1
Ccdc106	0.115618	-2.96176	0.012	0.083	1
Zfp606	0.115618	-4.5347	0.012	0.083	1
Zfp626	0.115618	-3.56178	0.012	0.083	1
Zfp82	0.115618	-4.61501	0.012	0.083	1
1600014C10Rik	0.115618	-4.58452	0.012	0.083	1
Zfp788	0.115618	-3.30224	0.012	0.083	1
Clec11a	0.115618	-4.63785	0.012	0.083	1
Med25	0.115618	-4.11425	0.012	0.083	1
Lrrc32	0.115618	-4.7274	0.012	0.083	1
Wee1	0.115618	-4.44472	0.012	0.083	1
Snapc2	0.115618	-3.2865	0.012	0.083	1
Erich1	0.115618	-5.0854	0.012	0.083	1
Pdlim3	0.115618	-4.04945	0.012	0.083	1
Wdr17	0.115618	-3.25254	0.012	0.083	1
Il12rb1	0.115618	-4.83653	0.012	0.083	1
Zfp617	0.115618	-2.90392	0.012	0.083	1
Elmod2	0.115618	-4.91721	0.012	0.083	1
Cc2d1a	0.115618	-4.36972	0.012	0.083	1
Osgin1	0.115618	-3.76717	0.012	0.083	1
Gm39302	0.115618	-3.76517	0.012	0.083	1
Zfp609	0.115618	-4.67652	0.012	0.083	1
Tln2	0.115618	-5.07637	0.012	0.083	1
Ttk	0.115618	-3.62748	0.012	0.083	1
9430037G07Rik	0.115618	-3.92854	0.012	0.083	1
Rad54l2	0.115618	-5.60148	0.012	0.083	1
Gm10827	0.115618	-3.55746	0.012	0.083	1
Cdk19os	0.115618	-4.01717	0.012	0.083	1
Dohh	0.115618	-4.25491	0.012	0.083	1
Zfp873	0.115618	-5.00157	0.012	0.083	1
AU041133	0.115618	-3.92181	0.012	0.083	1
Cep290	0.115618	-3.10844	0.012	0.083	1
Ankrd52	0.115618	-3.77401	0.012	0.083	1
8430429K09Rik	0.115618	-2.88936	0.012	0.083	1
9930111J21Rik1	0.115618	-4.61501	0.012	0.083	1
Gid4	0.115618	-2.94817	0.012	0.083	1
Mmgt2	0.115618	-3.22656	0.012	0.083	1
Aurkb	0.115618	-3.02258	0.012	0.083	1
Git1	0.115618	-4.49353	0.012	0.083	1
Dusp14	0.115618	-3.29014	0.012	0.083	1
Ska2	0.115618	-3.06274	0.012	0.083	1
Col1a1	0.115618	-4.4389	0.012	0.083	1
Stac2	0.115618	-3.92315	0.012	0.083	1
Stat5a	0.115618	-5.00157	0.012	0.083	1
Exoc7	0.115618	-4.89082	0.012	0.083	1
2310015A10Rik	0.115618	-4.2165	0.012	0.083	1
Dglucy	0.115618	-4.2165	0.012	0.083	1
Gm20036	0.115618	-3.76035	0.012	0.083	1
Ighv1-74	0.115618	-2.9902	0.012	0.083	1
Zfp386	0.115618	-3.7266	0.012	0.083	1
Hist1h3i	0.115618	-3.92854	0.012	0.083	1
Hist1h2bk	0.115618	-3.92854	0.012	0.083	1
Hist1h3g	0.115618	-3.19077	0.012	0.083	1
Hist1h2ac	0.115618	-4.08591	0.012	0.083	1
Gm36445	0.115618	-4.11864	0.012	0.083	1
Zfp729b	0.115618	-4.20446	0.012	0.083	1
Thrb	0.115618	-4.32557	0.012	0.083	1
Kcnma1	0.115618	-3.13414	0.012	0.083	1
1700001G11Rik	0.115618	-3.09211	0.012	0.083	1
Rhobtb2	0.115618	-4.6602	0.012	0.083	1
Gm49164	0.115618	-3.17187	0.012	0.083	1
Kbtbd7	0.115618	-3.10156	0.012	0.083	1
Utp23	0.115618	-3.19875	0.012	0.083	1
Ppp1r16a	0.115618	-5.36453	0.012	0.083	1
Csrnp2	0.115618	-3.73198	0.012	0.083	1
Iglv1	0.115618	-3.30887	0.012	0.083	1
Synj2	0.115618	-5.27212	0.012	0.083	1
Gm49691	0.115618	-3.24435	0.012	0.083	1
Amdhd2	0.115618	-4.35326	0.012	0.083	1
Wiz	0.115618	-3.79527	0.012	0.083	1
BC051537	0.115618	-3.14465	0.012	0.083	1
Prr3	0.115618	-2.75649	0.012	0.083	1
Pla2g7	0.115618	-4.22739	0.012	0.083	1
Rab31	0.115618	-2.87168	0.012	0.083	1
Prrc1	0.115618	-4.60298	0.012	0.083	1
Aldh3b1	0.115618	-3.54533	0.012	0.083	1
Znhit2	0.115618	-4.24467	0.012	0.083	1
Gm50277	0.115618	-2.90392	0.012	0.083	1
Slit1	0.115618	-3.56992	0.012	0.083	1
Entpd7	0.115618	-3.73198	0.012	0.083	1
Cwf19l1	0.115618	-5.26977	0.012	0.083	1
Wdr45	0.115618	-4.30241	0.012	0.083	1
Cmc4	0.115618	-4.53505	0.012	0.083	1
Ar	0.115618	-4.32506	0.012	0.083	1
Gm5127	0.115618	-3.38523	0.012	0.083	1
Rbm41	0.115618	-4.11751	0.012	0.083	1
Atp5h	0.117153	2.85961	0.346	0.167	1
Eif5	0.118517	1.88276	0.383	0.167	1
Ighg2b	0.118663	-0.923632	0.272	0.5	1
Ndufa7	0.119102	-1.18537	0.222	0.417	1
Fcgr2b	0.119758	-2.05864	0.16	0.333	1
Akap13	0.119919	-1.02069	0.407	0.583	1
Rplp1	0.120496	0.693789	0.654	0.333	1
Arfgap1	0.12176	-2.13398	0.049	0.167	1
Orai2	0.12176	-3.15244	0.049	0.167	1
Copg2	0.12176	-2.02371	0.049	0.167	1
Tex261	0.12176	-2.05105	0.049	0.167	1
Sirt2	0.12176	-2.09824	0.049	0.167	1
Tial1	0.12176	-2.36989	0.049	0.167	1
Lasp1	0.12176	-2.10911	0.049	0.167	1
Cap1	0.122728	3.06796	0.272	0.083	1
Desi2	0.124022	4.21108	0.173	0	1
Acbd5	0.124022	3.26148	0.173	0	1
Chp1	0.124022	3.23212	0.173	0	1
Pmf1	0.124022	3.57653	0.173	0	1
Hs3st1	0.124022	3.68182	0.173	0	1
Rassf6	0.124022	4.11188	0.173	0	1
Wipi2	0.124022	3.86638	0.173	0	1
Atf7ip	0.124022	4.00478	0.173	0	1
Nipa2	0.124022	3.98413	0.173	0	1
Mef2a	0.124022	4.109	0.173	0	1
Ankrd10	0.124022	3.12599	0.173	0	1
Ikbkb	0.124022	3.58514	0.173	0	1
Kxd1	0.124022	3.63809	0.173	0	1
Irf2bp2	0.124022	3.46267	0.173	0	1
Zfp280d	0.124022	3.36614	0.173	0	1
Arid5b	0.124022	4.01957	0.173	0	1
Washc4	0.124022	3.57732	0.173	0	1
Zmiz2	0.124022	3.68883	0.173	0	1
Stat5b	0.124022	3.86393	0.173	0	1
Odc1	0.124022	4.13542	0.173	0	1
Tmed10	0.124022	3.66085	0.173	0	1
Pvt1	0.124022	3.88527	0.173	0	1
Rab11b	0.124022	3.28979	0.173	0	1
Neu1	0.124022	3.55437	0.173	0	1
Ttc7	0.124022	4.17293	0.173	0	1
Smndc1	0.124022	3.50782	0.173	0	1
Sh3bgrl	0.124022	3.25613	0.173	0	1
Vps4a	0.125388	-2.33496	0.099	0.25	1
Ypel3	0.12644	2.52089	0.272	0.083	1
Ly96	0.126555	-2.20051	0.012	0.083	1
1700066M21Rik	0.126555	-2.58767	0.012	0.083	1
Cops8	0.126555	-1.40472	0.012	0.083	1
Gin1	0.126555	-1.64332	0.012	0.083	1
Cacna1s	0.126555	-1.39429	0.012	0.083	1
Gm15850	0.126555	-0.822899	0.012	0.083	1
Armc3	0.126555	-0.460657	0.012	0.083	1
Surf6	0.126555	-0.115609	0.012	0.083	1
Tbc1d13	0.126555	-2.14737	0.012	0.083	1
Spout1	0.126555	-2.0631	0.012	0.083	1
Fubp3	0.126555	-1.20987	0.012	0.083	1
Psmd5	0.126555	-1.90385	0.012	0.083	1
Rbm43	0.126555	0.0136475	0.012	0.083	1
Mettl5	0.126555	-2.74164	0.012	0.083	1
Prdm11	0.126555	-0.993372	0.012	0.083	1
Immp1l	0.126555	-1.53398	0.012	0.083	1
Bub1b	0.126555	-0.256797	0.012	0.083	1
Itpa	0.126555	-1.80626	0.012	0.083	1
4930402H24Rik	0.126555	-0.587761	0.012	0.083	1
5430405H02Rik	0.126555	-0.994251	0.012	0.083	1
Mtg2	0.126555	-1.70755	0.012	0.083	1
Sox2ot	0.126555	-2.05292	0.012	0.083	1
Ccna2	0.126555	-1.15204	0.012	0.083	1
S100a9	0.126555	-0.460657	0.012	0.083	1
Rars2	0.126555	-1.44687	0.012	0.083	1
Grhpr	0.126555	-2.21747	0.012	0.083	1
Urod	0.126555	-1.80626	0.012	0.083	1
Pqlc2	0.126555	-1.07383	0.012	0.083	1
Zfp991	0.126555	-1.40131	0.012	0.083	1
Plb1	0.126555	-2.58831	0.012	0.083	1
0610040B10Rik	0.126555	-0.708102	0.012	0.083	1
2610001J05Rik	0.126555	-2.17848	0.012	0.083	1
Tpk1	0.126555	-1.70755	0.012	0.083	1
Zfp775	0.126555	-1.49247	0.012	0.083	1
Igkv6-25	0.126555	-2.06353	0.012	0.083	1
Jagn1	0.126555	-0.121099	0.012	0.083	1
Atg7	0.126555	-1.40131	0.012	0.083	1
Tsen2	0.126555	-2.57478	0.012	0.083	1
Mical3	0.126555	-2.26601	0.012	0.083	1
Inafm1	0.126555	-1.23625	0.012	0.083	1
Eml2	0.126555	-1.9801	0.012	0.083	1
U2af1l4	0.126555	-2.32829	0.012	0.083	1
Dpy19l3	0.126555	-0.310485	0.012	0.083	1
Shank1	0.126555	-0.00849905	0.012	0.083	1
Fam71e1	0.126555	-1.32687	0.012	0.083	1
Fuz	0.126555	-2.10452	0.012	0.083	1
Trpm4	0.126555	-2.62475	0.012	0.083	1
Smpd1	0.126555	-2.75167	0.012	0.083	1
Cdiptos	0.126555	-2.64924	0.012	0.083	1
Rassf7	0.126555	-2.52152	0.012	0.083	1
Cd151	0.126555	-2.74164	0.012	0.083	1
Nek3	0.126555	-2.64924	0.012	0.083	1
1700029J07Rik	0.126555	-2.10452	0.012	0.083	1
Nat2	0.126555	-1.80626	0.012	0.083	1
Zfp930	0.126555	-2.0631	0.012	0.083	1
Slc25a42	0.126555	-1.39429	0.012	0.083	1
Prmt9	0.126555	-0.458069	0.012	0.083	1
Slc12a3	0.126555	-2.23185	0.012	0.083	1
Mlycd	0.126555	-1.65603	0.012	0.083	1
Zdhhc7	0.126555	-1.80626	0.012	0.083	1
Egln1	0.126555	-1.44167	0.012	0.083	1
Gm10717	0.126555	-2.21954	0.012	0.083	1
Pigyl	0.126555	-1.8271	0.012	0.083	1
Ift46	0.126555	-2.10452	0.012	0.083	1
Gm17322	0.126555	0.0136475	0.012	0.083	1
Mtfmt	0.126555	-2.21333	0.012	0.083	1
Mns1	0.126555	-1.90898	0.012	0.083	1
Ndufaf3	0.126555	-2.64924	0.012	0.083	1
Tcaim	0.126555	-0.326069	0.012	0.083	1
1110059G10Rik	0.126555	-0.965781	0.012	0.083	1
Fuca2	0.126555	-1.30049	0.012	0.083	1
Prmt2	0.126555	-2.46461	0.012	0.083	1
Ilvbl	0.126555	-2.17457	0.012	0.083	1
Gipc3	0.126555	-2.73226	0.012	0.083	1
Chpt1	0.126555	-0.506988	0.012	0.083	1
Cep83os	0.126555	-2.30186	0.012	0.083	1
Galnt4	0.126555	-0.695394	0.012	0.083	1
Irak3	0.126555	-1.94368	0.012	0.083	1
Spata48	0.126555	-1.54082	0.012	0.083	1
Gm11998	0.126555	-2.31091	0.012	0.083	1
Cyb5d2	0.126555	-0.690595	0.012	0.083	1
Tsr1	0.126555	-2.74164	0.012	0.083	1
Wdr81	0.126555	-1.79835	0.012	0.083	1
Rffl	0.126555	-0.717548	0.012	0.083	1
Ormdl3	0.126555	-0.628851	0.012	0.083	1
Mlx	0.126555	-2.51158	0.012	0.083	1
Sgpp1	0.126555	-2.2523	0.012	0.083	1
Pigh	0.126555	-2.32829	0.012	0.083	1
Itpk1	0.126555	-2.19513	0.012	0.083	1
Bag5	0.126555	-2.09569	0.012	0.083	1
Ighg2c	0.126555	-2.42182	0.012	0.083	1
Ighv1-66	0.126555	-0.158867	0.012	0.083	1
Serpinb6b	0.126555	-1.00561	0.012	0.083	1
Nfil3	0.126555	-1.25925	0.012	0.083	1
Habp4	0.126555	-0.460657	0.012	0.083	1
Zbed3	0.126555	-0.534814	0.012	0.083	1
Ccnb1	0.126555	-2.73226	0.012	0.083	1
Stimate	0.126555	0.112859	0.012	0.083	1
Slc7a7	0.126555	-2.63595	0.012	0.083	1
1700039M10Rik	0.126555	-2.62475	0.012	0.083	1
Elp3	0.126555	-2.59152	0.012	0.083	1
Lrrc14	0.126555	-2.40508	0.012	0.083	1
Polr3h	0.126555	-0.499069	0.012	0.083	1
Arfgap3	0.126555	-0.485556	0.012	0.083	1
Mapk11	0.126555	-1.49247	0.012	0.083	1
Alg10b	0.126555	-1.25925	0.012	0.083	1
Socs1	0.126555	-0.892619	0.012	0.083	1
Alg3	0.126555	-2.72963	0.012	0.083	1
1300002E11Rik	0.126555	-2.46461	0.012	0.083	1
Gm31814	0.126555	0.112859	0.012	0.083	1
Rsph3a	0.126555	-1.47781	0.012	0.083	1
Zfp51	0.126555	-1.95247	0.012	0.083	1
Kctd5	0.126555	-2.58767	0.012	0.083	1
Telo2	0.126555	-1.30049	0.012	0.083	1
Metrn	0.126555	-1.53398	0.012	0.083	1
Ppil1	0.126555	-0.0184395	0.012	0.083	1
Ddah2	0.126555	-1.27363	0.012	0.083	1
Trim39	0.126555	-0.64126	0.012	0.083	1
Mad2l1bp	0.126555	-2.59202	0.012	0.083	1
Zfp959	0.126555	-2.29251	0.012	0.083	1
Alkbh7	0.126555	-2.58767	0.012	0.083	1
Fer	0.126555	-1.52016	0.012	0.083	1
Heatr5b	0.126555	-0.0535937	0.012	0.083	1
Cebpzos	0.126555	-1.93297	0.012	0.083	1
Gm33373	0.126555	-1.9801	0.012	0.083	1
Eno1b	0.126555	-1.41268	0.012	0.083	1
Alpk2	0.126555	-2.63595	0.012	0.083	1
Zdhhc24	0.126555	-1.94051	0.012	0.083	1
Cemip2	0.126555	-0.858162	0.012	0.083	1
Xlr4b	0.126555	-1.54082	0.012	0.083	1
Cstf2	0.126555	-1.9801	0.012	0.083	1
Alyref	0.126713	2.44052	0.284	0.083	1
Slamf7	0.128063	-1.41202	0.16	0.333	1
Fastkd1	0.128381	-2.02629	0.049	0.167	1
Mfap1a	0.128381	-2.30081	0.049	0.167	1
Gar1	0.128381	-2.94852	0.049	0.167	1
Nfatc2ip	0.128381	-1.91809	0.049	0.167	1
Ube4a	0.128381	-2.95506	0.049	0.167	1
Nrbf2	0.128381	-2.28733	0.049	0.167	1
Arhgap27	0.128381	-1.68223	0.049	0.167	1
Unk	0.128381	-2.1421	0.049	0.167	1
Kat5	0.128381	-2.79911	0.049	0.167	1
9930021J03Rik	0.128381	-1.75256	0.049	0.167	1
Eif1ax	0.128381	-2.34762	0.049	0.167	1
Stag2	0.130239	2.83605	0.272	0.083	1
Vps54	0.130506	-1.41277	0.099	0.25	1
Kdelr1	0.132313	-2.83102	0.111	0.25	1
Gm31718	0.132313	-1.74948	0.111	0.25	1
Rnf115	0.13238	-1.40261	0.16	0.333	1
mt-Cytb	0.132621	0.74793	0.864	0.75	1
Cyfip2	0.135007	1.76975	0.37	0.167	1
Zfand2b	0.135279	-1.87094	0.049	0.167	1
Bmf	0.135279	-1.73237	0.049	0.167	1
Plekhg2	0.135279	-1.68923	0.049	0.167	1
Pycard	0.135279	-1.31961	0.049	0.167	1
Cars2	0.135279	-1.48949	0.049	0.167	1
1190007I07Rik	0.135279	-0.920747	0.049	0.167	1
Mrpl55	0.135279	-0.940142	0.049	0.167	1
Pxdc1	0.135279	-1.45422	0.049	0.167	1
Gm16286	0.135279	-1.53568	0.049	0.167	1
Scd2	0.135279	-1.18802	0.049	0.167	1
Arid3b	0.135784	-1.96903	0.099	0.25	1
Eif4a3	0.135784	-1.41773	0.099	0.25	1
Txndc5	0.135784	-1.4202	0.099	0.25	1
Znrd1	0.135784	-2.24565	0.099	0.25	1
Safb	0.136916	-1.84768	0.173	0.333	1
Mif	0.137804	2.45489	0.346	0.167	1
Tec	0.138102	2.88457	0.272	0.083	1
Fus	0.138204	2.36271	0.407	0.25	1
Rpl11	0.139042	0.900159	0.728	0.583	1
Cdk8	0.139183	-0.440663	0.914	0.917	1
Farsb	0.14071	2.9929	0.16	0	1
Phlpp1	0.14071	3.65613	0.16	0	1
Ccnt2	0.14071	3.31363	0.16	0	1
Dars	0.14071	3.82568	0.16	0	1
Mndal	0.14071	3.54371	0.16	0	1
Ifi203	0.14071	3.14191	0.16	0	1
Vav2	0.14071	3.53626	0.16	0	1
Ino80	0.14071	3.69803	0.16	0	1
Tomm34	0.14071	3.14455	0.16	0	1
Dhx36	0.14071	3.3363	0.16	0	1
Dapp1	0.14071	3.02329	0.16	0	1
Atp6v1g1	0.14071	3.36505	0.16	0	1
Gpbp1l1	0.14071	3.686	0.16	0	1
Rnf220	0.14071	3.08926	0.16	0	1
Maea	0.14071	3.63637	0.16	0	1
Glcci1	0.14071	3.84927	0.16	0	1
Mdfic	0.14071	3.81434	0.16	0	1
Pcf11	0.14071	3.87506	0.16	0	1
1110004F10Rik	0.14071	2.94889	0.16	0	1
Pik3c2a	0.14071	3.75668	0.16	0	1
Stxbp2	0.14071	3.3583	0.16	0	1
Ddx39	0.14071	3.48944	0.16	0	1
Banp	0.14071	3.51202	0.16	0	1
Dnajc13	0.14071	3.96523	0.16	0	1
Qrich1	0.14071	3.4998	0.16	0	1
Heca	0.14071	3.97323	0.16	0	1
B3gnt2	0.14071	4.04292	0.16	0	1
Tnip1	0.14071	3.54662	0.16	0	1
Nbr1	0.14071	3.69766	0.16	0	1
Mia2	0.14071	3.28013	0.16	0	1
Prpf39	0.14071	3.78994	0.16	0	1
Ccdc88c	0.14071	4.34	0.16	0	1
Stk24	0.14071	3.13099	0.16	0	1
Rad21	0.14071	3.74265	0.16	0	1
Poldip3	0.14071	3.90491	0.16	0	1
Gspt1	0.14071	3.4061	0.16	0	1
Qk	0.14071	3.35772	0.16	0	1
Sik1	0.14071	3.79524	0.16	0	1
Mrps18a	0.14071	3.58342	0.16	0	1
Vapa	0.14071	3.05364	0.16	0	1
Kdm3b	0.14071	3.44437	0.16	0	1
Matr3	0.14071	3.57836	0.16	0	1
Nt5c2	0.14071	3.6075	0.16	0	1
Usp9x	0.14071	3.73837	0.16	0	1
Rlim	0.14071	3.54098	0.16	0	1
Arhgap30	0.140863	-1.11615	0.148	0.333	1
Sdf4	0.141226	-2.20295	0.099	0.25	1
Pbrm1	0.141357	-1.72226	0.173	0.333	1
Rnf41	0.141832	3.26464	0.259	0.083	1
Ubac2	0.141832	2.92565	0.259	0.083	1
Atic	0.14246	-0.77029	0.049	0.167	1
Tmem222	0.14246	-1.29214	0.049	0.167	1
Polr2j	0.14246	-1.59574	0.049	0.167	1
Lamtor4	0.14246	-1.23988	0.049	0.167	1
Anapc15	0.14246	-0.269899	0.049	0.167	1
Rex1bd	0.14246	-0.350537	0.049	0.167	1
Hspa2	0.14246	-1.14964	0.049	0.167	1
Sdha	0.14246	-1.2236	0.049	0.167	1
Tapbp	0.14246	-1.16948	0.049	0.167	1
Dpy30	0.14246	-0.772099	0.049	0.167	1
Trim27	0.142731	-2.20803	0.111	0.25	1
Npm1	0.143003	-0.768986	0.37	0.583	1
mt-Nd5	0.143392	0.436093	0.605	0.333	1
Wdfy4	0.144785	-0.688673	0.321	0.083	1
Mbnl1	0.145783	0.0923988	0.543	0.25	1
Gng10	0.14601	-2.16308	0.16	0.333	1
Pkn1	0.146052	3.27827	0.259	0.083	1
Hexb	0.146386	-1.62583	0.728	0.75	1
Rabep2	0.146833	-1.11053	0.099	0.25	1
Hnrnpul1	0.148171	-1.76688	0.111	0.25	1
Ash1l	0.148766	-1.46655	0.272	0.417	1
Rbbp4	0.149134	2.04637	0.346	0.167	1
Rbm26	0.149563	1.27201	0.309	0.083	1
Setd2	0.149563	-1.7196	0.259	0.417	1
Zbtb41	0.149929	-0.336596	0.049	0.167	1
Coro2a	0.149929	-0.707533	0.049	0.167	1
Tmub1	0.149929	-0.127251	0.049	0.167	1
Smim20	0.149929	-0.138898	0.049	0.167	1
Zfp292	0.150146	-2.01516	0.247	0.417	1
Vcp	0.150492	1.89628	0.284	0.083	1
Ywhab	0.150511	-0.623876	0.148	0.333	1
Ndufs4	0.150511	-0.700361	0.148	0.333	1
Hdac9	0.15261	-1.17448	0.099	0.25	1
Ube4b	0.153768	-2.34708	0.111	0.25	1
Ogdh	0.153768	-1.84812	0.111	0.25	1
Tomm70a	0.153768	-2.33573	0.111	0.25	1
Polr1d	0.153922	1.75105	0.42	0.25	1
Ncor1	0.154766	-1.37338	0.235	0.417	1
Larp1	0.154778	-0.852014	0.21	0.417	1
Hnrnpa2b1	0.154969	-0.638291	0.667	0.75	1
Pabpn1	0.15506	1.42321	0.432	0.25	1
Rnf145	0.155346	-1.26956	0.173	0.333	1
Arid1b	0.155802	0.716034	0.432	0.167	1
Ccm2	0.155842	-2.00168	0.284	0.417	1
Suclg1	0.157694	-0.973401	0.049	0.167	1
Mllt1	0.157694	-0.5223	0.049	0.167	1
Trmt61b	0.157694	-0.0888935	0.049	0.167	1
Phf8	0.157694	-0.555722	0.049	0.167	1
Rbbp6	0.157918	0.398091	0.309	0.083	1
Tcf4	0.157918	0.770298	0.309	0.083	1
Dctn2	0.158557	-0.996767	0.099	0.25	1
Commd1	0.158557	-1.01237	0.099	0.25	1
Mtch1	0.158557	-1.69922	0.099	0.25	1
mt-Nd4l	0.158613	0.117275	0.741	0.5	1
Eed	0.159364	-1.80596	0.185	0.333	1
Coq10b	0.159524	3.2224	0.148	0	1
Trak2	0.159524	3.65825	0.148	0	1
Ndufs2	0.159524	3.42754	0.148	0	1
Ehmt1	0.159524	4.0192	0.148	0	1
Med27	0.159524	3.42677	0.148	0	1
Traf1	0.159524	3.37519	0.148	0	1
Ubr1	0.159524	3.14462	0.148	0	1
Dnajc5	0.159524	3.13176	0.148	0	1
Lrba	0.159524	3.60791	0.148	0	1
Gon4l	0.159524	3.85923	0.148	0	1
Gatad2b	0.159524	3.55181	0.148	0	1
Gabpb2	0.159524	3.31763	0.148	0	1
Dctn3	0.159524	3.38203	0.148	0	1
Ndufs5	0.159524	2.79917	0.148	0	1
Ddi2	0.159524	3.48039	0.148	0	1
Nom1	0.159524	3.70421	0.148	0	1
Mlxip	0.159524	3.41972	0.148	0	1
Eif3b	0.159524	2.60308	0.148	0	1
Hsph1	0.159524	3.7004	0.148	0	1
Samd9l	0.159524	3.54642	0.148	0	1
Ipo7	0.159524	3.09491	0.148	0	1
Snx25	0.159524	3.76443	0.148	0	1
Panx1	0.159524	3.61657	0.148	0	1
Cep295	0.159524	4.31217	0.148	0	1
Elovl5	0.159524	3.59497	0.148	0	1
Hbs1l	0.159524	3.29245	0.148	0	1
C1d	0.159524	2.9308	0.148	0	1
Crk	0.159524	3.42142	0.148	0	1
Trim25	0.159524	3.2284	0.148	0	1
Hexim1	0.159524	4.00197	0.148	0	1
Psmc1	0.159524	3.3343	0.148	0	1
Ggps1	0.159524	3.49606	0.148	0	1
Col4a3bp	0.159524	3.56721	0.148	0	1
Adk	0.159524	3.62998	0.148	0	1
Capn7	0.159524	3.61952	0.148	0	1
Ppp2r2a	0.159524	3.45411	0.148	0	1
Atf7	0.159524	4.0428	0.148	0	1
Nrip1	0.159524	3.75114	0.148	0	1
Dusp1	0.159524	3.63461	0.148	0	1
Klhdc3	0.159524	3.63693	0.148	0	1
Tcerg1	0.159524	3.34224	0.148	0	1
Drap1	0.159524	3.13993	0.148	0	1
Cdc37l1	0.159524	4.00404	0.148	0	1
P2ry10	0.159524	3.72916	0.148	0	1
Spi1	0.159524	-1.69304	0.111	0.25	1
Eea1	0.159524	-1.86733	0.111	0.25	1
Dgka	0.159524	-1.8066	0.111	0.25	1
Tmpo	0.160235	-1.95673	0.173	0.333	1
Abhd17b	0.160235	-1.40474	0.173	0.333	1
Laptm4a	0.161443	0.856052	0.383	0.167	1
Atp2a3	0.161525	-1.10231	0.321	0.5	1
Smc4	0.162225	-0.136126	0.309	0.083	1
Chd2	0.162225	-0.178686	0.309	0.083	1
Gm8369	0.163572	3.09535	0.247	0.083	1
Zfp36l1	0.163654	1.26472	0.444	0.25	1
Clint1	0.16389	1.99261	0.272	0.083	1
Bod1l	0.164242	-1.25439	0.185	0.333	1
Rnf38	0.164396	-2.62126	0.062	0.167	1
Amd1	0.164396	-3.07564	0.062	0.167	1
Susd3	0.164396	-3.90045	0.062	0.167	1
Sfmbt1	0.164396	-3.12888	0.062	0.167	1
Ifnar1	0.164396	-2.4971	0.062	0.167	1
Limd1	0.164679	-0.796483	0.099	0.25	1
Birc6	0.165208	1.04674	0.395	0.167	1
Sp3	0.165441	-1.48033	0.111	0.25	1
Aurkaip1	0.165441	-1.82689	0.111	0.25	1
Cwf19l2	0.165441	-1.83331	0.111	0.25	1
Gngt2	0.165441	-1.39815	0.111	0.25	1
Cuta	0.165441	-1.41259	0.111	0.25	1
Ube2n	0.165821	-1.25537	0.16	0.333	1
Camk1d	0.166213	-1.87103	0.827	0.833	1
Rps18	0.166394	0.797024	0.691	0.5	1
Nasp	0.168357	2.7886	0.247	0.083	1
Kras	0.168357	2.98594	0.247	0.083	1
Ubn1	0.168357	2.46491	0.247	0.083	1
Tacc1	0.168602	2.20014	0.259	0.083	1
Map1lc3b	0.168602	2.21126	0.259	0.083	1
Gphn	0.168955	-1.55635	0.667	0.75	1
Rplp2	0.169178	0.768754	0.679	0.5	1
Pou2f2	0.169781	0.850143	0.37	0.167	1
Snrpe	0.171106	-1.25345	0.259	0.417	1
Plcl2	0.171522	-1.44677	0.111	0.25	1
Atrx	0.172066	0.380873	0.296	0.083	1
Gtf2i	0.172132	-2.75213	0.062	0.167	1
Togaram1	0.172132	-2.34764	0.062	0.167	1
Zscan26	0.172132	-3.05853	0.062	0.167	1
Slc1a5	0.172928	-1.30059	0.358	0.5	1
Psma7	0.172974	2.33211	0.321	0.167	1
H2-Q6	0.173245	2.69676	0.247	0.083	1
Rps13	0.173738	0.759359	0.593	0.333	1
Calm3	0.175601	-1.04031	0.173	0.333	1
Evl	0.175601	-1.08318	0.173	0.333	1
Rnf157	0.176724	0.677386	0.296	0.083	1
Far1	0.176724	-0.955473	0.247	0.417	1
Brd7	0.177145	-2.01485	0.123	0.25	1
Dmxl1	0.17753	1.27534	0.284	0.083	1
Phf14	0.17779	-1.86882	0.198	0.333	1
Tsc22d4	0.178239	2.58286	0.247	0.083	1
Akr1b3	0.17832	2.36833	0.259	0.083	1
Bptf	0.179042	0.899938	0.63	0.417	1
Ywhaz	0.179668	1.15588	0.444	0.25	1
Anapc2	0.180137	-2.13455	0.062	0.167	1
Osbpl3	0.180137	-1.96263	0.062	0.167	1
Dcps	0.180137	-1.8476	0.062	0.167	1
Tmem11	0.180137	-2.37475	0.062	0.167	1
Ccdc71l	0.180137	-1.66889	0.062	0.167	1
Prim2	0.180759	3.63748	0.136	0	1
Orc2	0.180759	3.55534	0.136	0	1
Usp37	0.180759	3.71262	0.136	0	1
Rnf2	0.180759	3.34792	0.136	0	1
Soat1	0.180759	3.34094	0.136	0	1
Pfdn2	0.180759	3.2457	0.136	0	1
Psen2	0.180759	3.4007	0.136	0	1
Arl5a	0.180759	3.29185	0.136	0	1
Dgkz	0.180759	3.07977	0.136	0	1
Dut	0.180759	4.25938	0.136	0	1
Zmynd8	0.180759	3.64002	0.136	0	1
Pmepa1	0.180759	3.31965	0.136	0	1
Hdgf	0.180759	2.98827	0.136	0	1
S100a10	0.180759	3.40338	0.136	0	1
Eif4e	0.180759	3.7408	0.136	0	1
Orc3	0.180759	3.71831	0.136	0	1
Kdm4c	0.180759	3.173	0.136	0	1
Plaa	0.180759	2.77084	0.136	0	1
Zmym4	0.180759	3.6146	0.136	0	1
Camta1	0.180759	3.19919	0.136	0	1
Phtf2	0.180759	3.56762	0.136	0	1
D5Ertd579e	0.180759	3.09533	0.136	0	1
N4bp2	0.180759	3.55537	0.136	0	1
Arhgap24	0.180759	3.06755	0.136	0	1
Ankrd13a	0.180759	3.0856	0.136	0	1
Ywhag	0.180759	2.99068	0.136	0	1
Nrf1	0.180759	3.65684	0.136	0	1
Kbtbd2	0.180759	3.17972	0.136	0	1
Nr2c2	0.180759	3.59356	0.136	0	1
Plaur	0.180759	3.18952	0.136	0	1
Sertad1	0.180759	3.177	0.136	0	1
Picalm	0.180759	3.56616	0.136	0	1
Trappc5	0.180759	2.82446	0.136	0	1
Fnta	0.180759	3.10301	0.136	0	1
Vps37a	0.180759	3.30471	0.136	0	1
Arhgef12	0.180759	3.82989	0.136	0	1
Atp1b3	0.180759	2.89492	0.136	0	1
Cdc40	0.180759	2.7043	0.136	0	1
Sec63	0.180759	3.55869	0.136	0	1
Hmg20b	0.180759	3.54019	0.136	0	1
Cs	0.180759	3.14242	0.136	0	1
Pttg1	0.180759	2.89246	0.136	0	1
Cops3	0.180759	3.29989	0.136	0	1
Ndel1	0.180759	3.42801	0.136	0	1
Ankfy1	0.180759	3.71721	0.136	0	1
Acly	0.180759	3.12218	0.136	0	1
Strada	0.180759	3.51415	0.136	0	1
Mcrip1	0.180759	3.25184	0.136	0	1
Pnpla8	0.180759	3.77512	0.136	0	1
Fbxo33	0.180759	3.00638	0.136	0	1
Fos	0.180759	3.51482	0.136	0	1
Apopt1	0.180759	2.85674	0.136	0	1
Rreb1	0.180759	3.38826	0.136	0	1
Ppwd1	0.180759	3.02689	0.136	0	1
Msra	0.180759	3.77054	0.136	0	1
Ndfip2	0.180759	3.19992	0.136	0	1
Tm9sf2	0.180759	2.76443	0.136	0	1
Rictor	0.180759	3.70818	0.136	0	1
Ubxn7	0.180759	3.52581	0.136	0	1
Iqcb1	0.180759	3.15836	0.136	0	1
Nfkbiz	0.180759	3.70721	0.136	0	1
Hlcs	0.180759	2.96964	0.136	0	1
Ttc3	0.180759	3.29934	0.136	0	1
Gtf2h5	0.180759	3.3078	0.136	0	1
Snrpc	0.180759	2.78524	0.136	0	1
H2-Ke6	0.180759	3.28532	0.136	0	1
Mrpl14	0.180759	3.80245	0.136	0	1
Crem	0.180759	3.37186	0.136	0	1
Rab18	0.180759	2.78579	0.136	0	1
Ric1	0.180759	3.38057	0.136	0	1
Bloc1s2	0.180759	3.26505	0.136	0	1
Ccdc186	0.180759	3.13676	0.136	0	1
Ddx3x	0.180759	3.05268	0.136	0	1
Ctps2	0.180759	3.32926	0.136	0	1
Il31ra	0.182132	-1.99478	0.79	0.917	1
Ccnd3	0.182808	-0.855595	0.296	0.5	1
Eif2ak3	0.182874	1.21453	0.358	0.167	1
Map2k2	0.183324	-2.25068	0.123	0.25	1
Ndufb3	0.18334	2.23644	0.247	0.083	1
Chchd2	0.18334	2.21781	0.247	0.083	1
Atp5d	0.183671	-1.15903	0.272	0.417	1
Rpl38	0.184002	0.791644	0.741	0.5	1
Mvb12a	0.184111	-0.0768386	0.099	0.25	1
Pin1	0.184111	-0.453514	0.099	0.25	1
Foxp4	0.184185	-1.47946	0.111	0.25	1
Lypla2	0.184882	-1.70755	0.185	0.333	1
Sumo2	0.184915	1.50475	0.407	0.25	1
Sem1	0.186129	1.46416	0.42	0.25	1
Gnas	0.186685	0.875825	0.543	0.333	1
Tpr	0.186889	-0.91452	0.333	0.5	1
Hmces	0.187303	-0.755935	0.235	0.417	1
Cytip	0.187386	1.66057	0.346	0.167	1
Usp15	0.187405	1.02114	0.358	0.167	1
Secisbp2	0.187817	-2.57159	0.136	0.25	1
Mknk2	0.188023	1.30529	0.272	0.083	1
Cntrl	0.188276	2.66253	0.235	0.083	1
Mdh2	0.188276	3.01649	0.235	0.083	1
Pnn	0.188276	3.05723	0.235	0.083	1
Mff	0.188416	-1.63	0.062	0.167	1
Ndufa10	0.188416	-2.56894	0.062	0.167	1
Vdac2	0.188547	1.85146	0.247	0.083	1
Treml2	0.189662	-2.09877	0.123	0.25	1
Taf10	0.19033	-1.63466	0.185	0.333	1
Tbcb	0.190769	-0.970827	0.111	0.25	1
Cd37	0.190779	-0.474599	0.494	0.667	1
Gmnn	0.190951	0.0191916	0.099	0.25	1
Rps27a	0.191101	0.26222	0.679	0.417	1
Igkc	0.191101	-0.535537	0.642	0.667	1
Cnn2	0.19126	-0.844646	0.247	0.417	1
Celf2	0.192017	-0.367826	0.309	0.5	1
Zfp106	0.192039	-1.38118	0.173	0.333	1
Erp44	0.192039	-0.796007	0.173	0.333	1
Haao	0.192039	-1.18753	0.173	0.333	1
2025-09-07	0.192336	0.777413	0.284	0.083	1
Mdm4	0.193687	3.10363	0.235	0.083	1
Tgfbr2	0.193687	2.35525	0.235	0.083	1
Becn1	0.193687	2.63206	0.235	0.083	1
Gse1	0.193863	1.93651	0.247	0.083	1
Limd2	0.194613	-1.16125	0.407	0.5	1
Rif1	0.196159	-2.08354	0.123	0.25	1
Clspn	0.196972	-1.72036	0.062	0.167	1
Pitpnm2	0.196972	-1.89446	0.062	0.167	1
Resf1	0.196972	-1.83895	0.062	0.167	1
Gpat4	0.196972	-2.71212	0.062	0.167	1
Mthfs	0.196972	-2.22329	0.062	0.167	1
C1qbp	0.196972	-1.77751	0.062	0.167	1
Acaca	0.196972	-2.24912	0.062	0.167	1
Nadk2	0.196972	-1.23473	0.062	0.167	1
Pigp	0.196972	-2.81141	0.062	0.167	1
Rfx7	0.197467	0.181596	0.284	0.083	1
Fas	0.197977	-0.35185	0.099	0.25	1
Rpl22	0.198086	-0.540743	0.593	0.75	1
Psmc3	0.199212	2.44902	0.235	0.083	1
Cbx3	0.199212	2.0561	0.235	0.083	1
Plekhm3	0.199288	2.30816	0.247	0.083	1
Helq	0.199288	1.75366	0.247	0.083	1
Rps24	0.200255	0.800836	0.667	0.417	1
Nudcd3	0.201578	-1.42109	0.185	0.333	1
Rpl34	0.202171	0.53613	0.691	0.417	1
Hectd1	0.202698	0.438033	0.284	0.083	1
Setx	0.202818	-1.97051	0.123	0.25	1
Top2a	0.202818	-1.48716	0.123	0.25	1
Sema4d	0.203248	-1.30311	0.272	0.417	1
Terf1	0.204774	3.31821	0.123	0	1
Ube2w	0.204774	2.58035	0.123	0	1
Stat4	0.204774	4.39961	0.123	0	1
Atg16l1	0.204774	3.33515	0.123	0	1
Hdlbp	0.204774	3.11245	0.123	0	1
Camsap2	0.204774	2.84694	0.123	0	1
Cdc73	0.204774	3.55922	0.123	0	1
Rgs13	0.204774	3.60272	0.123	0	1
Acbd6	0.204774	2.8099	0.123	0	1
Dclre1c	0.204774	2.9593	0.123	0	1
Cdc123	0.204774	2.35554	0.123	0	1
Taf3	0.204774	3.06912	0.123	0	1
Gm10800	0.204774	4.36455	0.123	0	1
Cebpb	0.204774	3.1318	0.123	0	1
Vps72	0.204774	3.39139	0.123	0	1
Arnt	0.204774	3.6017	0.123	0	1
S1pr1	0.204774	2.96441	0.123	0	1
Larp7	0.204774	2.72678	0.123	0	1
Ago3	0.204774	3.21099	0.123	0	1
Faap20	0.204774	3.21884	0.123	0	1
Htt	0.204774	3.30479	0.123	0	1
Tmem128	0.204774	2.67404	0.123	0	1
Uso1	0.204774	3.14419	0.123	0	1
Tnrc18	0.204774	2.89208	0.123	0	1
Pds5b	0.204774	3.97303	0.123	0	1
Ndufa5	0.204774	3.05447	0.123	0	1
Mtpn	0.204774	2.88572	0.123	0	1
Rpn1	0.204774	3.21366	0.123	0	1
Suclg2	0.204774	2.77674	0.123	0	1
Cdkn1b	0.204774	3.08486	0.123	0	1
Irf3	0.204774	3.19204	0.123	0	1
Tnrc6a	0.204774	3.36838	0.123	0	1
Fgfr2	0.204774	3.60851	0.123	0	1
Abraxas2	0.204774	2.7669	0.123	0	1
Ppp2r2d	0.204774	3.38371	0.123	0	1
Pet100	0.204774	3.14391	0.123	0	1
Mak16	0.204774	2.95823	0.123	0	1
Tnks	0.204774	3.20569	0.123	0	1
Lsm6	0.204774	2.87984	0.123	0	1
Terf2	0.204774	3.36109	0.123	0	1
Cyb5b	0.204774	3.02451	0.123	0	1
Hsbp1	0.204774	2.65682	0.123	0	1
Zc3h18	0.204774	3.21185	0.123	0	1
Sipa1l2	0.204774	3.67442	0.123	0	1
Clk3	0.204774	3.28624	0.123	0	1
Plekho2	0.204774	2.73792	0.123	0	1
Bnip2	0.204774	3.24694	0.123	0	1
Mindy2	0.204774	3.01483	0.123	0	1
Tdg	0.204774	3.34779	0.123	0	1
Gm2a	0.204774	2.35399	0.123	0	1
Stx8	0.204774	3.17409	0.123	0	1
Vmp1	0.204774	3.74672	0.123	0	1
Plekhm1	0.204774	2.93451	0.123	0	1
Smurf2	0.204774	2.88002	0.123	0	1
Sap30bp	0.204774	3.33857	0.123	0	1
Kidins220	0.204774	3.06667	0.123	0	1
Snx13	0.204774	3.08764	0.123	0	1
Immp2l	0.204774	3.41079	0.123	0	1
Dnajb9	0.204774	3.3445	0.123	0	1
Hif1a	0.204774	3.27762	0.123	0	1
Zfyve26	0.204774	3.31731	0.123	0	1
Synj2bp	0.204774	2.99728	0.123	0	1
Elmsan1	0.204774	3.14486	0.123	0	1
Gpr132	0.204774	3.01096	0.123	0	1
Cmah	0.204774	3.3617	0.123	0	1
BC005537	0.204774	3.46178	0.123	0	1
Snrnp48	0.204774	2.81698	0.123	0	1
Setdb2	0.204774	2.9676	0.123	0	1
Mrpl13	0.204774	2.42633	0.123	0	1
Grina	0.204774	2.78039	0.123	0	1
Ccdc134	0.204774	2.84615	0.123	0	1
Yaf2	0.204774	2.97097	0.123	0	1
Senp1	0.204774	2.95012	0.123	0	1
Snn	0.204774	2.75337	0.123	0	1
Crkl	0.204774	3.27334	0.123	0	1
Med15	0.204774	3.32176	0.123	0	1
Cldnd1	0.204774	2.88501	0.123	0	1
Fkbp5	0.204774	3.55146	0.123	0	1
Ppm1b	0.204774	2.82781	0.123	0	1
Ccny	0.204774	3.03003	0.123	0	1
Trappc8	0.204774	3.47393	0.123	0	1
Cxxc5	0.204774	3.2644	0.123	0	1
Napg	0.204774	2.95899	0.123	0	1
Clcf1	0.204774	2.82103	0.123	0	1
Bad	0.204774	3.16804	0.123	0	1
Smarca2	0.204774	3.18132	0.123	0	1
Got1	0.204774	2.70672	0.123	0	1
Uba1	0.204774	2.66649	0.123	0	1
Irak1	0.204774	3.28829	0.123	0	1
Taz	0.204774	2.91142	0.123	0	1
Taf1	0.204774	3.10806	0.123	0	1
mt-Nd6	0.204774	3.15313	0.123	0	1
Ifi209	0.204851	2.2031	0.235	0.083	1
2025-03-07	0.204851	3.02164	0.235	0.083	1
Acadl	0.205809	-2.89088	0.062	0.167	1
Mavs	0.205809	-1.60821	0.062	0.167	1
Pla2g12a	0.205809	-1.49846	0.062	0.167	1
Smim8	0.205809	-2.77569	0.062	0.167	1
Efcab14	0.205809	-1.49373	0.062	0.167	1
Jrkl	0.205809	-1.61575	0.062	0.167	1
Os9	0.205809	-3.02916	0.062	0.167	1
Anxa6	0.205809	-1.65109	0.062	0.167	1
Ksr1	0.205809	-1.61357	0.062	0.167	1
Platr25	0.205809	-1.58032	0.062	0.167	1
Prkag1	0.205809	-2.90653	0.062	0.167	1
Nmral1	0.205809	-1.7904	0.062	0.167	1
Eef1g	0.20628	1.66218	0.321	0.167	1
Gm48099	0.206658	-0.855607	0.247	0.417	1
Pdzd2	0.20702	-2.30836	0.136	0.25	1
Ublcp1	0.207381	-1.11646	0.185	0.333	1
Ets1	0.208642	1.16394	0.42	0.25	1
Vps13b	0.209144	0.904034	0.272	0.083	1
Cnot1	0.20964	-2.63879	0.123	0.25	1
Sars	0.210605	-1.53846	0.198	0.333	1
Smarca4	0.210871	-1.38092	0.333	0.417	1
Nucks1	0.211561	-1.15704	0.111	0.25	1
Slc25a4	0.211561	-0.833866	0.111	0.25	1
Cd44	0.211985	-0.663535	0.247	0.417	1
Smg6	0.213304	-0.930107	0.185	0.333	1
Tmsb10	0.213331	0.357312	0.901	0.75	1
Fau	0.213502	0.475749	0.926	0.75	1
Mrps7	0.213727	-1.96151	0.136	0.25	1
Nfkb1	0.214683	0.824259	0.272	0.083	1
Trmt1l	0.214931	-1.46988	0.062	0.167	1
Nelfcd	0.214931	-1.23027	0.062	0.167	1
Trim12c	0.214931	-1.54666	0.062	0.167	1
Zfp958	0.214931	-1.52806	0.062	0.167	1
Vps35	0.214931	-1.49359	0.062	0.167	1
Ecd	0.214931	-1.48023	0.062	0.167	1
Phka1	0.214931	-1.18833	0.062	0.167	1
Trir	0.215601	2.19957	0.296	0.167	1
Nol7	0.216231	2.18572	0.309	0.167	1
Tmed2	0.216311	2.51574	0.222	0.083	1
Gmfg	0.216311	2.72886	0.222	0.083	1
Pim1	0.216311	3.32923	0.222	0.083	1
Nuggc	0.216475	1.77193	0.235	0.083	1
Rtcb	0.216627	-2.01893	0.123	0.25	1
Mrpl18	0.216627	-1.988	0.123	0.25	1
Myo1g	0.217411	-1.05201	0.247	0.417	1
Cd79a	0.219276	0.479342	0.593	0.333	1
Btf3	0.219526	0.821694	0.506	0.333	1
Snx8	0.221372	1.11532	0.259	0.083	1
Eif4a1	0.221981	1.15509	0.407	0.25	1
Anapc5	0.222416	3.08223	0.222	0.083	1
Prrc2a	0.222416	2.52907	0.222	0.083	1
Tcirg1	0.22378	-1.66105	0.123	0.25	1
Actr1a	0.22378	-1.16672	0.123	0.25	1
Pax5	0.223985	-1.20998	0.395	0.5	1
Mcl1	0.224319	0.625663	0.395	0.167	1
Rbm45	0.22434	-0.73316	0.062	0.167	1
Adh5	0.22434	-0.970741	0.062	0.167	1
Psmd2	0.22434	-1.16834	0.062	0.167	1
Sf3b1	0.227201	-1.37793	0.407	0.5	1
Mrfap1	0.227238	1.16622	0.259	0.083	1
Trpc4ap	0.227609	-1.79022	0.136	0.25	1
Srcap	0.228258	-0.815079	0.173	0.333	1
Nsd1	0.228561	-0.679844	0.247	0.417	1
Aim2	0.228566	1.70633	0.235	0.083	1
Bcl10	0.228566	1.76333	0.235	0.083	1
Malt1	0.228566	1.78309	0.235	0.083	1
Baz1b	0.228566	-1.11239	0.198	0.333	1
Phf3	0.228644	2.15693	0.222	0.083	1
Rpl14	0.228848	0.958798	0.481	0.333	1
Pde4d	0.2311	-1.16955	0.123	0.25	1
Zc3h13	0.2311	-1.30259	0.123	0.25	1
Rcc2	0.231803	-0.890669	0.185	0.333	1
Tmem183a	0.232006	2.88463	0.111	0	1
Cop1	0.232006	2.99084	0.111	0	1
Uck2	0.232006	3.60122	0.111	0	1
Cox20	0.232006	3.06179	0.111	0	1
Hspa14	0.232006	1.76859	0.111	0	1
Fbxw2	0.232006	2.36055	0.111	0	1
Rc3h2	0.232006	3.12655	0.111	0	1
Kynu	0.232006	2.63291	0.111	0	1
Ndufs3	0.232006	1.91212	0.111	0	1
Api5	0.232006	2.81932	0.111	0	1
Katnbl1	0.232006	2.72217	0.111	0	1
Mga	0.232006	2.88139	0.111	0	1
Tmem87a	0.232006	2.99833	0.111	0	1
Cds2	0.232006	3.2491	0.111	0	1
Tmx4	0.232006	3.53325	0.111	0	1
Dynlrb1	0.232006	2.88398	0.111	0	1
Osbpl2	0.232006	2.37231	0.111	0	1
Gpr171	0.232006	2.97829	0.111	0	1
Dpm3	0.232006	2.36758	0.111	0	1
Pi4kb	0.232006	3.50944	0.111	0	1
Otud7b	0.232006	2.82827	0.111	0	1
Ugcg	0.232006	2.72386	0.111	0	1
Svbp	0.232006	2.54638	0.111	0	1
Nfyc	0.232006	3.00198	0.111	0	1
Zcchc17	0.232006	3.24526	0.111	0	1
Srsf4	0.232006	4.21754	0.111	0	1
Sfn	0.232006	2.75234	0.111	0	1
Nsd2	0.232006	3.74808	0.111	0	1
Antxr2	0.232006	3.31331	0.111	0	1
Plac8	0.232006	3.02526	0.111	0	1
Pptc7	0.232006	3.20193	0.111	0	1
Mepce	0.232006	3.52681	0.111	0	1
Foxk1	0.232006	3.53907	0.111	0	1
Casp2	0.232006	2.64522	0.111	0	1
Tia1	0.232006	3.24738	0.111	0	1
1600020E01Rik	0.232006	2.64384	0.111	0	1
Abtb1	0.232006	3.04459	0.111	0	1
Iqsec1	0.232006	3.51788	0.111	0	1
Gt(ROSA)26Sor	0.232006	3.66206	0.111	0	1
Ptms	0.232006	3.1404	0.111	0	1
Gm15987	0.232006	3.04538	0.111	0	1
Wbp11	0.232006	2.73483	0.111	0	1
Ppp1r12c	0.232006	3.24652	0.111	0	1
Fam169b	0.232006	2.39851	0.111	0	1
Mctp2	0.232006	3.35349	0.111	0	1
Nsmce4a	0.232006	2.86477	0.111	0	1
Rnh1	0.232006	2.48998	0.111	0	1
Mob2	0.232006	2.84005	0.111	0	1
Kcnq1ot1	0.232006	3.03228	0.111	0	1
Ppfia1	0.232006	3.37954	0.111	0	1
Dlgap2	0.232006	3.40922	0.111	0	1
Tmem192	0.232006	2.88555	0.111	0	1
Usp38	0.232006	2.61411	0.111	0	1
N4bp1	0.232006	2.94157	0.111	0	1
Nfat5	0.232006	2.62542	0.111	0	1
Rfwd3	0.232006	4.01646	0.111	0	1
Fdx2	0.232006	3.55474	0.111	0	1
Prkcsh	0.232006	3.69081	0.111	0	1
Map2k5	0.232006	3.05333	0.111	0	1
Aagab	0.232006	3.17171	0.111	0	1
Armc8	0.232006	3.33573	0.111	0	1
Wdr82	0.232006	3.05243	0.111	0	1
Mlh1	0.232006	2.92807	0.111	0	1
Dync1li1	0.232006	2.3047	0.111	0	1
Lats1	0.232006	2.69764	0.111	0	1
Rnf146	0.232006	3.03987	0.111	0	1
Tspyl1	0.232006	3.08089	0.111	0	1
E130307A14Rik	0.232006	3.04028	0.111	0	1
Ddit4	0.232006	3.08618	0.111	0	1
Tfam	0.232006	2.59434	0.111	0	1
Ipmk	0.232006	3.11622	0.111	0	1
R3hdm4	0.232006	2.61035	0.111	0	1
Tbc1d10a	0.232006	2.95063	0.111	0	1
Ccdc117	0.232006	3.30141	0.111	0	1
Pex13	0.232006	2.92198	0.111	0	1
Fbxw11	0.232006	3.09316	0.111	0	1
Rufy1	0.232006	3.24667	0.111	0	1
Rad50	0.232006	3.12498	0.111	0	1
Trim11	0.232006	2.69697	0.111	0	1
Zzef1	0.232006	3.71102	0.111	0	1
Inpp5k	0.232006	3.04629	0.111	0	1
Nsrp1	0.232006	2.83679	0.111	0	1
Rab5c	0.232006	2.98844	0.111	0	1
Map3k3	0.232006	3.18817	0.111	0	1
Usp36	0.232006	3.20993	0.111	0	1
Tbcd	0.232006	3.7106	0.111	0	1
Larp4b	0.232006	3.0544	0.111	0	1
Exoc2	0.232006	2.92717	0.111	0	1
Cdyl	0.232006	3.36268	0.111	0	1
Zfp622	0.232006	3.01955	0.111	0	1
Grap2	0.232006	4.74641	0.111	0	1
Rangap1	0.232006	3.03037	0.111	0	1
Pacsin2	0.232006	3.33413	0.111	0	1
Hira	0.232006	3.44636	0.111	0	1
Rnf168	0.232006	3.59541	0.111	0	1
Arhgap31	0.232006	3.08852	0.111	0	1
Chd1	0.232006	3.36688	0.111	0	1
Luc7l	0.232006	2.85474	0.111	0	1
Cnpy3	0.232006	2.98252	0.111	0	1
Dennd1c	0.232006	3.19355	0.111	0	1
Slc30a6	0.232006	3.11452	0.111	0	1
Arhgap12	0.232006	3.46834	0.111	0	1
Ss18	0.232006	3.00552	0.111	0	1
2025-03-03	0.232006	3.04155	0.111	0	1
Slc3a2	0.232006	3.32886	0.111	0	1
Cbwd1	0.232006	3.14108	0.111	0	1
Kif20b	0.232006	3.17981	0.111	0	1
Pdzd8	0.232006	3.28674	0.111	0	1
Eif2s3x	0.232006	2.80928	0.111	0	1
Tceal9	0.232006	2.41052	0.111	0	1
Rnf111	0.233213	0.864339	0.259	0.083	1
Yipf1	0.234041	-0.00764583	0.062	0.167	1
2510039O18Rik	0.234041	-0.29145	0.062	0.167	1
Ulk1	0.234041	-0.741189	0.062	0.167	1
Pkp3	0.234041	-0.929615	0.062	0.167	1
Snx14	0.234041	-0.907071	0.062	0.167	1
Ifi27	0.234041	-0.725103	0.062	0.167	1
Lacc1	0.234041	-0.104215	0.062	0.167	1
Ube3b	0.234041	-2.57945	0.074	0.167	1
Atad5	0.234041	-2.36674	0.074	0.167	1
Galk1	0.234041	-1.95358	0.074	0.167	1
Rabggta	0.234041	-2.09143	0.074	0.167	1
Tbc1d22a	0.234041	-2.76686	0.074	0.167	1
Ano6	0.234041	-2.80614	0.074	0.167	1
Hnrnpd	0.234611	0.497439	0.395	0.167	1
H2-DMb1	0.234789	-1.35451	0.198	0.333	1
Gng2	0.234994	2.02383	0.222	0.083	1
Rps25	0.236227	0.62642	0.494	0.333	1
Eif3e	0.238216	-1.50347	0.185	0.333	1
Tmem14c	0.238589	-1.41245	0.123	0.25	1
Ell2	0.240392	1.15805	0.247	0.083	1
Hnrnpf	0.240979	-0.616162	0.432	0.583	1
Mrps21	0.241131	-1.5512	0.198	0.333	1
Rpl8	0.241871	0.559299	0.741	0.583	1
Surf4	0.243433	-2.46685	0.074	0.167	1
Prkdc	0.243433	-2.13498	0.074	0.167	1
Psmb1	0.243966	1.52169	0.309	0.167	1
Emc4	0.244035	-0.67446	0.062	0.167	1
Rfc5	0.244035	-0.639942	0.062	0.167	1
Myadm	0.244035	0.0950086	0.062	0.167	1
Trappc6a	0.244035	-0.681201	0.062	0.167	1
Mrpl42	0.244035	-0.438467	0.062	0.167	1
Tmc6	0.244035	0.27543	0.062	0.167	1
Pde7a	0.245794	0.666486	0.469	0.25	1
Trim44	0.246247	-0.717595	0.123	0.25	1
Sar1b	0.246247	-1.39413	0.123	0.25	1
Spcs1	0.246247	-1.32415	0.123	0.25	1
Hprt	0.246247	-0.750968	0.123	0.25	1
Ly6d	0.246719	1.77459	0.247	0.083	1
Smap1	0.247592	1.23747	0.235	0.083	1
Bzw1	0.247592	1.58905	0.235	0.083	1
Tubb4b	0.24809	2.68631	0.21	0.083	1
Ier2	0.24809	3.28078	0.21	0.083	1
Sltm	0.24809	3.39361	0.21	0.083	1
Ndufb10	0.24809	2.9684	0.21	0.083	1
Wdr33	0.24809	2.97265	0.21	0.083	1
Brd2	0.249035	-0.28164	0.346	0.167	1
Tlk1	0.249516	0.476216	0.333	0.167	1
Nme2	0.249516	1.05097	0.333	0.167	1
Zfp710	0.249618	-1.47817	0.136	0.25	1
Maml2	0.251805	-0.11573	0.259	0.083	1
Senp2	0.252047	-2.04422	0.148	0.25	1
Kmt2e	0.253086	0.347503	0.531	0.333	1
Ciao2a	0.253087	-1.29819	0.074	0.167	1
Map3k5	0.253087	-1.8391	0.074	0.167	1
Ap3d1	0.253087	-1.76913	0.074	0.167	1
Traf4	0.253087	-2.49825	0.074	0.167	1
Hells	0.253087	-1.534	0.074	0.167	1
Adipor1	0.254076	-0.838701	0.123	0.25	1
Ntan1	0.254076	-1.17779	0.123	0.25	1
Slc41a2	0.254174	-1.3875	0.198	0.333	1
Ogfrl1	0.254324	-0.178344	0.062	0.167	1
2210016L21Rik	0.254324	0.203341	0.062	0.167	1
Zfp821	0.254324	0.736196	0.062	0.167	1
Bbip1	0.254324	-0.151251	0.062	0.167	1
Cd2	0.254792	1.65144	0.222	0.083	1
Nsmce2	0.254792	2.04504	0.222	0.083	1
Tor1aip2	0.254961	2.8965	0.21	0.083	1
Sppl2a	0.254961	2.40956	0.21	0.083	1
Per1	0.254961	2.07311	0.21	0.083	1
Tut7	0.254961	2.49764	0.21	0.083	1
Arid2	0.254961	2.50622	0.21	0.083	1
Gm26510	0.254961	2.71913	0.21	0.083	1
Cnot6l	0.255301	0.88903	0.333	0.167	1
mt-Nd4	0.255716	0.36884	0.58	0.333	1
Srp72	0.257953	-0.162797	0.111	0.25	1
Rpl23a	0.258542	1.24577	0.407	0.25	1
Rhoh	0.259614	-2.68029	0.235	0.333	1
Ubb	0.259694	0.649169	0.716	0.583	1
Vps13a	0.260235	-0.784339	0.358	0.5	1
Slc25a3	0.260357	1.24697	0.37	0.25	1
Psmd4	0.260628	-0.27626	0.235	0.417	1
Ankhd1	0.260628	-1.57155	0.247	0.333	1
Uqcr10	0.260877	1.79593	0.235	0.083	1
Kmt2d	0.262077	-0.82093	0.123	0.25	1
Ikzf3	0.262258	-0.753042	0.506	0.667	1
Ptp4a1.1	0.263004	2.93442	0.099	0	1
Plekhb2	0.263004	2.90404	0.099	0	1
Tuba4a	0.263004	2.77464	0.099	0	1
Gm16341	0.263004	3.16605	0.099	0	1
Ppp1r15b	0.263004	2.70004	0.099	0	1
Lamc1	0.263004	2.91441	0.099	0	1
Cd84	0.263004	3.13044	0.099	0	1
Tagln2	0.263004	2.52036	0.099	0	1
Tsc1	0.263004	3.24557	0.099	0	1
Ier5l	0.263004	3.13699	0.099	0	1
Ptprj	0.263004	2.65283	0.099	0	1
Traf6	0.263004	3.02306	0.099	0	1
Pank2	0.263004	3.26889	0.099	0	1
Naa20	0.263004	2.52284	0.099	0	1
Actr5	0.263004	3.41844	0.099	0	1
Sdc4	0.263004	2.22289	0.099	0	1
Pcif1	0.263004	2.65759	0.099	0	1
Rab22a	0.263004	2.81904	0.099	0	1
Tpd52l2	0.263004	2.81718	0.099	0	1
Actl6a	0.263004	2.96857	0.099	0	1
Khdc4	0.263004	2.59302	0.099	0	1
Chtop	0.263004	3.298	0.099	0	1
Ostc	0.263004	2.05561	0.099	0	1
Lamtor3	0.263004	2.88545	0.099	0	1
Prkacb	0.263004	2.89255	0.099	0	1
Virma	0.263004	2.9117	0.099	0	1
Smu1	0.263004	2.57011	0.099	0	1
Ncbp1	0.263004	2.31012	0.099	0	1
E130308A19Rik	0.263004	3.25468	0.099	0	1
Hmgcl	0.263004	2.76512	0.099	0	1
Tmco4	0.263004	3.25788	0.099	0	1
Fbxo42	0.263004	2.71013	0.099	0	1
Letm1	0.263004	2.52809	0.099	0	1
Cd38	0.263004	2.18519	0.099	0	1
Tmem156	0.263004	2.28221	0.099	0	1
Cenpc1	0.263004	3.57492	0.099	0	1
Zfp326	0.263004	2.90447	0.099	0	1
Gcn1	0.263004	3.30846	0.099	0	1
Slc8b1	0.263004	2.99137	0.099	0	1
P2rx4	0.263004	2.56236	0.099	0	1
Lmtk2	0.263004	3.24487	0.099	0	1
N4bp2l1	0.263004	2.54931	0.099	0	1
Fmc1	0.263004	2.11471	0.099	0	1
Zfp398	0.263004	3.30058	0.099	0	1
Mthfd2	0.263004	3.06163	0.099	0	1
Paip2b	0.263004	2.78588	0.099	0	1
Sec61a1	0.263004	2.6146	0.099	0	1
Erc1	0.263004	3.04173	0.099	0	1
M6pr	0.263004	2.80819	0.099	0	1
Clec2d	0.263004	2.48663	0.099	0	1
Med21	0.263004	3.15141	0.099	0	1
Sinhcaf	0.263004	2.21395	0.099	0	1
Chmp2a	0.263004	3.26093	0.099	0	1
Fxyd5	0.263004	3.16079	0.099	0	1
4931406P16Rik	0.263004	3.32578	0.099	0	1
Scaf1	0.263004	2.83358	0.099	0	1
Chsy1	0.263004	2.82328	0.099	0	1
Polg	0.263004	3.46474	0.099	0	1
Cul4a	0.263004	3.65447	0.099	0	1
Gtf2e2	0.263004	3.12496	0.099	0	1
Dusp4	0.263004	2.86736	0.099	0	1
Trmt1	0.263004	2.78321	0.099	0	1
Wdr83os	0.263004	1.92256	0.099	0	1
Phkb	0.263004	2.9204	0.099	0	1
Slc7a6os	0.263004	3.23511	0.099	0	1
Tmem170	0.263004	3.02924	0.099	0	1
Wwox	0.263004	2.84912	0.099	0	1
Trappc2l	0.263004	3.22418	0.099	0	1
Hmg20a	0.263004	2.63691	0.099	0	1
Spg21	0.263004	2.23989	0.099	0	1
Rsl24d1	0.263004	2.67763	0.099	0	1
Copb2	0.263004	2.77353	0.099	0	1
Ppp2r3d	0.263004	2.96576	0.099	0	1
Raet1e	0.263004	2.44693	0.099	0	1
Mcm9	0.263004	2.98277	0.099	0	1
Txnrd1	0.263004	2.37052	0.099	0	1
Cep83	0.263004	2.12573	0.099	0	1
Lemd3	0.263004	2.51031	0.099	0	1
Ap1b1	0.263004	2.55851	0.099	0	1
Tbrg4	0.263004	2.774	0.099	0	1
Map2k4	0.263004	3.09707	0.099	0	1
Glod4	0.263004	2.01913	0.099	0	1
Lgals9	0.263004	2.25929	0.099	0	1
Brip1os	0.263004	3.03444	0.099	0	1
Utp18	0.263004	3.25638	0.099	0	1
Cbx1	0.263004	2.54886	0.099	0	1
Cwc25	0.263004	2.65923	0.099	0	1
Hdac5	0.263004	3.01432	0.099	0	1
Eftud2	0.263004	2.39943	0.099	0	1
Kpna2	0.263004	3.22597	0.099	0	1
Helz	0.263004	3.12665	0.099	0	1
Mrpl38	0.263004	3.17325	0.099	0	1
Nploc4	0.263004	3.49062	0.099	0	1
Trib2	0.263004	2.88977	0.099	0	1
Ighd	0.263004	2.74519	0.099	0	1
Hist1h2bb	0.263004	3.15521	0.099	0	1
Med10	0.263004	2.9777	0.099	0	1
Rasa1	0.263004	2.41521	0.099	0	1
Arhgef3	0.263004	3.67448	0.099	0	1
Gnl3	0.263004	3.19284	0.099	0	1
Phf7	0.263004	2.82155	0.099	0	1
Ddhd1	0.263004	3.22678	0.099	0	1
Socs4	0.263004	2.86194	0.099	0	1
Lats2	0.263004	3.21821	0.099	0	1
Gm49336	0.263004	3.3096	0.099	0	1
Cplane1	0.263004	3.53217	0.099	0	1
2025-03-06	0.263004	3.14253	0.099	0	1
Azin1	0.263004	2.60783	0.099	0	1
Cyb5r3	0.263004	2.63277	0.099	0	1
Samm50	0.263004	2.05354	0.099	0	1
Sbf1	0.263004	3.39374	0.099	0	1
Larp4	0.263004	2.95368	0.099	0	1
Pou6f1	0.263004	2.64405	0.099	0	1
Grasp	0.263004	3.01014	0.099	0	1
Sp1	0.263004	2.87984	0.099	0	1
Cbx5	0.263004	2.78791	0.099	0	1
Pmm2	0.263004	2.79243	0.099	0	1
Bfar	0.263004	2.97907	0.099	0	1
Marf1	0.263004	2.39724	0.099	0	1
Nrros	0.263004	2.81061	0.099	0	1
Ccdc58	0.263004	2.82854	0.099	0	1
Tagap1	0.263004	3.68998	0.099	0	1
Cenpq	0.263004	2.52584	0.099	0	1
Polh	0.263004	3.45418	0.099	0	1
Yipf3	0.263004	2.47658	0.099	0	1
Khsrp	0.263004	3.01172	0.099	0	1
Ppp4r1	0.263004	2.61389	0.099	0	1
Msh6	0.263004	3.11316	0.099	0	1
Elp2	0.263004	2.73854	0.099	0	1
Apc	0.263004	3.2659	0.099	0	1
Rnf14	0.263004	2.88218	0.099	0	1
Ap3s1	0.263004	2.63112	0.099	0	1
Txnl1	0.263004	2.563	0.099	0	1
8030462N17Rik	0.263004	3.37038	0.099	0	1
Prdx5	0.263004	2.75129	0.099	0	1
Sdhaf2	0.263004	2.85343	0.099	0	1
Ddb1	0.263004	2.51153	0.099	0	1
Prpf19	0.263004	2.64241	0.099	0	1
1110059E24Rik	0.263004	3.00567	0.099	0	1
Cacul1	0.263004	2.75537	0.099	0	1
Fam45a	0.263004	2.90072	0.099	0	1
Araf	0.263004	2.9608	0.099	0	1
Med12	0.263004	2.60587	0.099	0	1
Atg4a	0.263004	3.36928	0.099	0	1
[truncated: 30,286 more rows]

## Sheet: NT vs NALT GC-DZ.markers
	p_val	avg_log2FC	pct.1	pct.2	p_val_adj
Ubc	2.62747e-29	1.34488	0.981	0.897	8.4828e-25
Rgs1	6.51886e-28	2.43576	0.905	0.379	2.10461e-23
Tgif1	6.36592e-27	2.20304	0.884	0.322	2.05524e-22
Bcl6	3.39495e-25	-1.90216	0.483	0.885	1.09606e-20
Slamf1	1.66792e-20	-2.70285	0.141	0.483	5.38489e-16
Tsc22d3	1.96714e-20	2.07987	0.812	0.299	6.35092e-16
Arpc5l	2.75828e-19	-0.841802	0.962	0.989	8.90511e-15
Bcl2l11	6.14869e-18	2.01413	0.743	0.276	1.98511e-13
Eif5	2.60587e-17	0.922193	0.965	0.874	8.41305e-13
Iglc3	1.37013e-16	-1.2387	0.843	0.931	4.42345e-12
Cd180	4.92277e-16	-1.58083	0.548	0.782	1.58932e-11
Hsp90ab1	5.5539e-16	0.589386	0.995	1	1.79308e-11
Fchsd2	5.82042e-16	-1.59783	0.693	0.828	1.87912e-11
Ubb	9.04013e-16	0.586833	0.995	1	2.91861e-11
Bri3	4.90166e-15	1.12736	0.899	0.701	1.5825e-10
Jund	7.58217e-15	0.873914	0.984	0.966	2.4479e-10
Rsrp1	8.79687e-15	0.924255	0.951	0.724	2.84007e-10
Ltb	2.79991e-14	-1.38833	0.761	0.908	9.0395e-10
Gm12678	3.58984e-14	-3.00136	0.051	0.253	1.15898e-09
Ftl1	6.23354e-14	0.652845	0.982	0.977	2.0125e-09
Npm1	1.28748e-13	0.63403	0.976	0.989	4.15663e-09
Gcsam	2.17088e-13	-1.49236	0.538	0.77	7.00867e-09
Ifrd1	2.96248e-13	1.87635	0.678	0.253	9.56435e-09
Cd86	3.27848e-13	1.26028	0.899	0.644	1.05846e-08
Junb	3.39677e-13	1.1211	0.899	0.609	1.09665e-08
Mef2b	3.59445e-13	-0.840771	0.919	0.954	1.16047e-08
S1pr2	5.40303e-13	-1.05928	0.732	0.885	1.74437e-08
Zfp36l1	1.06826e-12	0.828756	0.958	0.908	3.44887e-08
Rnf125	1.12545e-12	3.32322	0.458	0.046	3.63353e-08
Pnrc1	1.16609e-12	0.998172	0.933	0.713	3.76472e-08
Nt5e	1.19133e-12	1.4035	0.719	0.299	3.84622e-08
Nfatc3	1.64802e-12	1.05879	0.899	0.667	5.32063e-08
Smad7	2.74356e-12	2.03207	0.605	0.195	8.85759e-08
Brd2	5.86763e-12	1.11585	0.871	0.621	1.89436e-07
Limd2	6.37505e-12	-0.59353	0.968	1	2.05819e-07
Cblb	6.82616e-12	1.29766	0.801	0.483	2.20383e-07
Cd79b	8.81838e-12	-0.532043	0.989	1	2.84701e-07
Mybl1	1.39068e-11	-1.17651	0.664	0.793	4.48981e-07
Cystm1	1.40534e-11	2.61597	0.472	0.08	4.53714e-07
Iglc2	1.60973e-11	-1.77423	0.46	0.701	5.197e-07
Cytip	1.71589e-11	1.42515	0.739	0.356	5.53974e-07
Siglecg	2.17018e-11	-1.18431	0.639	0.828	7.00643e-07
Aicda	3.58465e-11	-0.776869	0.899	0.966	1.1573e-06
Got1	4.78475e-11	2.69885	0.472	0.092	1.54476e-06
Tbc1d15	5.39681e-11	1.43653	0.659	0.264	1.74236e-06
Gclc	7.27047e-11	2.12537	0.531	0.161	2.34727e-06
Traf3ip3	7.553e-11	-1.31816	0.423	0.69	2.43848e-06
Tent5c	1.18815e-10	2.45494	0.479	0.103	3.83595e-06
Bcar3	1.30743e-10	0.842312	0.962	0.851	4.22103e-06
Aff4	1.54493e-10	0.985427	0.904	0.632	4.98781e-06
Pdlim2	2.87793e-10	-1.70347	0.194	0.448	9.29139e-06
Rgs19	3.15706e-10	-1.10794	0.548	0.736	1.01926e-05
Il16	4.14015e-10	-1.25451	0.528	0.724	1.33665e-05
Lncpint	6.3238e-10	1.71235	0.615	0.276	2.04164e-05
Atf4	7.1076e-10	0.942452	0.836	0.563	2.29469e-05
Traf4	9.40536e-10	1.61623	0.571	0.195	3.03652e-05
Pten	1.1669e-09	0.752139	0.954	0.851	3.76734e-05
Cpne5	1.23455e-09	-1.43923	0.395	0.621	3.98576e-05
Ikzf1	1.32618e-09	-0.802662	0.759	0.862	4.28158e-05
Dnajb1	1.4311e-09	1.03979	0.815	0.517	4.62031e-05
Rhoh	1.49195e-09	-0.714795	0.88	0.943	4.81676e-05
Hspa8	1.52373e-09	0.398778	0.993	1	4.91937e-05
Ptges3	1.54545e-09	0.793735	0.892	0.678	4.98949e-05
Tnfaip8	1.58191e-09	-0.77354	0.888	0.943	5.10719e-05
Scimp	1.77909e-09	-1.02899	0.744	0.851	5.7438e-05
Nr4a1	1.80399e-09	2.92083	0.423	0.08	5.82417e-05
Prr5	2.18094e-09	-1.31469	0.465	0.69	7.04116e-05
Bin1	2.24104e-09	-0.786936	0.772	0.897	7.23519e-05
Slc38a2	2.38484e-09	0.974228	0.843	0.552	7.69945e-05
Cnot6l	2.42914e-09	0.905729	0.857	0.598	7.84249e-05
Apobec3	3.16803e-09	-0.695208	0.925	0.943	0.00010228
Ube2b	3.18456e-09	0.707466	0.956	0.793	0.000102813
Coq10b	3.3401e-09	2.03529	0.473	0.138	0.000107835
Nfe2l2	3.47859e-09	1.18107	0.684	0.333	0.000112306
Pim1	3.76323e-09	0.806758	0.909	0.632	0.000121496
Klf6	4.63553e-09	1.4703	0.607	0.241	0.000149658
Tob2	4.83285e-09	1.46146	0.574	0.218	0.000156029
Prdx6	5.01532e-09	1.21862	0.732	0.402	0.000161919
Zfp36l2	5.52414e-09	0.887163	0.83	0.54	0.000178347
Ly6e	5.54665e-09	-0.484879	0.981	1	0.000179074
Arid5b	6.86995e-09	2.12683	0.478	0.149	0.000221796
Snx30	7.58145e-09	1.03802	0.816	0.621	0.000244767
Wsb1	7.93411e-09	1.28128	0.655	0.31	0.000256153
Rac2	8.21503e-09	-0.400894	0.978	0.989	0.000265222
Fam107b	8.67373e-09	0.602267	0.972	0.92	0.000280031
Gdi2	1.00247e-08	0.407539	0.987	0.954	0.000323646
Vgll4	1.01819e-08	1.08413	0.659	0.299	0.000328723
Sertad1	1.04104e-08	0.986207	0.592	0.23	0.000336101
Ptpn6	1.23439e-08	-0.801959	0.822	0.885	0.000398522
Rtn3	1.28096e-08	1.00868	0.819	0.632	0.000413556
Btbd8	1.34893e-08	-2.78846	0.03	0.149	0.000435501
Iglc1	1.41931e-08	-1.05739	0.661	0.793	0.000458225
Pou2f2	1.46276e-08	-0.906807	0.716	0.885	0.000472252
Xylt1	1.70791e-08	1.37051	0.548	0.207	0.000551398
Neu1	2.71924e-08	1.18389	0.613	0.264	0.000877905
Zcchc7	2.97909e-08	-0.914605	0.637	0.782	0.0009618
Tmed5	3.12834e-08	0.771481	0.878	0.655	0.00100999
Ssh2	3.41984e-08	0.860347	0.879	0.701	0.0011041
Cxcr4	3.45941e-08	0.732854	0.832	0.575	0.00111687
1700052K11Rik	3.8646e-08	-2.81439	0.023	0.126	0.00124769
D730003I15Rik	3.92916e-08	-2.1774	0.068	0.23	0.00126853
Gpr171	4.8139e-08	2.47155	0.361	0.069	0.00155417
Skil	4.89579e-08	1.12163	0.682	0.345	0.00158061
Fam117b	4.92167e-08	1.36811	0.575	0.241	0.00158896
Chd1	4.94735e-08	1.5874	0.524	0.218	0.00159725
Runx1	5.54846e-08	1.02923	0.847	0.598	0.00179132
Mtmr3	5.81808e-08	1.14066	0.66	0.356	0.00187837
Ier2	6.45195e-08	2.23052	0.391	0.092	0.00208301
Pafah1b3	7.78196e-08	-0.877291	0.753	0.897	0.0025124
Abi3	8.69478e-08	-1.29804	0.423	0.598	0.00280711
Tomt	9.25546e-08	-3.89362	0.01	0.08	0.00298812
Cyth1	9.39629e-08	0.734039	0.899	0.701	0.00303359
Crem	9.76902e-08	2.07342	0.39	0.092	0.00315393
Sik3	1.06276e-07	0.789995	0.833	0.575	0.00343113
Ighv1-85	1.10444e-07	-5.9461	0.001	0.034	0.0035657
Coro1a	1.15835e-07	-0.281186	0.996	1	0.00373973
Ifit1bl1	1.16682e-07	-2.90714	0.01	0.08	0.00376709
Dusp2	1.1698e-07	0.669282	0.91	0.701	0.00377671
Ppp1r35	1.22517e-07	-0.92253	0.484	0.678	0.00395547
Irgc1	1.30386e-07	-3.97021	0.007	0.069	0.00420952
Rgs2	1.30631e-07	1.03501	0.752	0.529	0.00421742
Ndst2	1.34579e-07	-1.84691	0.059	0.207	0.00434489
Irf8	1.38171e-07	-0.572225	0.885	0.931	0.00446085
Rpl41	1.48513e-07	0.238072	0.999	1	0.00479475
Arhgdib	1.55469e-07	-0.32709	0.979	0.989	0.00501932
Psmb8	1.56651e-07	-0.42794	0.976	0.989	0.00505749
Nt5c2	1.61492e-07	0.942714	0.621	0.31	0.00521377
Mzb1	1.71084e-07	-0.480609	0.973	1	0.00552344
Tomm20	1.83692e-07	0.571073	0.93	0.805	0.0059305
Ankrd11	1.94002e-07	0.607298	0.956	0.828	0.00626335
Dok3	1.94672e-07	-0.587729	0.834	0.92	0.00628499
Nuggc	2.00322e-07	-0.722183	0.79	0.874	0.00646739
Cd79a	2.05169e-07	-0.330768	0.993	1	0.00662387
Cnn2	2.07355e-07	-0.501682	0.954	0.989	0.00669447
Serinc1	2.25902e-07	1.3722	0.511	0.195	0.00729324
Clic1	2.55121e-07	-0.359782	0.982	1	0.00823659
4930592C13Rik	2.96213e-07	-5.61935	0	0.023	0.00956325
Gm44077	2.96213e-07	-5.3567	0	0.023	0.00956325
Map10	2.96213e-07	-4.86953	0	0.023	0.00956325
Mir100hg	2.96213e-07	-6.05026	0	0.023	0.00956325
Gm17477	2.96213e-07	-5.27673	0	0.023	0.00956325
Gm36264	2.96213e-07	-5.71652	0	0.023	0.00956325
Gm16059	2.96213e-07	-5.35995	0	0.023	0.00956325
Eif4a1	3.01548e-07	0.424277	0.972	0.977	0.00973547
Lta	3.13573e-07	-1.44214	0.313	0.517	0.0101237
Myo1g	3.33879e-07	-0.941282	0.535	0.701	0.0107793
Gm39321	3.48905e-07	-2.15526	0.01	0.08	0.0112644
Ndufa13	3.50497e-07	-0.449779	0.942	0.977	0.0113158
Fcrla	3.53567e-07	-0.982918	0.648	0.747	0.0114149
Arid4b	3.58287e-07	0.797388	0.806	0.575	0.0115673
Ppp1r15a	3.62876e-07	1.27896	0.54	0.218	0.0117154
Satb1	3.84023e-07	1.64181	0.444	0.149	0.0123982
Cxcr3	3.88648e-07	-2.79125	0.026	0.126	0.0125475
Ifi209	4.01934e-07	-1.20052	0.35	0.54	0.0129764
Rps2	4.18654e-07	0.367106	0.992	1	0.0135162
Hsp90aa1	4.28046e-07	0.600201	0.949	0.862	0.0138195
Csk	4.47951e-07	-0.485678	0.926	0.931	0.0144621
Tnfrsf13c	4.88782e-07	-0.704122	0.898	0.908	0.0157803
Rbm25	5.38606e-07	0.59962	0.906	0.724	0.0173889
Zfp414	5.46523e-07	-1.56491	0.204	0.402	0.0176445
Dynll1	5.54718e-07	-0.438023	0.966	0.989	0.0179091
Rnf138	5.7917e-07	1.24196	0.547	0.264	0.0186985
Gtf2b	6.58081e-07	0.760482	0.844	0.678	0.0212462
Dhx9	7.20345e-07	0.513889	0.913	0.793	0.0232563
Cd22	7.39303e-07	-0.70987	0.663	0.782	0.0238684
Cdkn1b	7.49913e-07	2.61853	0.309	0.057	0.024211
Ndufb9	7.55155e-07	-0.585021	0.805	0.874	0.0243802
Phlpp1	7.79343e-07	1.69438	0.451	0.172	0.0251611
Mbtd1	7.85248e-07	1.27991	0.569	0.276	0.0253517
C330018D20Rik	8.38048e-07	-1.76791	0.113	0.287	0.0270564
Cd37	8.94953e-07	-0.429547	0.99	0.989	0.0288936
Ikzf3	9.52841e-07	-0.641077	0.911	0.977	0.0307625
Ppp3ca	9.69224e-07	0.814703	0.843	0.632	0.0312914
Fbxo11	9.84343e-07	0.848263	0.705	0.414	0.0317795
Ndufs5	1.05589e-06	-0.582713	0.82	0.897	0.0340893
Cd83	1.07694e-06	0.703442	0.815	0.575	0.0347689
Cmip	1.08697e-06	1.04803	0.673	0.368	0.0350928
Tlk1	1.12323e-06	0.662873	0.926	0.782	0.0362635
Ptprcap	1.16556e-06	-0.451594	0.964	0.977	0.0376302
Odc1	1.20279e-06	0.886264	0.746	0.483	0.0388322
Uvrag	1.27593e-06	0.535955	0.929	0.747	0.0411934
Mef2d	1.32323e-06	1.01274	0.682	0.391	0.0427205
Cnp	1.37379e-06	-0.670129	0.857	0.897	0.044353
Susd6	1.39602e-06	1.01972	0.616	0.345	0.0450705
Dnaja1	1.45282e-06	0.502175	0.954	0.897	0.0469043
Gna13	1.4947e-06	0.521668	0.954	0.816	0.0482565
Rab6a	1.50118e-06	1.51064	0.398	0.126	0.0484657
Chmp2a	1.50823e-06	-0.777663	0.654	0.77	0.0486933
Mrps21	1.79303e-06	-0.549456	0.898	0.92	0.0578878
Nacc2	1.87726e-06	-4.26665	0.003	0.046	0.0606072
Tmem150a	1.87726e-06	-4.65261	0.003	0.046	0.0606072
Ighv2-9-1	1.9411e-06	-4.42773	0.003	0.046	0.0626684
Sec24a	2.16585e-06	1.26355	0.551	0.276	0.0699243
Tcf20	2.31131e-06	1.4456	0.521	0.264	0.0746207
Rab19	2.3314e-06	-1.92303	0.114	0.276	0.0752692
Rybp	2.42264e-06	1.74386	0.352	0.092	0.078215
2210016F16Rik	2.43418e-06	-1.26376	0.311	0.494	0.0785874
Btg1	2.51227e-06	0.531032	0.964	0.862	0.0811086
Polr2g	2.61501e-06	-0.664054	0.864	0.92	0.0844257
Pithd1	2.71063e-06	0.881403	0.752	0.552	0.0875128
Cited2	3.34558e-06	0.835051	0.772	0.575	0.108012
Atp6v0c	3.384e-06	0.557343	0.929	0.839	0.109252
Gm11521	3.64245e-06	-5.21632	0.002	0.034	0.117596
Hpgds	3.88999e-06	1.07163	0.504	0.241	0.125588
Actr3	4.28483e-06	-0.346257	0.978	1	0.138336
Timm10b	4.36666e-06	-0.604646	0.791	0.862	0.140978
Dusp5	4.48067e-06	1.41186	0.422	0.161	0.144658
Pogz	4.48291e-06	1.77057	0.294	0.057	0.144731
Lin54	4.62356e-06	1.47229	0.375	0.115	0.149272
Mlxip	4.65209e-06	1.2239	0.462	0.184	0.150193
Tsc22d2	4.97193e-06	1.29417	0.469	0.195	0.160519
Irf5	5.20523e-06	-0.786738	0.637	0.77	0.168051
Cd52	5.43046e-06	-0.403117	0.983	0.989	0.175322
Nsf	5.43342e-06	0.760242	0.73	0.437	0.175418
mt-Nd4	5.55371e-06	0.611908	0.934	0.828	0.179302
Chmp6	5.62685e-06	-1.31346	0.243	0.425	0.181663
Unc13a	5.63829e-06	-1.74936	0.087	0.23	0.182032
Gm31814	5.73985e-06	-1.5148	0.22	0.402	0.185311
Borcs8	5.84423e-06	-0.650461	0.656	0.816	0.188681
Ubn1	6.03324e-06	0.707415	0.777	0.517	0.194783
Sdhb	6.16656e-06	-0.598297	0.927	0.931	0.199087
Invs	6.31714e-06	-1.37895	0.247	0.437	0.203949
Pde4b	6.33693e-06	0.644559	0.792	0.529	0.204588
Phf3	6.36095e-06	0.82965	0.679	0.402	0.205363
Pitpnc1	6.38407e-06	-0.64758	0.798	0.851	0.20611
Litaf	6.43133e-06	1.21575	0.336	0.092	0.207636
Midn	6.60982e-06	1.22641	0.5	0.253	0.213398
9930012K11Rik	6.68329e-06	-2.69994	0.022	0.103	0.21577
Rpa2	6.84929e-06	1.07383	0.546	0.287	0.221129
Sh3bp5	6.90065e-06	-0.787976	0.655	0.736	0.222788
Trmt12	7.03011e-06	-2.08422	0.082	0.218	0.226967
Crebbp	7.33151e-06	0.838259	0.658	0.356	0.236698
Ptrh2	7.83418e-06	-1.21104	0.21	0.391	0.252927
Ube2e3	8.18197e-06	1.53881	0.374	0.126	0.264155
Commd2	8.40071e-06	-0.95865	0.431	0.586	0.271217
Ngfr	8.54867e-06	-3.58252	0.007	0.057	0.275994
Pde4d	8.6511e-06	1.95392	0.313	0.08	0.279301
Snx5	8.97173e-06	0.461528	0.866	0.644	0.289652
Lcorl	9.12851e-06	0.774991	0.551	0.276	0.294714
Eif1a	9.26686e-06	0.59483	0.626	0.31	0.29918
Ube2g1	9.38139e-06	0.841304	0.766	0.54	0.302878
Ago2	9.88516e-06	0.946207	0.658	0.391	0.319143
Ldha	9.92278e-06	0.496705	0.944	0.92	0.320357
Pafah1b1	9.94239e-06	0.472651	0.957	0.828	0.32099
Gpsm3	1.04464e-05	-0.6811	0.794	0.862	0.337262
Ndufaf3	1.04742e-05	-1.08301	0.312	0.494	0.33816
Tra2a	1.08382e-05	0.693096	0.866	0.621	0.349911
Gm42495	1.10922e-05	-3.7814	0.004	0.046	0.358111
Fam114a1	1.1093e-05	-3.08586	0.01	0.069	0.358137
Lpxn	1.12491e-05	0.475098	0.936	0.908	0.363177
2310001H17Rik	1.13845e-05	-0.971526	0.371	0.563	0.367549
Ptma	1.16696e-05	0.396367	0.999	1	0.376754
Lsm6	1.18948e-05	-0.515206	0.882	0.874	0.384024
Fancm	1.23157e-05	0.868416	0.551	0.287	0.397614
Med28	1.23877e-05	-0.566131	0.839	0.885	0.399938
Ccpg1os	1.25484e-05	-2.39602	0.033	0.126	0.405125
Ms4a1	1.26188e-05	-0.383054	0.984	1	0.407397
Abcd1	1.26746e-05	-1.23823	0.202	0.379	0.4092
mt-Co1	1.28839e-05	0.39329	0.999	0.989	0.415958
Prps1	1.29934e-05	1.23523	0.409	0.161	0.41949
Dyrk1a	1.37941e-05	0.785376	0.631	0.345	0.445344
Gpbp1	1.3903e-05	0.591234	0.845	0.701	0.448857
Dbnl	1.39701e-05	-0.706998	0.807	0.851	0.451025
Ninj1	1.42327e-05	2.2742	0.28	0.069	0.459502
2510009E07Rik	1.4466e-05	-1.4341	0.202	0.368	0.467033
Hmces	1.44801e-05	-0.369155	0.969	0.977	0.46749
Suz12	1.48492e-05	0.683648	0.808	0.667	0.479407
Hbp1	1.62278e-05	1.15116	0.528	0.253	0.523915
Txndc16	1.63208e-05	0.777583	0.835	0.655	0.526917
Hnrnpdl	1.63765e-05	0.472267	0.948	0.839	0.528715
[truncated: 32,015 more rows]

## Sheet: NT vs NALT GC-LZ.markers
	p_val	avg_log2FC	pct.1	pct.2	p_val_adj
[truncated: 32,285 more rows]
